# Supplementary material for: Ex vivo imaging reveals neutrophil behaviors in the adult zebrafish heart
Source: J Cell Sci. 2026 May 11;139(9):jcs264418. doi: 10.1242/jcs.264418 (PMC13245898; doi:10.1242/jcs.264418)
Supplement: Table S4. Complete set of data of all analyzed neutrophils from freshly collected cryoinjured ventricles and cryoinjured ventricles following 3 h of incubation in control medium. [file joces-139-264418-TableS4.csv]

24hpci_fresh1_track_0	5.847226165242009	0.1001239649450012	7.317972078068533	0.15068185670849968	5.066817911375132	0.1209711346137061	108.4879988454526	0.22212542684070732	41.37426193204657	0.14933197936471485	0.8016557944717146	0.1065150260359678	0.9578952212046514	0.03336222647141484	3.977906097359439	0.05832589800610557	0.03485449216963312	2.669964337416474	0.03367688183398133	0.22251724970994144	0.0040085639346996715	0.022484945218517533	0.04300673042788418	25.58275944011706	5.042212219766239	0.10436576803476588	0.003514713637619517	0.10436576803476591	0.07148846436078407
24hpci_fresh1_track_1	3.2701241004646744	0.07010399942240463	4.4437660243220725	0.09140382110165694	2.560823874037901	0.07352129460688088	33.7603923130196	0.13984487951324173	22.90871858005543	0.0821756944122851	0.806773643904682	0.04647391434603279	0.9736427882415366	0.015059340462656926	3.950042450943718	0.024500451496389426	0.0731109362640403	2.409265812463952	0.007992778324311788	0.025475290758350182	0.0005831012830537656	0.006810175662961285	0.005809574838290074	9.037533624550834	2.4811225141984856	0.2665844369219365	0.00209547701292464	0.262171291120484	0.08362322627975297
24hpci_fresh1_track_10	3.653968464859543	0.05334210104471463	4.493323466651591	0.05710026624098502	3.079593542247063	0.09171106598356453	42.06427814488056	0.10436036984127679	24.647691106222698	0.049551125288549526	0.8679941112077603	0.04129049767986807	0.9779480050368933	0.009256733437069823	3.807388338001513	0.020853152743585873	0.12063246946111852	1.5088713915456093	0.012671092651099093	0.03603441034580832	0.0016495838921821919	0.010287313466596466	0.00759679495184181	15.348992295678716	2.057048537065156	0.09830426405063804	0.0012456224377837449	0.09830426405063807	0.07219990441840038
24hpci_fresh1_track_11	5.9925586024877875	0.08459551840949109	7.124360016464328	0.1292612277843246	5.3472896052049235	0.0900550298871046	113.62433901455027	0.18347117762317872	41.97262798287747	0.1043856828944589	0.8112534939864846	0.08875784247655676	0.9497090350534657	0.029220147301427156	3.9482707362643477	0.04744752413819421	0.03647245485767918	1.4838278756714578	0.03096712107398109	0.18417594962021885	0.004108771679688467	0.01993141791504213	0.03224387903800947	37.51169026000745	4.6163212755947125	0.03955641202479803	0.0012249482004242026	0.03955641202479805	0.07000393449767872
24hpci_fresh1_track_13	4.274924599064666	0.020314653809673698	4.848493339028451	0.022371720396283976	3.954639335782399	0.04030504658938886	57.436237246811864	0.04104828948655869	28.31717375802808	0.02172109331730017	0.8999345568153623	0.017616715428507367	0.979798821699976	0.006924749912686481	3.737232828737349	0.008831564618434387	0.0962187406642485	2.067808774101055	0.00475201773675355	0.012083020168303114	0.0008064620392135188	0.004403062267393698	0.0028148899747471932	5.7563057613687425	2.1536236848790087	0.3592249716786011	0.0017070434369015047	0.3592249716786012	0.07928339340429821
24hpci_fresh1_track_16	5.486965906569555	0.19478913441838364	7.765479658063661	0.13945773125005714	4.319066915985355	0.28937042092668397	98.17204089345051	0.4057693529305363	42.899866572392774	0.1833280856078205	0.6461967542259414	0.08919327174843177	0.9040898240116425	0.06038457302865786	4.425577422602786	0.052764592184983125	0.13996553554603616	7.870848959214738	0.04137672205234441	0.19808771135460693	0.002724868792047489	0.02045535737778096	0.05466045555119697	27.685328558717522	7.870848959214738	0.2842967509856904	0.01127531987412736	0.2725039421891203	0.09215959335195892
24hpci_fresh1_track_17	3.164162194535644	0.03003336065109476	3.685308831664122	0.0811332379381362	2.98269179162943	0.05016085544658519	31.48175287617097	0.06140802180052046	21.83121230006414	0.055424621773298384	0.8322879780730693	0.054311122629985754	0.9637849763857064	0.015176009816132228	3.8902653755791143	0.028748170436718144	0.030939520294920822	1.8224638252374612	0.008058439646135968	0.029430072877339675	0.0006732978189310817	0.00638265329016371	0.005867989775701522	7.980360537451426	1.946623193573853	0.22836860774456633	0.0018115446660330787	0.22480092245919056	0.08045374209159421
24hpci_fresh1_track_18	5.042415523343595	0.17059527684343206	5.7363216417386225	0.15816248719496437	4.630224720061485	0.19231158605460172	82.20266036013301	0.4173867088559482	34.30813134922864	0.1689995109852102	0.8543760112664639	0.07496979880554293	0.9639926053266007	0.022090363619478234	3.843749333424547	0.03968576568978496	0.12010293089286625	6.184347998789818	0.030848568882590775	0.29394920506039135	0.0022533894060968633	0.015459891422179572	0.05137423454406364	29.767795197799288	7.191245936964369	0.20775297457189648	0.006408881946644278	0.20775297457189645	0.06532785063721033
24hpci_fresh1_track_19	4.534898503547809	0.08673131965621349	7.238937940579299	0.13792282967689692	3.6354013470286364	0.10958780116679905	65.09381007287232	0.1720166822687582	36.11528160168753	0.11158805956327734	0.62777111404329	0.08306105515599202	0.9552692131328425	0.019512091893543283	4.4858709121859315	0.042193885999564036	0.10438924779551448	0.49663216083432443	0.02300602374583315	0.07416352382991155	0.0029831152707024762	0.022694972728854044	0.013165771637017562	20.31064938945249	2.1622507687838852	0.02445181103329124	0.0005625389452605233	0.02445181103329124	0.08491740198010872
24hpci_fresh1_track_21	6.471787819676886	0.08481804092542203	8.069163455249802	0.07049349876842072	5.440312269293205	0.12892516023443826	132.52920305503156	0.15225423172522606	44.964403800709	0.06105720008723301	0.8174908330091453	0.08409950027024292	0.9569461526493744	0.033284733653362195	3.9325462886468987	0.04733238384058025	0.01738851545002634	4.396788189947269	0.02991498273209857	0.14618723526932617	0.001995855224214615	0.019121475052444336	0.036038162627497365	25.18177871082244	4.396788189947269	0.17460197075187744	0.0052232149400327915	0.1746019707518774	0.06776851215856168
24hpci_fresh1_track_24	5.3042848966996585	0.04277048649775781	7.617796829814098	0.04123714928750828	3.888142578645463	0.08053370529103573	88.55177942758895	0.08461730759942049	39.1980844726588	0.04664384834911489	0.723766299196048	0.039908732511308206	0.9564236272921585	0.015748777657870253	4.169343837318139	0.020131078303711747	0.14102836396292914	0.6603114213463753	0.015931775419180505	0.033668944865063215	0.0019116252823255862	0.017882155146062752	0.00990917646247605	7.850353392951608	1.3477311194592039	0.08411231804408091	0.0013400585610649804	0.08411231804408087	0.09257102381813213
24hpci_fresh1_track_26	4.046178945892209	0.10646109020383102	4.964101872183165	0.0773853598722643	3.4744111201213737	0.15419840395436707	52.015722709481786	0.20706340043965343	27.89592061211311	0.09445093268488045	0.8292959310328244	0.04707225221609504	0.9672001904322687	0.01467823805643423	3.8959375477599014	0.02360164633520843	0.013621966028653386	1.504444578014697	0.01758495777502805	0.04259894401492332	0.0037636736559750815	0.01711552156867689	0.009883711187426827	7.942876329019305	2.0271834735369527	0.18940803251817073	0.0033307322540831723	0.18940803251817073	0.0907312646744731
24hpci_fresh1_track_3	5.5236632078848675	0.09242708501988336	6.824426367490102	0.1215769004153044	4.661042148012002	0.06476876304742467	96.67152566690962	0.18518826530300617	37.908878148330565	0.10313844325883376	0.8405666296971377	0.039503131895168436	0.9705470323442963	0.012245100956376686	3.8688671387909417	0.020512684166600313	0.12354288827899448	0.644677238863886	0.011370478892866947	0.031156762942895377	0.0007994815097183621	0.009984617639164407	0.007173740235796593	13.773507757411416	1.1214287098549813	0.046805595946827	0.000532202040781455	0.04680559594682699	0.09481775667836242
24hpci_fresh1_track_4	6.274223768913485	0.06213193362580417	7.874204429470188	0.0518948399716981	5.317573080818875	0.10205504796192072	124.1489905824495	0.13150433840374132	43.47153791901258	0.05503482480983617	0.822613014263996	0.04542824516164338	0.9704397328886495	0.009362191035211348	3.911536484305981	0.022968437211845664	0.13640777793500483	1.324705228958826	0.00995719543756354	0.03469039123476305	0.001576621554691573	0.009216699868486349	0.005600232167267318	12.061541988999126	1.503192913329237	0.10982884528089686	0.001093587277143818	0.10982884528089684	0.07875613463367777
24hpci_fresh1_track_5	2.1615547019982753	0.08863468365856982	2.3517823262592823	0.10686478792723089	2.0753186419534457	0.07233929178404572	14.793838239691913	0.17561962303982562	14.196486838906205	0.09130572558786436	0.9159472186473459	0.025101143685187535	0.9794568429902373	0.01064027929607371	3.7048763819718213	0.012705508329980358	0.1487734873002199	14.542369330481257	0.10815471440046738	0.2709894561562789	0.032294783691994934	0.1040937210638215	0.05704868576618597	53.293039025345195	14.542369330481257	0.27287558743957485	0.029512781226386984	0.27287558743957485	0.0916227829106687
24hpci_fresh1_track_7	4.663534259003222	0.13673230194178268	5.8360257259391535	0.11421954408981061	3.9374619449229598	0.18560101669538026	69.60247743845721	0.3037404523600855	32.39315162611484	0.13705627526377867	0.8190507532713434	0.04965339539165709	0.9573970467167426	0.024999302737145578	3.9211400571833557	0.02835317997589059	0.1460959385276587	6.498476250458073	0.019954003847942922	0.13409151786406076	0.0016810346459769498	0.009865203943104046	0.03128043331825796	24.171068728114236	6.9427555690072476	0.2688534927253532	0.005364703628374595	0.2688534927253533	0.08920829442156772
24hpci_fresh1_track_9	3.2744120808525707	0.1012646556091782	5.437028505539333	0.09395362305551215	2.1559990776109057	0.11882137887374114	34.02885586810946	0.19375981120374636	27.09885777400524	0.102490395713893	0.5791924127352766	0.08792776224528363	0.8742886842053594	0.045016594982236105	4.673043250040766	0.04881145442199228	0.1496084877695897	2.9527498591620276	0.018383057390561817	0.05512170940513114	0.0009436396772231985	0.016432650612166623	0.012220445287046076	13.621924643473296	2.9527498591620276	0.21676451283092257	0.003994940972332372	0.21731646088334822	0.08351601925863476
24hpci_fresh2_track_0	5.1682871913410375	0.021687387656591537	8.514340329921604	0.03165526958160686	3.2110847441229082	0.05396011132679422	83.95515523942444	0.04340859224033975	41.92138278232332	0.028088587241364395	0.6014844930802652	0.06472317744250126	0.924907786368373	0.025244856142642404	4.577796457248052	0.03163530065363811	0.2090829510360504	0.6773346338786213	0.013491635754364805	0.04912424846365939	0.0008009965929326352	0.009665671217659332	0.01166929750965467	9.367144309755933	1.2693078189086224	0.07230961875682576	0.0009755750378040788	0.07230961875682579	0.13335778669615295
24hpci_fresh2_track_10	4.07064462020305	0.09702223812289623	4.716474219526609	0.14212019586433602	3.6508308740160347	0.06727172674270067	52.54667971066733	0.19616025187550726	29.16663439447266	0.16597367853493242	0.789651683616604	0.13165493926967475	0.9211150399829466	0.05816877745077677	4.016611839746408	0.06872885338208962	0.25071762431781996	1.6483541773115264	0.01892178639059003	0.17358006266659393	0.0012157979396252752	0.006939446104961897	0.04187819335602053	13.137258294398519	1.8096950838770642	0.12547170348430722	0.002374148771393513	0.12547170348430728	0.15394648409250977
24hpci_fresh2_track_103	4.7073690234081855	0.12038056567861022	5.722523655535709	0.11990634046703771	4.3555757497111625	0.13064328951810503	70.62439936455331	0.27531184657416846	35.10107344956051	0.1240492686213016	0.7143391343259958	0.08863502623037127	0.9045505860350633	0.03530330168859262	4.2063787414202825	0.043626030903421084	0.05568515033656988	6.389564979325219	0.03665643865132796	0.26641360566813826	0.0008176121121526957	0.013598951804843792	0.06557170185374288	12.509468518408271	6.892349398662397	0.5107782932522412	0.01872331317103079	0.5107782932522413	0.1545131448917755
24hpci_fresh2_track_108	5.01409847318738	0.18930552980484805	7.507404927057364	0.2075507640481194	3.6254416805104053	0.14009135534898295	81.81385107345118	0.37418122278067384	38.759503483139504	0.2086348542834324	0.6670122986130438	0.06280110058053788	0.9097623107567824	0.015093308393730923	4.346594733044777	0.03004644759399105	0.0	6.800437531866009	0.03923679509889278	0.27232325088210135	0.0001522725736557423	0.01150160464427356	0.07043094990923213	12.92832168016962	8.401385392696161	0.5260108543166128	0.02063898011061444	0.5260108543166118	0.1393347013542112
24hpci_fresh2_track_109	4.751334576877005	0.012602659655728163	8.453206781645024	0.056099813316864866	2.8274839479886134	0.050287048342747505	70.93328479666425	0.02516673465298675	40.34083649623695	0.020814224271645105	0.5480418263282093	0.02986303091514493	0.9113902548514665	0.018507090879265505	4.790105299355203	0.01509579864514038	0.1436680862000729	0.6704814369946501	0.014355880805966318	0.03288497939092118	0.0025150443378976445	0.011942187319132495	0.00968538584286143	4.223382773789704	0.6704814369946501	0.15875459860177843	0.002279062094926159	0.15875459860177848	0.17426096163771698
24hpci_fresh2_track_11	3.803033398319313	0.10239299222126527	4.985805375732533	0.10369128225974776	3.2105087246625934	0.09370274988997696	45.913429379004796	0.2229758709313438	27.62153214980494	0.09559784320587532	0.7482881795439307	0.04361984702711122	0.9259086919958809	0.022762534551164147	4.100936573273362	0.02198633738177664	0.24604812529916614	1.1226588754890057	0.028222115178662088	0.1605498265350858	0.002690058903413376	0.011164557802979438	0.04630808568571422	19.594408744659088	1.8320984396713187	0.057294858452670204	0.0016169820943963992	0.05729485845267019	0.1504691501125704
24hpci_fresh2_track_112	4.983149626819809	0.07884341677709526	5.658581467562916	0.05168264854390347	4.626852101802605	0.10684769695206559	78.49627892481394	0.14121288524639733	34.02051836162002	0.06563598742890095	0.8457638674886987	0.0430952675088165	0.9545357099563135	0.010185207122256918	3.8574383973531616	0.02259307766955567	0.008527666643477677	0.9313694289530928	0.050698793694292456	0.2529143574943708	0.00039226797167647747	0.013900429717807715	0.07872851191128283	14.318563816533493	4.78977570583181	0.06504628822323999	0.0032977683472095285	0.06504628822323998	0.1594938395650912
24hpci_fresh2_track_113	4.512893238763768	0.05274201377632397	5.614584134789505	0.13369454563485686	4.222453843221658	0.06182217540629661	64.16030212105856	0.10695596358682183	34.34906129890015	0.12798401502670834	0.6987358749958817	0.1508119906146619	0.8898416150731729	0.07400364865844394	4.27838223171188	0.07762159096296888	0.22798900329686989	0.8136042210537248	0.03505872751253734	0.1643137425302648	0.0026711656128069667	0.019334317218227003	0.04376934730215631	9.07631210560015	1.8410784173962464	0.08964039706740859	0.003142678254901931	0.08964039706740866	0.16873874555869306
24hpci_fresh2_track_116	3.178356799604455	0.041685777221614345	4.082952758685929	0.08273199663280753	2.632614074265197	0.03448266854491449	31.791366172901636	0.08364871408066467	22.242173548390685	0.06762842849427833	0.8101100296323269	0.06608067895243577	0.9642761918768508	0.019209943410108565	3.9453044274356546	0.03455985682789523	0.26183278915325753	0.9852154250816433	0.023144140589169693	0.09372222970148174	0.0012187645053185338	0.01861324852693194	0.020664486355563897	7.898227671261916	2.406076969741925	0.12473879787821227	0.0028869722750173676	0.12473879787821229	0.17277046107004224
24hpci_fresh2_track_117	3.510695397349886	0.015326285650373972	5.176088990164282	0.022677666440172443	2.5158257179835024	0.02969185740844112	38.72916860312508	0.030647286965522873	25.914514978108755	0.021375133264780855	0.7253719524838113	0.043167570983386805	0.9505645500908128	0.01461423795956256	4.165132596735638	0.021637195896547005	0.14236254836255255	0.058269511249310645	0.007830296300134126	0.01795602700408389	0.001109591438839296	0.006675486593220973	0.004500607048075007	2.395753525180294	0.22296807148373046	0.02432199749969085	0.00019044844703370063	0.024321997499690835	0.14964119205900406
24hpci_fresh2_track_118	3.251640777544144	0.01714366363479143	3.7604344678225528	0.032517235679704576	2.9456622337013663	0.027000645539271402	33.226348644076076	0.03416890005708085	22.06935626697526	0.025226821501075365	0.8578000690803008	0.03393798562116836	0.9679653986978786	0.012623931584132905	3.829149247555955	0.017201611523393327	0.0	0.6359272073538267	0.013995972433206242	0.03298805351725522	0.0019876022244344985	0.013096837263013004	0.008129968823804692	4.611600753507592	0.6359272073538267	0.13789728151773314	0.0019300065507362736	0.13789728151773314	0.16811165442883486
24hpci_fresh2_track_119	4.260616591858168	0.022452829762359443	5.34116028547711	0.0433035418596364	3.779302297727765	0.03970436124303668	57.057621900500145	0.04533365739632008	32.2481650072173	0.043807459017773796	0.6917678469704407	0.07025422923121448	0.8737555900352623	0.031073048768011566	4.270101455984034	0.03552792548965801	0.18512173895181633	0.4156056183955794	0.017617656627298337	0.05193475140882902	0.001298942736587333	0.017194467251895027	0.012683869503322476	4.146376444326595	0.4170615068310021	0.10023345057447554	0.0017658785147903896	0.10023345057447555	0.17834317705253017
24hpci_fresh2_track_12	5.590869919874652	0.09769545401934747	8.374673273728355	0.12510957080182822	3.9437707408124787	0.06941489745248143	99.13661209968775	0.1894889754880512	43.08670249017816	0.10991586285290077	0.6677563191431296	0.05525585571826852	0.9159027559268953	0.018786456759637263	4.342371722421386	0.02434688707237589	0.0857643803953838	2.363029035789034	0.09516007488145456	0.39451424391289114	0.0030430413725551194	0.029591843660499207	0.11413809372423046	30.234941384232716	4.652963273366352	0.07815556861047315	0.007437289761375284	0.07815556861047314	0.17534512097233915
24hpci_fresh2_track_13	4.364228991678687	0.04553630195928657	5.383834552753939	0.03034415794771752	3.7237086269413173	0.0733687235272596	59.960401704916634	0.09145548564634023	30.02335605828986	0.049465253872110454	0.8351290095145293	0.042016732414756106	0.967856975257316	0.018541929560093554	3.8818002090014883	0.022165637874932573	0.18474349430447654	1.6454164827155828	0.019168338263011148	0.11492178815346131	0.00029294267201307553	0.01199986220559643	0.02787929906313855	6.315868625710087	2.639234971168864	0.26052101147537565	0.0049937548725818084	0.2605210114753756	0.14590813484338738
24hpci_fresh2_track_14	3.1709591960272863	0.09731750217618901	3.6275885773019967	0.21050909723369537	3.0336199460616644	0.0309667707195601	31.88782487025331	0.21303657907339013	22.358695621841772	0.1275896545081866	0.799922483953079	0.05937823689313711	0.9459916121974128	0.017500930141891063	3.96909203417568	0.03137102291350821	0.15886663864176787	1.9191269441598193	0.018083550772680094	0.1801887908960264	0.001975827381424624	0.011256425083765266	0.030152085274592167	12.287441470349556	3.482820161281433	0.15618604969885758	0.0027641467709667578	0.15285420466995456	0.16413370051885323
24hpci_fresh2_track_15	3.7932793054806115	0.012217282142129833	4.60717608967912	0.025446178362916884	3.274303256281731	0.01899569642397315	45.21102309388449	0.024511199450819778	25.4829636855163	0.01796151517201315	0.8751188545576258	0.021613698236670233	0.9777452791961366	0.007753706812109009	3.790079945657565	0.010921006575843172	0.2305005113689536	1.6043190428305005	0.0053101159557929455	0.013942926810285706	0.0	0.004547277509426385	0.003246321585307676	3.6867747814313763	1.6043190428305005	0.43515515265828897	0.002310724319376295	0.4351551526582889	0.13854577226303227
24hpci_fresh2_track_16	4.435701090276492	0.009589122286664717	5.077911515037861	0.02629683856389076	4.047544918915656	0.011531810531892258	61.81791454922903	0.019101658893266975	29.59289735262716	0.012434501802099244	0.8871339942732275	0.015494251318100475	0.979505960406046	0.0054321719654542525	3.764000288219405	0.007788734101377823	0.07483536942900189	0.6198342560790717	0.0056714176714718935	0.03300657192605477	0.000417903023529515	0.0038708839563293723	0.00649963740888856	3.9376239276538576	0.9982440589723153	0.15741326938969147	0.0008927563977408618	0.15741326938969147	0.14017105169205293
24hpci_fresh2_track_17	5.343722851028804	0.04969403873520323	7.217063801517598	0.08362665167817664	4.146336712689906	0.034617065001366784	89.93088991321113	0.09111092649760846	37.247356680351395	0.050153839785213476	0.812890349958765	0.028578755829539865	0.9727611717809622	0.010105537570654062	3.932986347239236	0.014336973655409797	0.12358106118453635	1.6756153713851158	0.02665193766062578	0.2242999545747232	0.0005530226742468257	0.006672485093102275	0.05703743328711531	18.50424594519112	3.052062223026926	0.0905530209849256	0.002413413470271575	0.09055302098492558	0.13964381151853142
24hpci_fresh2_track_19	3.854995057507892	0.023366708378162796	5.094706664631829	0.04424369296398527	3.044343365779801	0.016868041301450386	46.71265858563292	0.04618466545609991	26.727506143308403	0.032988387235720625	0.8220294133237783	0.027098365401998517	0.9661103570780278	0.009221020833488955	3.910938888448093	0.01357071866881216	0.09266133028719288	1.91226011616755	0.011102996660153507	0.030446041348406554	0.00034563421933660746	0.008624358949332242	0.007405127521492987	7.708729606989939	1.9241557954427708	0.24806423543946804	0.002754256377587947	0.24806423543946807	0.1576016758834987
24hpci_fresh2_track_2	3.6796096405924312	0.05486105935714987	4.479322482950814	0.08418899730665846	3.188117143959329	0.03943568765418232	42.663700049851656	0.1104072428057624	25.110583079590967	0.06455692258481904	0.8490958609465349	0.03172502433406158	0.9631432332981311	0.01154035190109455	3.848523485838518	0.016186380689270023	0.0068244663244825	1.750682033099176	0.007259287741542317	0.02617898133931381	0.0006729268066255001	0.006266948040008267	0.004882903875154863	5.040070536967331	1.750682033099176	0.3473526848996406	0.002521533087483772	0.34735268489964055	0.16022301926860505
24hpci_fresh2_track_21	5.29135565187824	0.01395088023690885	6.80202554176394	0.04616616749439653	4.239194738579655	0.026726531556406648	87.97682731550803	0.027733426594363175	36.22562864334273	0.024038647026198914	0.842935415013722	0.027589586882607146	0.9754182504093107	0.00785332530486067	3.8621734386730178	0.013799411013693344	0.04013409910407684	1.0343432157266366	0.004892138999957368	0.014632328975344732	0.0006715477621847026	0.004702600482606322	0.0026277535330751075	3.3965764293006733	1.0343432157266366	0.30452522922900904	0.0014897797503821922	0.304525229229009	0.1489362423887872
24hpci_fresh2_track_23	4.641251677497834	0.03921617108969409	6.580640121761365	0.072260533886231	4.268484556998771	0.12956639807964632	67.77780547222362	0.07928532588339088	41.61381148519162	0.08927721320768485	0.49664113455186937	0.09897867564745717	0.7368768256367965	0.059759617980151385	5.049838186632615	0.05235187623600021	0.2056658624951557	3.2946031210412277	0.018220010194392403	0.10481332107865317	0.0012605193647319776	0.012385046388527544	0.019107101388461008	12.650020199432301	4.136791777718311	0.26044251859685413	0.004745265343887917	0.2604425185968542	0.15236860080323733
24hpci_fresh2_track_24	2.9391502018087374	0.060078078634675874	3.4796270082020575	0.05504501645221791	2.726317351163009	0.08043363648971494	27.236929327948157	0.12180372193118333	20.20424603773408	0.05245588675634443	0.8353535069366083	0.03766068887739659	0.9637674491920377	0.013777792353478696	3.8806625145124696	0.01920850843216109	0.0	2.6024205915051337	0.007622878787569427	0.026690001717370196	0.0007671943474394179	0.006227402954696472	0.00610237563222293	5.2473893750575655	2.6024205915051337	0.4959457752220997	0.003748304663533119	0.4917177313176555	0.11840684831833276
24hpci_fresh2_track_25	4.431421700032998	0.027985161689509513	7.1203503397960795	0.03487032937291201	3.0530231285608784	0.027921849631419627	61.74133642040014	0.05589322604506934	37.8534478241043	0.021081069751090965	0.5413760036882949	0.043071886652204815	0.8509032009377856	0.025236883613022235	4.821336493204057	0.022175284766399635	0.15330039071735757	1.428012561023765	0.009494358450293105	0.042708644956295075	0.0005722835662416489	0.008157552887403026	0.007171607383612684	6.591863829682321	1.6461680213060945	0.21663259404625546	0.00205678749989198	0.21663259404625532	0.14360843074009355
24hpci_fresh2_track_27	6.113437583179765	0.02035960591526371	10.601464765049121	0.017198735904870466	3.579968318353472	0.03601447799330504	117.46292774814636	0.0411743748811039	51.65611911438696	0.038757678799578095	0.5540686954289243	0.04355933232643253	0.9239562159812754	0.013764735336821042	4.765797405022124	0.02199797630025116	0.01484439893661078	0.9906630619789081	0.007896013172682024	0.03123914916132104	0.000744557654880292	0.006391326032166741	0.006331134403582102	5.482144360169059	1.053825003779213	0.18070721909051624	0.001426866582337452	0.18070721909051615	0.15671997688089992
24hpci_fresh2_track_28	4.141626163275263	0.03002455991949579	5.182641287137168	0.054366950513701225	4.021671860396271	0.05323105921934631	53.936528738493124	0.06081630485323381	32.75988343314664	0.040069158259933166	0.6324502494193908	0.056784893662247704	0.8793157200759523	0.03220353047407392	4.462952203285947	0.0286849029333429	0.1668280740058109	1.8578927418168967	0.015822648759459188	0.04442252365639179	0.0037111032285578466	0.014622191445788421	0.008971603490394952	10.985549639115117	2.020667826070946	0.16912150987891303	0.002675950248483449	0.16912150987891308	0.15914876754871218
24hpci_fresh2_track_29	3.3598818658677754	0.019033788966047686	4.469988373388517	0.043171507858796455	3.073798503913084	0.04815823492960295	35.47767885721726	0.03815647742568671	23.85356382828585	0.020714089791353058	0.7835574613661483	0.02543195787546433	0.9781051176017805	0.0103259780502937	4.00567934368418	0.012863759466417414	0.0029393799016692868	1.8338947855661865	0.0076091640012583795	0.023807967115065533	0.0014593468383384252	0.006053132916763087	0.004656490920977691	5.282987072440632	1.9491815281946292	0.34713217360173565	0.002641385639048901	0.3471321736017356	0.1439315585996041
24hpci_fresh2_track_3	3.2271199956723406	0.17785827528315298	4.193584919367574	0.14028021524943698	2.6475423784161887	0.23487666894470643	33.75247043762352	0.38058096559318	22.445678183447495	0.17258146522960097	0.8163087604723602	0.04899634466278201	0.9655612903337004	0.020834252340859487	3.9271867234682305	0.025237892254063855	0.07340684804130633	2.0654498654065834	0.018621161324039428	0.158876201793247	0.0008672049376699471	0.010166548297271474	0.02733666640613417	12.928536503151053	2.450918451911635	0.15975898470048597	0.002974897827072499	0.1597589847004861	0.12100578831538657
24hpci_fresh2_track_30	3.7077074937703087	0.051790201658256894	4.733208632879311	0.061268704788931865	3.0329653263336662	0.051550063439019314	43.303611540180626	0.09987871005800618	25.86128567172432	0.06258164460681619	0.8132240307911566	0.040977877400110725	0.9613441695975773	0.010523812785236399	3.9336021912272767	0.021669868194416016	0.12194063130381667	1.5494346046964702	0.018074735790669802	0.05438803344277213	0.001556385091550516	0.01273322319703974	0.012675373851807043	12.549157240413926	1.6989449485282342	0.12346921590133514	0.0022316734556978	0.12346921590133517	0.16657949846871092
24hpci_fresh2_track_32	3.234908664417119	0.02016529456535283	3.6292583862116405	0.033060066685755764	3.0670414765526086	0.02115233867951014	32.88898601944928	0.040416182382875594	21.391807089146596	0.021434549398828696	0.9030434662836362	0.02113581721430602	0.9837107927385003	0.008257315548324354	3.730991240995802	0.010683623574932796	0.06113109533605081	1.4683303555278626	0.00556768185819611	0.01558810140360468	0.0	0.004435139298376853	0.003358522935327843	3.8656009090417682	1.4989600109303078	0.3798453047994141	0.0021148578124526697	0.3798453047994141	0.11774854050623439
24hpci_fresh2_track_33	3.629775703448721	0.025478119731759345	4.100074503511942	0.0372446273656865	3.3525522909751952	0.02248184239795854	41.41820519591028	0.05040860744867684	24.24225419399999	0.029696297204897026	0.8855348353528963	0.0245059962387173	0.974687206870912	0.008698125849469765	3.7679126945418293	0.012359118921813409	0.26615460268164515	1.2310359668661017	0.007642358797794743	0.023570100034459182	0.0015568942659770887	0.006307225255488208	0.004657834641868937	5.3060339775861785	1.4046252098777414	0.23200680057200176	0.0017730792134996482	0.2320068005720018	0.1611815866952354
24hpci_fresh2_track_36	3.247005339567729	0.1131489866225603	3.837367779786871	0.12178105762757581	2.9199053467049865	0.1043066464724318	33.545998701109454	0.19180618390583598	22.81323098828585	0.11707505858259173	0.801010258075606	0.024927260438167537	0.9394084378975194	0.016642755247073107	3.961747965681288	0.01243662128003243	0.05783858438360742	1.2935962398104142	0.01973381090734381	0.1639175988655973	0.002884365506614683	0.009100037295192504	0.03490203602131106	4.644420676029108	1.321538456194852	0.2785269315690875	0.005496397800187063	0.2785269315690876	0.1305594544418592
24hpci_fresh2_track_37	5.331783142350814	0.06188813729727757	6.242908250148949	0.10084424732122133	4.777079718717831	0.04600469789138223	89.65098364921583	0.11761088431822071	37.10356360878952	0.06027724466310004	0.8174421904449257	0.07851571768768797	0.9416746767311585	0.03385403654987564	3.9307136760493577	0.042520003046971545	0.11886153106538468	2.9432457128766254	0.037086155189201685	0.272800234356082	0.0012184491105765	0.012822906224614359	0.057134925500944664	25.74864707853294	3.6845539516030326	0.11430681013646175	0.004239200099903433	0.11430681013646175	0.18021550073989848
24hpci_fresh2_track_38	4.686927430704519	0.05457568810741821	5.15737795652534	0.044275123435287	4.479479078966701	0.08985564729686527	69.21782637755797	0.11051402108680007	31.21587105174471	0.06397781944994547	0.8913948591558628	0.031010459399937008	0.9776088251025552	0.009849732721998758	3.7560481129969614	0.015924617036729125	0.2598543042202288	0.6353649840588445	0.017396604505499673	0.058125453101725934	0.0016735791934051668	0.01127364749543732	0.014134371977911182	12.078335634731763	0.8970089659313776	0.05260368673907568	0.0009151255337308972	0.05260368673907567	0.17007099767681752
24hpci_fresh2_track_4	4.382339816410009	0.06216482366378844	5.0199101209029795	0.11293884436204026	4.014286192414625	0.04779623996925434	60.56713844502356	0.15055890850349293	29.910103982463696	0.10596189599087867	0.8531311745015037	0.05612805085711818	0.9632638630266711	0.021650855558993837	3.843555426240734	0.03427016988910952	0.13999884489159853	1.7417168969188543	0.025046846828220882	0.34033639363701207	0.0010520257898892335	0.01194214658269971	0.05885378414632778	17.389843086179845	3.542414682962766	0.10015713703035317	0.002508620469952386	0.10015713703035319	0.18117628729726448
24hpci_fresh2_track_40	4.026982827671585	0.043517815751329604	7.4948603162375855	0.0540017713982359	2.518294020855445	0.07429108447265319	51.042403593786894	0.08493374150407962	34.39641345890387	0.04907031383701692	0.5421454874585065	0.05394885050335899	0.9496776956434105	0.010331560969460462	4.819489964252795	0.025974835044858795	0.26431518116295116	2.2117288617972917	0.0178087281477948	0.06871781275396399	0.0006023118674292177	0.013064864692068688	0.015437679095725522	12.364470073959556	2.5683236458052394	0.17887777224317508	0.0031855856175618614	0.1788777722431752	0.14821669199017157
24hpci_fresh2_track_41	3.730594701920743	0.06631021619497399	4.083170599309623	0.08009006971859182	3.6173535131580055	0.08248545883953178	43.914853386218844	0.1255352601760924	26.22665115263504	0.08571373992130116	0.8021789357332617	0.04694696476210715	0.9325599442970967	0.018269179861469333	3.9612215490199327	0.0235695290396252	0.1837345181681171	0.5344451751500171	0.026894583815027504	0.16166507840118732	0.0020067889712794855	0.009661458961170476	0.04327685665523167	6.977104062076604	1.3769400029363446	0.07659985724663959	0.002064381165827684	0.07675824917112863	0.12606287406272054
24hpci_fresh2_track_42	3.3717374996754663	0.059105584205128174	4.302113631521279	0.075889568739558	2.8240321245983333	0.07324392383372781	35.84032470868291	0.124233724734954	23.514236091156842	0.06373291331183431	0.8124502017173952	0.027700366878984382	0.9558966047167635	0.013309796822412834	3.933973170746983	0.013840391441317034	0.004254010319072917	1.259422989128077	0.006787174148455335	0.016396041975730583	0.0	0.0060145236194473865	0.004014184640574397	4.7122855124114755	1.259422989128077	0.2672637270833738	0.001813965459280097	0.26726372708337387	0.11735133242372339
24hpci_fresh2_track_43	3.6412470776211796	0.0543580843107047	4.470545606362859	0.03956837914787901	3.39712143795201	0.07905294047805043	41.77645000548917	0.10713364139579748	24.749116453688615	0.03993467482423433	0.8540521028697453	0.04005764024419322	0.9875430384537073	0.006186384857125861	3.8382073718864373	0.020334111890713977	0.003589519209741002	4.126528591837298	0.021831173033857076	0.05271966882596061	0.003618636869317856	0.0207475069739467	0.01114166201150778	15.157224222662034	4.5150196875154025	0.27224830425531327	0.005943499838371912	0.2722483042553133	0.1425468290586043
24hpci_fresh2_track_44	3.6495622798265113	0.008518592966824891	5.120115206611618	0.024168245821830164	2.7422750601493875	0.023994216176795483	41.84686667567668	0.01703050203809305	26.00644400220994	0.012169629368187662	0.7777318974105106	0.023159622464959485	0.9582298044956553	0.010548364688507894	4.020490422021535	0.01178717145129264	0.1759771519313009	1.950320516445066	0.004654010308864084	0.012572222499584923	0.000602117819308067	0.0038630154518633063	0.0032497465940602385	3.2312454157471495	1.9730247776700138	0.6035816737844718	0.002809075332034369	0.6035816737844716	0.11925950140783634
24hpci_fresh2_track_45	4.716016132778834	0.03892874664119287	7.2697507304861055	0.04745397527332976	3.2299516897298255	0.09979847229240275	69.97744620720565	0.07834630654283102	36.87840452220556	0.04615274081198243	0.6464580186964569	0.03911890179835959	0.9253584792671142	0.030881715878618158	4.4115194251809475	0.019860863182554415	0.22149619918401467	1.6635657162404553	0.01374751752808498	0.10709377904569818	0.0008687688914940177	0.005944280019131623	0.021450774951118308	9.544801159104065	1.738117093084815	0.17429024329686593	0.0023960581746978586	0.17429024329686582	0.16186044215235756
24hpci_fresh2_track_48	3.3466197095035803	0.018065786432531736	4.3162742082391965	0.07525706083495012	2.8485977797731823	0.051868784825087555	35.196892384844624	0.03606108704607153	23.875811288073848	0.050765018474715644	0.7798961197831412	0.0786914240053618	0.9523873566591151	0.027317092687629208	4.024243033785043	0.04265489595241891	0.16667363853621775	0.9099780929184652	0.008783496358065941	0.03166074899553287	0.0007576149345682718	0.0067221590267293576	0.006554803252102674	6.098317463366241	0.9099780929184652	0.1492178946709281	0.0013106548344003635	0.14921789467092803	0.15107012910749457
24hpci_fresh2_track_49	3.565622516876427	0.01156660085376905	4.203317472366961	0.01604989672996037	3.159167868253222	0.028728789845648497	39.94649678899149	0.023024830513639367	24.11977465016125	0.015538083671701248	0.8630399416158164	0.021522561614183436	0.9666678838136418	0.00965551222017687	3.816495287767014	0.010737932609633198	0.12100158515359902	1.924883972839825	0.00590409724889468	0.02074420551581493	0.0004605105995656318	0.005063336879182052	0.0039803476914350155	4.099171661326338	1.924883972839825	0.46957876660793585	0.0027724387040692694	0.46957876660793557	0.1329494955928849
24hpci_fresh2_track_5	4.255658315408747	0.03146466465265785	4.996452329105044	0.05144493961509101	4.073363954828497	0.033598664508916284	56.952543608496725	0.06178516725755286	30.14115325825344	0.035482700168583965	0.7881433622268	0.048354301471521886	0.9494559659309674	0.01941966001030824	3.996771226251568	0.025689650974612486	0.23106086381191546	1.0033511215463657	0.01736986326243702	0.07886921980204964	0.0014923102778679367	0.011875321173744359	0.01661701202300027	9.72077329402243	1.065539360173821	0.10321721237582547	0.0018141136487319254	0.104440295316257	0.18333938948234438
24hpci_fresh2_track_51	3.0606550654897906	0.03612382762362345	3.6140405256961023	0.06778209283132576	3.0198372237886324	0.03706217626775259	29.467616056714128	0.07318248597000865	20.925801832840417	0.04643682102484983	0.8456765852531122	0.032443727078661375	0.9724870843017528	0.01500461663080013	3.856346203895314	0.01637954949487942	0.05740044515324873	1.3505262863941652	0.0075260605601846645	0.018224609788749756	0.0015548477942604589	0.006451003131870821	0.004292929173396564	5.225288959376551	1.3505262863941652	0.25845963675763906	0.0019451828786013231	0.2584596367576392	0.11449995467191953
24hpci_fresh2_track_52	3.532877887778953	0.061768471983131276	5.2294688422774005	0.1714558862636523	2.696154605946157	0.10672366241805793	39.360531629043535	0.11905723231775173	26.67825006697249	0.11575561789120194	0.7046667539353367	0.12536180430128915	0.9261201774286452	0.03538830208642836	4.249729232926491	0.06685506087382338	0.12648354234497786	7.281104120671745	0.02951352117271229	0.23457397974997718	0.0013474410171685435	0.012166675366223192	0.04780996670311146	20.760787031492555	7.95783237106964	0.35071426288545116	0.010487081381184296	0.355331419786009	0.11470266143534234
24hpci_fresh2_track_53	5.2374566342372555	0.00442097726045115	7.100358309594186	0.0208453082546388	4.07089737716019	0.0284879839671687	86.17856160059475	0.008839790055343326	36.59492519555413	0.010112880949000565	0.8088327976558463	0.01708278380546222	0.964660660202739	0.005426412745282457	3.9420650600264655	0.008656287125303688	0.09852415725964632	0.5654168545253725	0.004503516131554168	0.009852681501060764	0.0005567942405968407	0.004687178370467322	0.002214890291186111	3.1267584059949116	0.6075338738770258	0.18083164130663335	0.0008143782137198403	0.18083164130663335	0.14274492489720625
24hpci_fresh2_track_54	6.961591821408458	0.09543246046660155	8.884783630960023	0.11880607178207277	5.772094746117281	0.08059500826441163	153.640020182001	0.16885155126794282	50.763301910102015	0.10876220890034165	0.7455305432711785	0.04653975958904601	0.9247752357149561	0.019307581296611743	4.108816928170729	0.0227810344327583	0.0	5.374800138544449	0.053162964681663885	0.30285779258336504	0.0022343688415732586	0.011752256477554152	0.09134501153581798	15.10520079254862	5.374800138544449	0.3558244747859183	0.01826971275814496	0.34365488959358687	0.131222951982179
24hpci_fresh2_track_57	3.555296913121406	0.1873489581033083	4.729758544671509	0.19306841697193497	3.5174751333637584	0.20568568463268586	41.10397080519854	0.32816933448248387	26.908263431463595	0.19656280116362654	0.6940482972097575	0.06471142041729262	0.9181397919149222	0.04272836007977862	4.261858887502752	0.03265824897598506	0.2067437248647271	2.819443996123498	0.02700158508819405	0.18943481516451102	0.0017555941667259695	0.011000314179798163	0.04188506359014244	18.747003604173067	3.179801899591628	0.15039438065163077	0.0040608866659512495	0.15039438065163063	0.16433560887138773
24hpci_fresh2_track_58	2.31797770426858	0.0432682084279306	3.304540435606107	0.07405965137219385	2.2557316467538837	0.12610168443985892	16.911443553905503	0.08619784827932793	16.994428827246093	0.048656947372922824	0.7354741584784353	0.04216242080205286	0.981142629800147	0.01256981628097502	4.1363284798625255	0.021373078859108562	0.23751340483588945	0.1769532388091054	0.01394976135169696	0.036589079771186125	0.0	0.011501495478441164	0.011319697341835194	9.68521757087366	0.7499096126102524	0.018270445399312104	0.00025486835310961343	0.018270445399312097	0.14771232635091386
24hpci_fresh2_track_59	5.023575109653762	0.04572846273259247	6.037501604298311	0.06972069097173758	4.402743631248536	0.020877937643384668	79.44798269580342	0.09925370865499608	34.4568861145471	0.06178016265548174	0.8407403326921414	0.033909936568353165	0.9614084241965992	0.013237066947974843	3.8679360768723825	0.018452016005670285	0.25680887455090934	0.9068366310990696	0.026155650053576618	0.2552433055639234	0.0020133366886247003	0.013437118618393256	0.04515578889095404	14.158392298914416	2.444484181390208	0.06404940701979282	0.0016752538761487946	0.06404940701979282	0.16954675441362613
24hpci_fresh2_track_6	2.913357796340742	0.052902510088646056	3.3662805901725994	0.0419280299068322	2.806456465679934	0.065428321761531	26.73937633696881	0.1061832906323708	19.883449965323845	0.04893315641428008	0.8481625772495653	0.047000896155923885	0.9650577011933457	0.022323382110213254	3.8524980478409514	0.02454208105490167	0.2650808443192449	1.3212098296326003	0.0101609653517422	0.02645413350233768	0.0017608341886731806	0.009170406097135004	0.005144877550029625	3.1075706028975243	1.3561734558201806	0.4251584271008013	0.00415831553050463	0.40924414035046824	0.1442634611511587
24hpci_fresh2_track_61	3.604439879717978	0.05488723079276619	4.0573916583655585	0.10989168773110508	3.34265244487281	0.02360191453283701	40.938491630257914	0.11189661737233408	24.543692161046	0.08441751304146215	0.8568641483511558	0.06739691522094932	0.965439490689786	0.01432369513144327	3.8364320580705185	0.03530224322604976	0.17027350411057565	1.05815436827746	0.024921220227648488	0.08234225224985187	0.0007886042579690673	0.014284940315527166	0.02200872340084174	17.302621453597233	1.3636295393464348	0.061155725513342286	0.001524075303699625	0.06115572551334231	0.18632984281938905
24hpci_fresh2_track_63	5.405150250030578	0.08193699931193932	7.2445940291163655	0.03169501371556784	4.280398559348973	0.17986852046495738	92.39987441166038	0.16433844993006166	40.86256324386105	0.09685169835360363	0.6937625876623217	0.06318342570384385	0.9104698194876485	0.03257719372022821	4.262558964938154	0.03252253235189458	0.24381725919320707	0.8436235741433237	0.056789342759013206	0.1665563169356518	0.0008271346926039228	0.03576417178600497	0.05304640476440724	39.42842651290614	1.9108467036636871	0.02139632870886135	0.001215083444832042	0.021396328708861354	0.15616826630559777
24hpci_fresh2_track_66	3.482964054670683	0.039981720556382376	5.016527383837355	0.08511282315913497	2.615947065398296	0.0329098146072275	38.17170329747404	0.07915031511535069	25.878963006227007	0.06869147329181581	0.7191815764531697	0.07129400757009044	0.9408037572619762	0.02095062514904841	4.187906847217412	0.035006395773841646	0.04665687132382736	0.6966113577572502	0.013251470517616378	0.03271835938971306	0.0030371592795741904	0.010949057102366813	0.00792026517539742	4.213356455786169	0.6966113577572502	0.165334066810464	0.0021924828007776846	0.1654520377842609	0.14622727257659082
24hpci_fresh2_track_67	4.192045194618001	0.09238814939748224	4.986040459205448	0.22877772925297696	3.763736103762195	0.04371201790208116	55.67920234536364	0.19569268067192158	29.145875759284955	0.12346247248640217	0.8228978869403919	0.058832555308715194	0.946032162505333	0.015173054321218566	3.913142213598672	0.030822873255609014	0.11329540401979765	1.7979750846293965	0.0407380474251896	0.23165888471587967	0.00048428033152963216	0.010540118111915402	0.0677104276531313	26.845953162454904	3.1157950327623465	0.06697378460541806	0.0027283812134999545	0.06697378460541807	0.16568420648179488
24hpci_fresh2_track_7	5.741555993573566	0.06789816810499048	7.16748734225741	0.08288490956761702	4.942286908636905	0.16137304451199744	104.04151041040882	0.12933838610691503	41.53408021668315	0.05625943183512961	0.7584077005353902	0.11449357805605787	0.9259025891174626	0.040280201170629595	4.090970102768262	0.05806502445458306	0.01286394024396208	5.171255275576202	0.020996707319016338	0.19309442845976169	0.0019762157030556457	0.014285660497958512	0.03229956019644602	14.577860762606564	5.691376120351939	0.35473347974628117	0.007448235050488874	0.35473347974628106	0.13133642460830014
24hpci_fresh2_track_70	5.717698203273155	0.06953198149939505	8.999382413831022	0.11797310684076394	3.8372319018010717	0.022053514255889594	103.20172391008614	0.12024099634436339	48.444343281912886	0.09425313822831256	0.5547604361422855	0.08287806113790348	0.8538021162343163	0.021240304988168344	4.769924665572784	0.03614778748774335	0.1268695584773688	0.8092830589306207	0.030368369552233772	0.34488902855833725	0.00018600773667406102	0.004000912294769186	0.0910265991462506	18.22561716412601	4.02036361121935	0.044403602448292126	0.001348465008600207	0.044403602448292105	0.1395800612348072
24hpci_fresh2_track_72	2.7740193615814395	0.08745346529714669	3.348516020633436	0.10186776948116126	2.447122280082045	0.06881421880166125	24.360025727805205	0.17064566192213684	18.79341283400871	0.08751505674285538	0.8604152438090867	0.02499812378125719	0.9732708975885945	0.011968002795356468	3.822556648717195	0.01264243695291051	0.06317286598897112	1.0400043850622709	0.00526758979583278	0.013352033502270367	0.0	0.0052522192955785345	0.0030726655697100496	3.0993637107748464	1.079028914159522	0.33555415953498013	0.0017675616667157063	0.33555415953498013	0.13772070668444586
24hpci_fresh2_track_75	5.120505950267053	0.04085511646802803	6.851498589724685	0.061072011177955215	4.00760127922119	0.031861913985195396	82.50873281861847	0.08276899959662977	37.25131114385833	0.0428126548119205	0.7464136386159604	0.030460232546605487	0.9526052033563343	0.011030966021088518	4.104552628135736	0.01519297756639552	0.014362312265632204	0.30554399726304887	0.030859621080321368	0.12500991971746395	0.0025290237410576294	0.025030208481974535	0.024324446297437276	15.615274980416531	1.74973499641944	0.019566994346640613	0.0006038300312181197	0.019566994346640616	0.1577170524150956
24hpci_fresh2_track_76	4.055593282501148	0.05895079813825386	5.5329974191937445	0.07131131509346059	3.2562040295838415	0.04563091819463104	51.851975248848774	0.12602758995361593	31.126940713633637	0.06774398363771501	0.6717496860726218	0.052816622898352955	0.8893955621375014	0.02361896665604349	4.329663531145314	0.02633622939639521	0.2468568918672883	0.7968382128602634	0.03440608901646098	0.170056366583338	0.0007489856289790176	0.011574167006021712	0.04948638451662301	12.642621269576178	1.8007224888328675	0.06302792718926208	0.0021160678200255246	0.061502713052132424	0.15347812608257225
24hpci_fresh2_track_78	2.181499082510604	0.04633752840621184	3.168520723355934	0.058201587831326826	1.590371008295192	0.04691568135487469	14.982746961258577	0.09213665128262727	15.914109702569483	0.05334076730210207	0.74330218204667	0.05014510396373724	0.9544023940402807	0.018259930754575233	4.115625328244402	0.025309859566922405	0.19043350571892168	1.3849989828898763	0.009714675627174098	0.026149151422329785	0.0011576934705918214	0.007990370312379877	0.006617617798155291	3.6582120346129527	1.3849989828898763	0.3785999744644141	0.0036779759443781816	0.3785999744644143	0.1472822412838759
24hpci_fresh2_track_79	3.855559738669843	0.03496086879940977	5.721423372480705	0.09361808939289454	3.200560720999537	0.04739388026465297	46.75792644503916	0.07009535897940639	33.719951808763014	0.07989580636739303	0.5214901339987273	0.10175930821063033	0.7697938554849897	0.05975184215594904	4.92783496774993	0.050495146266758564	0.2576814471778962	1.216630153840816	0.02378322911986395	0.05879569599546224	0.004704571898199072	0.01970584133165509	0.017133043450360468	7.667271782942571	1.4207635097835603	0.15867836543207728	0.003692410294107108	0.15525268984703075	0.17673169383067475
24hpci_fresh2_track_8	5.198208271874257	0.18085718930070446	6.271548088830423	0.18770449591216706	4.504327620483033	0.17907507734372402	87.66683392879625	0.3498347206084508	36.26006318785184	0.17643998660790705	0.8118653903370875	0.06286092898488055	0.9488361589034218	0.027820661661136066	3.9403543406537183	0.032771084044508667	0.0984369935532696	5.815882782430097	0.07325383341380605	0.3155946065650422	0.0015349060302645501	0.028132642167726762	0.08432098605151951	46.549466510947724	7.486842166695221	0.12493983751805814	0.009152322044295823	0.1249398375180581	0.1482142286266867
24hpci_fresh2_track_81	4.972849850324753	0.042208898040866125	5.883880249812833	0.05578625881002882	4.49186235990834	0.04735539731099298	77.82759535479441	0.08504731780801511	33.6368344400706	0.04575095865696286	0.863351179651139	0.02281888177265139	0.9761161205612707	0.007696876316891978	3.815889863220932	0.011392621614387158	0.06126078178597694	0.4039932947891172	0.031139837382308147	0.07535270259683889	0.0014742470701483237	0.028828097438469757	0.021210942163480948	14.657736943527139	0.9296022002720946	0.027561778216215076	0.0008582692916201808	0.027561778216215086	0.15075928334980881
24hpci_fresh2_track_82	4.087232425501449	0.024295164398270556	7.433660715193295	0.04409491568396036	2.3754711201483554	0.021082500381367688	52.51275600401616	0.04733332754727322	35.05914079674199	0.03725863659315546	0.5376038332943613	0.04665816250148501	0.8917096076764566	0.018116289868398583	4.838496170099063	0.022337665746928716	0.2533080311860192	0.3704295805070924	0.02406566673887421	0.12495329682275037	0.0022593369299138766	0.01638068444931122	0.02612159590615597	10.195088281561732	0.8920637879574015	0.03633412191015851	0.0008744048691395023	0.03633412191015851	0.180863703794474
24hpci_fresh2_track_83	2.3797306720967457	0.04102192338427778	3.196621540933952	0.04318852189609885	1.9430799293606642	0.05886477714087659	17.821149146871424	0.08136240572835957	16.76303692851139	0.04097406224902781	0.7960828785117259	0.03420660426752541	0.9705997912450552	0.01207214546344194	3.9748154452470104	0.017155931227497697	0.11009525239658305	0.8163072693954726	0.009318714114287155	0.028156822684144264	0.0006716665928853124	0.007730793994139994	0.006779306963214561	4.605702380051469	0.9423255497631404	0.1772383888570651	0.0016516338758358485	0.1772383888570652	0.1657787750040085
24hpci_fresh2_track_85	4.036095583783867	0.09007147958358719	5.042516792539678	0.13056710378460698	3.440370053512062	0.08790832494113321	51.5919470240418	0.18536233139088348	28.066176967261672	0.1049711038547046	0.8194759712822643	0.04804663492768542	0.9615544109986554	0.019653369001920527	3.9194212487217506	0.024557826628290338	0.11263563240424859	3.170552993846624	0.03499354132045603	0.2542844197457321	0.00018167869683533228	0.028231644575907686	0.043344082884561874	18.11887226032905	4.018758189686403	0.17498622145421786	0.0061233875709686405	0.1749862214542178	0.20111685942873075
24hpci_fresh2_track_87	3.305458532944644	0.011739078649014065	4.0906431005367265	0.026380600785408624	2.883870803553017	0.02957789950435911	34.32994783718704	0.023534361862945965	24.32643217656943	0.03034893936341961	0.7306543223329501	0.057314131368976694	0.9113361887114676	0.02459463142532741	4.152163569444649	0.028194598574302433	0.11364260168328155	0.25420058085209624	0.0073233666179995625	0.027162580494413557	0.0004912645130773593	0.005799334368896196	0.006431457440789408	2.413011541352574	0.3790704450920882	0.10534577912114265	0.0007714857621629315	0.10534577912114267	0.18080896302812796
24hpci_fresh2_track_88	2.7201053825751775	0.038433095626806794	3.625790051467472	0.041323613193461804	2.1842794892267827	0.05167900486134917	23.278894745025827	0.07650722830825603	19.045976395488328	0.043256116404381734	0.8060298159560431	0.034204073538724775	0.955655615825805	0.016375722623708896	3.95022093721353	0.017224928590371866	0.17259357696286673	0.3299302270924088	0.006466546379537498	0.027523554850354678	0.0	0.004569015489878118	0.006214942233653234	2.7394633164143225	0.36160440000294536	0.12043608144541748	0.0007788055064365477	0.12043608144541748	0.13132243332952553
24hpci_fresh2_track_89	4.269636238964127	0.11104673812945301	5.006001429881266	0.11793093800516193	4.024142852935177	0.12358295151888327	57.97681093455483	0.19744787994525262	29.147064161247766	0.10602598147324183	0.8463751959393745	0.03184300692054244	0.9673252596565004	0.013759533698222788	3.8546871414075694	0.01596810529454438	0.06982667930177239	0.3106159183101432	0.01678327767985896	0.12332981090149824	0.0015529459045867829	0.00968037253586193	0.021317360426803007	8.518809217293404	2.0508800009057992	0.036462363504935036	0.0006284689507111946	0.03744613910937068	0.14277412401884
24hpci_fresh2_track_92	3.1842521395204044	0.0200144983626111	3.6515152441583463	0.034782681899009064	2.9358465209368547	0.025772185589629005	31.866818453806047	0.04007591142971238	21.31710353285268	0.026226878722115547	0.8813506166738729	0.022014426367740002	0.978510337442912	0.00854325552650931	3.776679688543963	0.011088885528306955	0.24769705081636573	0.8474792823772108	0.007942609902178984	0.02844982781812326	0.0013802015800791674	0.007451704425345747	0.0056130648234592895	4.069331439265064	0.8832490678551081	0.20826007785944037	0.0016748273444036259	0.2108661214677246	0.15603706919897084
24hpci_fresh2_track_93	2.0158231573789096	0.07916992830533173	2.2670058643896995	0.07333505319007302	1.8820131390027641	0.08337410331830283	12.846012547062546	0.14723384405266643	13.240330145951251	0.07798301932677866	0.9151306065128573	0.02135247761171236	0.983777296105395	0.009983126439683557	3.7062884776521736	0.010882424146888024	0.0	0.26655272325645096	0.003636808743772333	0.009446804520778595	0.0	0.0033708963797151876	0.0027470637191274612	1.8248962644181654	0.3751440498431266	0.14606458923375373	0.0005393159217517243	0.1482937266567147	0.11017009775005038
24hpci_fresh2_track_95	2.876501566559087	0.038783062231446605	3.4886723124034686	0.03852183994975195	2.521774218764021	0.06534697239317575	26.033457184025778	0.07564587762810167	19.51935630087339	0.03461541707747963	0.8577452888412765	0.039345084705939226	0.9672368793445066	0.016738945135312693	3.8298554274567285	0.01999118023751346	0.071042268035716	0.9108065831827472	0.009163175067337992	0.023180248599058987	0.0005450899910775152	0.008918981986828818	0.005719504012196974	3.558365178528155	0.9108065831827472	0.25596208862393477	0.0023454254286625975	0.2559620886239349	0.13740689662109837
24hpci_fresh2_track_96	3.903678985473595	0.17184983580710064	4.505307778400442	0.17400860101012708	3.7403753395631605	0.174459664139761	49.28764532152508	0.21112453133719608	28.563726923087255	0.17787721436144172	0.7393064709751253	0.048754243349718965	0.9063319468542773	0.028072842716477704	4.126175141594478	0.022587452326231737	0.011793067017579302	5.008857396293077	0.03451837984973713	0.3335662617553542	0.0013293890887420654	0.008675010658195386	0.0700500669372086	13.810834223090854	5.557117404781839	0.3626759481276359	0.012518986139833295	0.36267594812763587	0.1433513042945528
24hpci_fresh2_track_98	3.2764139944404627	0.019238607781938987	3.8640344540683635	0.04568021441938826	3.121078099343651	0.048050912279853135	33.737129663046964	0.038312998185067976	23.25864052556923	0.03140180765423847	0.7847789174999875	0.04739432015337666	0.9502635104450419	0.017009653430126108	4.00512232607435	0.024826675545804318	0.057966546869928484	0.9906967011570543	0.009715015013775672	0.035102754751581935	0.0019455716175501448	0.006680102974235048	0.007626279899714666	5.144926939315189	1.0687760223698888	0.19255797270639574	0.0019578601620255016	0.20152929864228722	0.1576353496275002
24hpci_fresh3_track_0	3.490225775785407	0.020801879543944083	4.224499011584014	0.034637918757895986	3.8340031100973824	0.06833598729981719	38.28642378932117	0.04170006484574424	24.15723626775202	0.01996899245233724	0.8244423884199145	0.030132663236373626	0.9873046106799449	0.005966211817919922	3.90550875302425	0.015525512620331654	0.2531639257738164	1.3752605985648987	0.004557234218955014	0.010089373445182072	0.0	0.004212970335259053	0.0024853441651777226	2.667679508083646	1.3972955924235513	0.5155269193310372	0.002349376917567864	0.5155269193310372	0.1557004852335814
24hpci_fresh3_track_1	4.802641564281617	0.008768491755173273	6.178613500582055	0.014987781020585345	3.911584329990079	0.015021428790426202	72.46755570671112	0.01751090294764177	33.93669139486835	0.015389909775505388	0.7909721672930238	0.02247339572114598	0.9495980189206922	0.009341172089189921	3.98664308809523	0.011332616502229673	0.31242917392372355	1.1238373403961692	0.011203453307236058	0.03727316083259033	0.0006555192428516833	0.0067004555314351625	0.010951298320145473	6.55819327502961	1.165015955880615	0.17136386398906414	0.0019198670487490313	0.1713638639890642	0.19727023256960766
24hpci_fresh3_track_11	2.8010044495139943	0.04464434255856286	3.3881849838307003	0.052613496627152485	2.457641336361733	0.05385858381390367	24.696886651510997	0.08884299333313608	18.947165950218107	0.04288441679133018	0.8631019202732928	0.03205153614819218	0.9736135741709139	0.013578953939538773	3.817193826762984	0.01628825611119947	0.04590014710789069	2.0830867016606915	0.009947840015037866	0.029165086669646244	0.0017783641584930652	0.009272668429275608	0.00554959724544915	5.823191805115555	2.0830867016606915	0.35772249504657266	0.0035585661505034803	0.35772249504657266	0.18158199116383966
24hpci_fresh3_track_12	3.0938741540784442	0.014237431033153903	3.418414396213588	0.046071680856886676	2.9658266763525023	0.031363101661533575	30.077600462213354	0.028557478240204475	20.859798349301986	0.027753243511034507	0.8697664703922542	0.04318938245157888	0.96638726760239	0.013620493988128243	3.8037974242068864	0.022242750144689655	0.20355980637781843	0.8886570499676936	0.007965702759473408	0.033244509872536764	0.0	0.0063997900983489685	0.006447886682293746	4.66290319917005	0.9339085433299821	0.19058020550927704	0.0015181052689262572	0.19058020550927704	0.17706827482068968
24hpci_fresh3_track_13	5.5812727747461555	0.032705420920522726	8.20266865266975	0.0369211019905106	3.955379656453994	0.045663757889529456	97.96719239835963	0.060661713275318115	40.85000730544935	0.027582710024286108	0.7369443974434302	0.02629726977143804	0.9544555714157054	0.01355987105010062	4.130495339352021	0.01335911910841494	0.29103352706113883	3.275595053713175	0.01995692149273496	0.24788694672675504	0.0020047048386532427	0.012181705663570741	0.032967443446228366	11.682232677259869	3.3676711315928833	0.280391184134631	0.005595744849029821	0.2803911841346309	0.21184525640351015
24hpci_fresh3_track_14	5.204071717844783	0.012898152527211859	5.537633967908959	0.01978967859203254	5.096032270094545	0.014729947206658189	85.09590529646195	0.025775946824834944	34.36804304107881	0.010022855548331943	0.9054033042415716	0.02470716388823213	0.9801745516564185	0.008675947717239054	3.7263602289422275	0.012525732990521208	0.2794774319708856	1.6444444700525975	0.006327792089924454	0.014369693869314545	0.0007949238195751972	0.00632231002746565	0.0032196384031349464	3.7041153644229436	1.6444444700525975	0.44395066251096155	0.0028092274905535844	0.4439506625109617	0.18383740993777312
24hpci_fresh3_track_15	6.217405786343481	0.004334286790891014	8.015915673290401	0.006525142446652107	4.937052100121786	0.013028824111484837	121.44411023887214	0.008668546678247251	42.954369337850416	0.008064702315343553	0.8272510954021929	0.015721241298812215	0.963153183857011	0.006932479995794158	3.897863605949209	0.007883642609571835	0.23632758412894428	0.9748251991298634	0.005621261885344284	0.012936017887418631	0.0006384170756125327	0.005186107322551202	0.0029755334321087826	3.290532024606617	1.0248481752895888	0.296251545902035	0.0016653075234534331	0.29625154590203523	0.18859064247741036
24hpci_fresh3_track_16	5.42899000424023	0.009360357691591503	5.971518164485832	0.034610560547864176	5.173912259704374	0.024873638887983315	92.6032025468268	0.018671108134644173	36.89368364471817	0.026782208828576903	0.8561185676486177	0.041050756601681615	0.9690992317932031	0.011076484419731239	3.833641013087623	0.020466803400574544	0.1730262591531296	1.9873188333786935	0.007380105673942976	0.016562721109330967	0.0008684298506106787	0.005744547586421848	0.004048766295391812	4.320110779468336	1.9873188333786935	0.4600157113617506	0.0033949645615237696	0.46001571136175057	0.17153513207230858
24hpci_fresh3_track_17	4.716491547221447	0.13238994549182068	6.244517939737591	0.19114096518856624	4.101973020913097	0.04318151687789697	71.11054011213078	0.2840173786950828	33.482993966097936	0.1390362958226304	0.7858229716318131	0.05006487282554318	0.9667231881456054	0.017362997973072572	4.002902489736938	0.02639247760733093	0.30437354071717926	0.3670784053012469	0.10423753604076129	0.34408080372089606	0.002753563200583674	0.046939322167684934	0.11548881703233486	53.77838699282897	3.79092566361287	0.006825760790300286	0.0007115004863845409	0.006825760790300282	0.18034698901139926
24hpci_fresh3_track_18	5.3894239446984225	0.05485623956659658	6.564130307735663	0.08684053740713708	4.7086693672362445	0.04974525974272018	91.52494728458069	0.1184951346068713	38.83343713532052	0.07720480122508748	0.7629727684337753	0.0422605628996446	0.9318187450806467	0.020301766052938697	4.061256594763775	0.02240979737182552	0.31381049883625955	1.0584312620496348	0.059017842265169956	0.42455170847483387	0.0029718161935604723	0.04063532401048619	0.0766421134010499	34.54742083855598	3.8208695144374443	0.030637055859996157	0.0018081329302144546	0.030637055859996164	0.20018162432276326
24hpci_fresh3_track_19	4.575451062941762	0.09492676923857378	5.993046151130091	0.1166285968913757	3.6841722899442337	0.06718278119703314	66.36111008888884	0.17198142295283564	32.499506424036724	0.10371149694143549	0.7845174497867283	0.0328837649525856	0.9282517821075699	0.01611348498853043	4.003812860630696	0.01594789615516781	0.02691579209126244	2.8128434804402267	0.059575880475822435	0.25140030852794454	0.0019104338326061251	0.012869167852478517	0.0890784956631968	13.5949807487945	2.8128434804402267	0.20690308669172985	0.012326433562825222	0.2069030866917298	0.21676145390269416
24hpci_fresh3_track_2	4.788873951361769	0.02057288416037123	5.151247985766275	0.041078541208456755	4.628017521405892	0.01498555460469167	72.07762339554783	0.041223195262367	31.72494657566806	0.022882906094635305	0.8998040782116278	0.01913738496893512	0.978499063861796	0.005947923175133262	3.7375908159513846	0.009737650087406834	0.02917654589318614	1.4914228874653515	0.0141327638259209	0.03781431647450363	0.001827861414987856	0.013855734968534015	0.007470441578421919	8.272931045365517	1.5571876611051374	0.18027744692745193	0.0025478185805656675	0.18027744692745193	0.18316836696055064
24hpci_fresh3_track_20	5.753478817914824	0.06646799546752089	6.8950364099237555	0.06172867739846778	4.935198195828032	0.0715466127725658	104.45407665127527	0.11587365198552323	38.623946661984334	0.0647968101350947	0.875840718572688	0.0162698860590955	0.9733855940574153	0.004249781529862614	3.788224720900526	0.008178691763353804	0.24843048803962903	3.094498833480195	0.01427718063675831	0.30635473623713355	0.0008946080709214425	0.0045971902055416585	0.051720654494187134	4.816168387507874	3.094498833480195	0.6425229735543867	0.00917341655670305	0.6425229735543859	0.18940391315698868
24hpci_fresh3_track_21	5.4526365685971605	0.021886002843422812	6.954531656093079	0.056994520909164806	4.418019823497795	0.023609419429010608	93.44820258907679	0.04352022665996218	39.37424717934462	0.04703205090920775	0.7596111173291529	0.05630169247667491	0.9279362569335191	0.02282128193773774	4.0720086034996426	0.02732186714721036	0.21596744355708253	2.3339936081171997	0.016063998743767467	0.05297164411712277	0.0020069540230924364	0.011617721198364963	0.01300094250874541	9.403422823516046	2.360847905390793	0.2482068127661299	0.003987193928469637	0.24820681276612985	0.18786978568451956
24hpci_fresh3_track_22	5.935605995810391	0.0038929237080199785	6.842102749097178	0.01081243357098731	5.363591623878763	0.01058084746231305	110.68444303422213	0.007775556723937478	39.43711321776958	0.007915598419231265	0.8944056157606123	0.012541332722894228	0.9757248663771115	0.00429993712726078	3.748550537781053	0.006288733407951504	0.0825497354344527	1.000402242764706	0.004832967391620366	0.01250695980820082	0.0005617204594862546	0.004301445054314262	0.002685264807783451	2.829086119874365	1.000402242764706	0.35361321655670636	0.0017090011448645532	0.35361321655670647	0.20146570229186028
24hpci_fresh3_track_23	3.2643696842771086	0.019037507029847703	3.7342412509053617	0.030119011362732095	2.9579851332330303	0.01685708022204946	33.48928813279774	0.03809689759322544	21.472445781476775	0.02043760260970031	0.9126115992693177	0.01736786314762115	0.9820635589694358	0.007566077419137792	3.711170892969392	0.008666410061511943	0.14339659678462346	1.1588822259369775	0.006788878561600227	0.02054107546103698	0.00047931619144466153	0.006561249931751926	0.0039403147286177775	3.9740226969949544	1.1588822259369775	0.291614395361479	0.001979734716923557	0.29161439536147893	0.19821724572029795
24hpci_fresh3_track_24	5.59722700576314	0.00812794137876999	6.4800349373924355	0.035499925234178636	4.945747619369523	0.017131014919871502	98.42930179646507	0.01629172269444676	37.252091471904315	0.018212716597331584	0.8917741447728912	0.0249329394732864	0.9786934044062601	0.005336522125430287	3.7547403030164133	0.012596337662283762	0.2077358771799335	0.9783015395645226	0.0055541123931200885	0.017675500258310474	0.000654317109702304	0.0047050411328654895	0.0032889285172274605	3.2512245596447253	0.9783015395645226	0.30090248200863295	0.001671246204444744	0.3009024820086332	0.18707728760153153
24hpci_fresh3_track_25	5.73075614006966	0.0047455313195930385	8.768911070794038	0.009215728753601087	4.068816375345192	0.02568323947213791	103.1771457838573	0.009495852512176361	46.16375518192779	0.012100662954032561	0.6086285401666932	0.023199922045157147	0.8428855724507102	0.012344006847432453	4.544821590446614	0.011648615012629255	0.15593049936201892	0.9583362463514614	0.007134877050300125	0.016291015470038944	0.001008423837754561	0.00675085182196131	0.004053480869077405	4.176560691266461	0.9583362463514614	0.22945584110759432	0.0016371392147758862	0.22945584110759426	0.22075000517662197
24hpci_fresh3_track_26	4.336964345564256	0.03579084813891682	5.325011425704507	0.03992415835419327	3.844179589978844	0.05527840742726907	59.16672691666966	0.07080152653611256	30.19908410320215	0.038094064885673046	0.8151242062510903	0.04332788373995283	0.9596209668956746	0.015048668927838321	3.9292443089584177	0.022332214657327903	0.3024896170095196	1.432140569556508	0.01758669618045637	0.05279114991542718	0.0022915900037084468	0.014405835680267706	0.011251040941617114	10.294768002127013	1.5788908715136993	0.13911343793863173	0.002446545767645488	0.13911343793863168	0.21475639995005183
24hpci_fresh3_track_27	2.8825149640059435	0.05845855433750321	4.7162160810379685	0.055200556881755354	2.662690708941518	0.1549118195978098	26.192360684618006	0.11531553745479256	22.81900676093079	0.05167530907327932	0.6297393111613867	0.02894914485159238	0.9827693702329481	0.009323798565403087	4.468530176820589	0.01482951878765304	0.03162609339595697	0.7740794157049834	0.006394211822987278	0.028737661079602156	0.0	0.0056312721704883445	0.005040563990118186	3.7429956484529145	0.7740794157049834	0.2068074580917379	0.0013223706936121365	0.20680745809173792	0.19120994107090403
24hpci_fresh3_track_28	7.582922109455268	0.026539350659693497	9.80958073133936	0.03656015132114122	5.962330357862325	0.012286016231573535	180.77103508021847	0.04784746178489903	51.844120597528246	0.02798644891651181	0.8447309615754558	0.01480020500024357	0.9771959009939296	0.0037212400700660656	3.8572849097173014	0.007460006027457182	0.3126857304479556	1.30245047280181	0.01492109595325522	0.30125104920840984	0.000653757056624666	0.004550866313488355	0.05372347434523696	8.734398979777735	4.186155615167575	0.14911735493389994	0.002224994361264342	0.1491173549339003	0.18694446817387173
24hpci_fresh3_track_29	4.615609923452781	0.06542009553063806	6.110411353961912	0.034514826976828054	3.8018239958402194	0.10560907296566147	67.2144721107236	0.14255144083772642	33.52761060537573	0.043971366912600576	0.7480377815991477	0.061601544015935955	0.9321971847922979	0.02437016637435515	4.103981899213348	0.028326830682003576	0.09633820527747051	0.7282811180403946	0.03606170427565814	0.22309002252563767	0.0037337332662434703	0.019557969198330107	0.05017243572029465	21.10952935502286	1.9599193414610538	0.03450011157482795	0.0012441328210886552	0.03450011157482793	0.19753420678112554
24hpci_fresh3_track_3	3.432210912784597	0.01703294320943953	4.493680583270485	0.05808044007565596	2.8797354054556594	0.0431935268825643	37.01892372594621	0.03405688989367382	24.189946610866773	0.0265171449850709	0.7955843522417203	0.03511154079861768	0.958707456403462	0.015547365335325736	3.976164477173093	0.017699354442481555	0.058512737040321686	0.8017518265455135	0.015769647111041396	0.04259925945959062	0.0012970089518083703	0.01204534686638723	0.010850639524083393	9.231117477539259	1.0162359322569956	0.08685317118932784	0.0013696438601305677	0.08685317118932785	0.20280486972457015
24hpci_fresh3_track_30	4.811642342812869	0.017208357149162835	5.904194668841034	0.012454473083276933	4.221407630953724	0.04193539548319456	72.75538384610249	0.03449475836226676	34.69143452020197	0.009092726898572977	0.7596923982007542	0.032623014000406965	0.9011487697331099	0.016903768489752606	4.068709371748408	0.016089485231332627	0.31223920940693944	1.0647490481199267	0.016673856910010273	0.0550717526392596	0.0014726685672567252	0.01105732318456578	0.012864538587103295	9.760417012262497	1.3515430332128486	0.1090884791891811	0.0018189256925310396	0.10908847918918113	0.21978572093645268
24hpci_fresh3_track_31	4.555924788336347	0.016507183664652297	4.9737006824103105	0.01738420100063681	4.299967200018719	0.020329973245854175	65.22608138630406	0.03302988174979129	30.195389301794737	0.020067604812176742	0.899031037543166	0.019894445163086704	0.9745521023858842	0.006121253162178431	3.7392332309050147	0.0100178832089475	0.13753311938651422	1.2457606517572106	0.004971960414531393	0.0133359013054197	0.0006813987205493639	0.004230809058519059	0.0029784349887315917	2.9104488107459714	1.2710750990736024	0.42803042855713797	0.0021281503470009975	0.42803042855713797	0.179602556831665
24hpci_fresh3_track_32	4.4369993210540715	0.04372592958238494	4.953144302104733	0.06466700951025414	4.362115302580343	0.041695596098551696	61.96666976500014	0.08612781799777507	30.47152333528654	0.04235466638564804	0.8371174771552184	0.01991225282415903	0.959316611963893	0.010518603699337414	3.875058206313992	0.010227244428889927	0.035509842421642936	1.035080980146782	0.044869857724329096	0.14283819384482246	0.0039773391966320595	0.044365524890232835	0.03429966760824794	11.729433105719714	1.035080980146782	0.08824646262248066	0.003725941275144786	0.08303884754964413	0.204455735345717
24hpci_fresh3_track_33	4.275721054516496	0.007439341705299172	5.5249194591486726	0.01143143312865524	3.4511327831399554	0.017392070640891346	57.43711745518919	0.014829431131793143	29.924589461296105	0.013627486437390214	0.8063157708757356	0.024013207330846838	0.9531323618972566	0.009175311041265274	3.9486456297450934	0.012228281181622898	0.12024545888993951	0.9859912683734278	0.006172593766647479	0.01500034883886236	0.0013120660603339605	0.005729219232649665	0.0034203777706165784	3.6132665366464605	0.9859912683734278	0.2728808568018191	0.0016843826757323317	0.2728808568018191	0.19646505294129685
24hpci_fresh3_track_34	4.832875756802882	0.03641732119241943	6.641084113092886	0.07275056835152578	3.6853346681209773	0.016250357900338	73.47451409039236	0.06591334895116911	34.27256398720579	0.047998051681121125	0.7863510385125526	0.03669671208966727	0.9640632764001699	0.008850044323715573	3.9996226823924177	0.018575082685240045	0.16880664103993603	1.8353649544744828	0.020120265086404004	0.2368607280715108	0.001000372739715596	0.010550164751858337	0.04143126290758335	11.77784952218639	2.301350093837228	0.15583192424195394	0.0031353796246725387	0.1558319242419539	0.17454587209276212
24hpci_fresh3_track_35	3.39522116309528	0.009312676660835881	4.241033440383548	0.012334567548561664	2.8512552834833316	0.022107187946011474	36.217934102563355	0.018622763259705827	23.119358682988896	0.012819216432688749	0.8517929276914039	0.02676077912996865	0.9761019890166814	0.009505311767820617	3.841982341827989	0.013465688362979096	0.11618837015592373	0.8575690487947333	0.008188789002275891	0.04003708793156255	0.0008281474110415788	0.006760082378110415	0.007691962329183785	4.793491746930941	1.150493762307501	0.17890279029765652	0.0014649972016659205	0.1789027902976566	0.19820376557769234
24hpci_fresh3_track_36	5.260662409754418	0.0049383201667655635	6.530082787906562	0.02805793519382052	4.445366952948272	0.018612374029666198	86.94434288888382	0.009868984712040018	36.14429178025375	0.008795478605096586	0.8364500850925882	0.01600431133202026	0.9681399302394281	0.006274378584115864	3.876384202241282	0.008034101079886705	0.14473007608122485	0.5899649159690333	0.0048983129760245105	0.013937952404434732	0.0006014099337878567	0.004565213300645632	0.0031004949239291204	2.8673376268374318	0.5947436959073302	0.2057535570443942	0.0010078453183337555	0.20575355704439421	0.18536319353504396
24hpci_fresh3_track_37	5.149640986490662	0.006089239533027309	6.254032885369397	0.01097940036184542	4.423655586737589	0.022275280723287376	83.31436354071819	0.01218464342146152	34.6597631222278	0.008010280745033745	0.8716463958902075	0.017421543912087535	0.9758393927432627	0.008207922259353854	3.7973828275623314	0.008741099432925123	0.0	0.9690219875653697	0.012298612703125515	0.038417670436415995	0.0008041541942111986	0.006908752132163507	0.012062347208202909	7.199269449334621	0.9690219875653697	0.13460004440519027	0.0016553938159629318	0.1346000444051903	0.19436565247156187
24hpci_fresh3_track_38	4.519263197020515	0.0071054714085747655	5.232923254132369	0.016862268695670972	4.0737855971190795	0.01481944507161953	64.1663104999822	0.014230781699491945	30.87926167560855	0.013385597800750819	0.8459556020351652	0.024572004251902924	0.9593097031867344	0.008804353527239833	3.8550430694956783	0.012261336706210945	0.2892242679341558	1.3940094253533235	0.008935048022221425	0.03390062024977375	0.0010262569872999856	0.007347690295903691	0.005955095058875391	5.230331242024473	1.3940094253533235	0.2665241188077703	0.0023814058006276766	0.2665241188077703	0.18760922061861168
24hpci_fresh3_track_39	5.7350395396851646	0.0073545878401175884	6.399925060435058	0.02083711813893558	5.30190914663787	0.013902416845438295	103.33470308340179	0.01471110359017012	38.16357138669089	0.014214052951752116	0.8918409213040611	0.020190321898077842	0.9795639842880923	0.00549266335327213	3.754292372213354	0.010159900134310807	0.2759947509256525	0.7756505816661728	0.005972078696283914	0.01250401970732489	0.0009610666487984405	0.005369007744025683	0.0026146722072733822	3.495890532129079	0.7818218822048529	0.22187496277058294	0.0013250547384009849	0.22187496277058294	0.19458391614868226
24hpci_fresh3_track_4	3.994078490954066	0.012990687715648434	4.742975451000523	0.0294812940562177	3.5765960324353196	0.029915273349974937	50.125226464594654	0.026091927437314703	27.287964905283605	0.01556630670100103	0.8460339979774064	0.02189855428312929	0.9624038353123915	0.009162116720855356	3.8546962146367933	0.01108183717958517	0.24288736493027516	1.1034743769259965	0.009471690632574144	0.038024399461411104	0.001022383905669522	0.008199033878339488	0.006597026747998712	5.544467059061924	1.1842864912093642	0.19902262294488135	0.0018850807134173687	0.19902262294488138	0.1859892104985393
24hpci_fresh3_track_40	2.1690958558156215	0.06927193688838287	2.8037691933187183	0.035236761747089534	1.991040266788383	0.15006728696088176	14.852049353713575	0.13711931564461521	15.121664354086512	0.05971458258254833	0.8119203812172306	0.040099881840803174	0.9819741912514623	0.011065046360064468	3.936535604970224	0.020333016489011015	0.1826353796282429	0.644060421036983	0.008109127561987345	0.018893777406119864	0.0013947276387647127	0.007543667302688509	0.004589828151450291	4.337454598248372	0.657834496282038	0.14848810666446605	0.001202133113947791	0.14824444488738298	0.21927960458171517
24hpci_fresh3_track_41	4.8446036403237045	0.057688748066706104	7.030576118987473	0.10081830586985269	3.5693861828535485	0.04748362793702719	73.9791443239572	0.11105700104562893	35.89832906596299	0.07994684183504042	0.7228516449317245	0.06412259936468896	0.948149833522587	0.025621637272406444	4.175588096140746	0.03076745187866924	0.20128739451419403	1.5146973985700163	0.0627837529609309	0.2683741475341563	0.00585225455253811	0.04128486065488085	0.06133821679139379	32.11542869844432	2.4858917064302553	0.0471641656349239	0.0029359066625658154	0.046762203979631045	0.21240061679625605
24hpci_fresh3_track_43	5.119999642065424	0.11558860506366116	6.03008631855721	0.08884218639210248	4.5538618752959925	0.12966937434365694	83.45527690003655	0.20914014618453838	35.44475145625365	0.09779908092054987	0.8210308287110026	0.048521050924695386	0.9399451599219856	0.02017114072164655	3.915989301260888	0.026145041381060566	0.21097867528957956	2.0693267852552846	0.04889058405488182	0.25611064699636477	0.0008413454073926148	0.00757380613206213	0.08467242976849065	26.72902737374718	2.8203702909985227	0.07741870874387835	0.0036590970820577686	0.07484257250742335	0.1882639924440404
24hpci_fresh3_track_44	4.491317252471652	0.025566574592235002	5.526069513433075	0.03444089486694859	3.93917765885204	0.06802645821249438	63.41341226157971	0.05137840126705318	31.43923452901295	0.03987632339368073	0.8074860950889718	0.050153766995932506	0.9591039309854027	0.024823338982626997	3.9488948875332803	0.026668549584883194	0.3096969058368009	0.6265609822699872	0.029612778540272854	0.07670353547514494	0.007330385220067512	0.025114084409079668	0.018890862934168473	9.401765796795804	1.1244024769379528	0.06664290472791018	0.001973481578988108	0.06664290472791022	0.2257949646276412
24hpci_fresh3_track_47	5.631797818943299	0.1201658598783978	6.801442234795206	0.12342207838270673	4.87172138039313	0.10865197079123899	101.08117403554022	0.2137148384193076	38.172577743913685	0.11681189348540581	0.8585474823365109	0.0172133888717751	0.9699678795364959	0.006327854062096815	3.8262396166092003	0.008790134248601998	0.3050737899312431	6.055494674747715	0.07535223558155359	0.3117450054651409	0.002303762752687695	0.007435540726881565	0.1281013395912467	19.437919581555462	6.090473092398427	0.31152997877888855	0.02347448035166323	0.31152997877888894	0.1862820746071044
24hpci_fresh3_track_5	4.170033651949107	0.05850212527415121	6.4955297049817755	0.08331181289109801	3.4896786305422265	0.05411733476144221	54.81669235947869	0.11559972926623276	31.389294020549638	0.07522939674141257	0.6990584373880713	0.045042040979690466	0.9562842722049504	0.01399681672123076	4.2430394583926265	0.022429609176144887	0.13305015258278088	0.9317267296786295	0.021643964148199774	0.07814187129745347	0.0016869226074471015	0.020294015785754124	0.012895368097082912	12.500925935335907	1.5652471166153152	0.07453261738356132	0.0015916818052318152	0.07353929226334459	0.19977099573503548
24hpci_fresh3_track_50	4.96953086893563	0.030137194920236535	5.903172861978802	0.03298796359848971	4.548532726549402	0.05645930051190238	77.65598399643558	0.0626595064075148	34.19732887856615	0.04837571310948088	0.8353483440287782	0.03627668450456708	0.966145893688417	0.017708205303300438	3.880574398019371	0.018954966441439756	0.15237577885423179	0.3274699840540474	0.028874341359651043	0.1394662206018369	0.003338705988070703	0.018141184132579327	0.03427490004083148	6.122130949722978	0.9625612469951453	0.05348954256995519	0.0015002668958492666	0.05195848027015906	0.21354570001720416
24hpci_fresh3_track_54	4.705481989298089	0.08128106838317001	6.171845283225005	0.12201686270376239	3.758264278205254	0.039131696039003905	70.0193189771564	0.14341290865092715	33.55785955113016	0.09252805381134949	0.7787376199011042	0.03643936706370527	0.9265138119035077	0.016187846816654767	4.018955928900174	0.017287847639775332	0.31538298794667463	2.988239741511252	0.04739996021729931	0.27784684708008534	0.002595648772258278	0.013203778507312074	0.08550354247704749	9.405638095864997	5.065923608871453	0.3177072848279132	0.015059312661589266	0.3177072848279132	0.19599630002827487
24hpci_fresh3_track_6	5.40761722263754	0.006082534112902871	6.184224959868769	0.01721040682425599	4.870293656436286	0.010004562962851868	91.87086917687677	0.012178428773318099	35.80053896459885	0.0119333492668638	0.900971468348874	0.018243425769724257	0.9794342697811188	0.005088560245973738	3.7351173749844193	0.009219425355465072	0.2287541859156814	1.0322050795410005	0.0052909537760043165	0.027352994277258905	0.0006332009136770349	0.004145291169286025	0.0046271048004934605	3.097178746652398	1.0322050795410005	0.3332726858779671	0.0017633303757851313	0.33327268587796727	0.16871202078903133
24hpci_fresh3_track_7	6.0298380301431065	0.19552762550559274	8.275922437322226	0.24069857271987236	4.78493648096623	0.1922776949710669	118.59194169348595	0.37719301479203077	44.50238814748055	0.21131198392725598	0.7360142729902603	0.11113745004882117	0.923904718334719	0.04856480109170188	4.152165900130914	0.05825063852226869	0.2944361059090023	6.979955253928225	0.1485922137055795	0.45556981747744757	0.0037897287037913048	0.0740911782195398	0.1481998539393202	51.59936873890161	6.979955253928225	0.13527210554159205	0.020100381615039943	0.135272105541592	0.20398420873231127
24hpci_fresh3_track_8	5.108576765313885	0.011812522605818243	8.593427546714345	0.02122070178815352	3.175344867179378	0.027053878743915648	81.99933222496662	0.023666567135153464	41.953905481416164	0.01691134579052903	0.5859000017630163	0.039863186719984026	0.9386857253962028	0.01229195141234599	4.63395159508441	0.019901394411205996	0.29717476271973553	1.164409849881395	0.016994895534801303	0.04899427548544073	0.0009704173152656266	0.01301060593955466	0.013181251876314333	9.948344189034811	1.5431708277473437	0.11704559349331943	0.001989177634227784	0.1170455934933195	0.2095695772328504
24hpci_fresh3_track_9	5.315777357797856	0.004319992385618132	6.395946551832936	0.005498550751790671	4.505371764382658	0.010256657335690285	88.7751763137588	0.008649241179444631	35.487835703665596	0.007974266120625203	0.8859704446966299	0.01737517013945967	0.9812155776643505	0.004938044431281857	3.7665550577727607	0.008662012198081239	0.24009735763700665	1.11479748931275	0.004657858963802571	0.011963593490115873	0.0005111316430231641	0.0036910498318759653	0.002900367531408906	2.7265824647759893	1.11479748931275	0.4088625609951392	0.0019044241446944845	0.40886256099513923	0.17696619968532426
24hpci_fresh4_track_0	5.2698907035635045	0.05506601747785805	6.6028434973785854	0.0612373041442069	4.694411706982928	0.11088543374985266	87.51207729227053	0.11324960748815076	37.80467429220284	0.09046173175810455	0.772559572860691	0.06625498123037979	0.9494526160077809	0.03272240660882355	4.04021614407095	0.035228328344233846	0.07575687977209683	1.4487036068083292	0.01678204904496311	0.10779485978976915	0.00238395033383763	0.011476386426367538	0.02098504663663899	9.816818328574884	1.8301204903282315	0.1475736392708246	0.0024765880519866724	0.1475736392708246	0.19266809072842356
24hpci_fresh4_track_1	4.837368529385744	0.2129326594810207	6.6448055234209935	0.2796239457879506	3.7214596109836706	0.15034091291522578	76.8468240177798	0.3697254447480013	36.82469276732318	0.2610012952895804	0.7098018188387093	0.14959230313794514	0.9002977362960626	0.05357667700657905	4.240336538745234	0.06939473590313107	0.05248684791248599	5.1774563871927475	0.07551605915742747	0.48152434143490314	0.00032683464301677044	0.012967569840011949	0.12319825379817602	42.88468722140425	5.496658497643384	0.12072972248725224	0.008850966179654245	0.11720640984724502	0.18567833923002858
24hpci_fresh4_track_10	2.9909267430973094	0.022168078625896728	3.5122800442820545	0.02280371646760656	2.6871593598915062	0.03422345530070745	28.11737640586882	0.04448057378682211	20.08738789211279	0.023117989826894225	0.875633928848007	0.028715194376816314	0.9771880464228596	0.009306697257762628	3.7894658340443965	0.014364673959705733	0.2722222320995395	0.990481246385727	0.016857391039965502	0.0447613417505226	0.004983808958609738	0.017543167431575753	0.0082099689857189	5.891250144203772	1.043009477993052	0.1681275148977051	0.002775044808074281	0.16461887853791876	0.22025554436891
24hpci_fresh4_track_11	4.117210033628891	0.11462309843216224	5.116068332222102	0.20754811994418737	3.5627370547493715	0.03357088237858559	53.95413290603996	0.23542398720375424	28.90982766595842	0.16220019246378986	0.814403108675593	0.09415115002570497	0.9513401283976747	0.03369447983605969	3.941996647659217	0.04957680576938384	0.09472286444632173	1.0769867984833812	0.09604348525245754	0.26392654095283885	0.003496395291454965	0.03538742256414832	0.09504324584493652	56.18154516414768	2.947420388636089	0.01916976109034932	0.0018411306665740987	0.019169761090349315	0.2033159957567991
24hpci_fresh4_track_12	3.9686813667576177	0.03488222252166499	4.861265285553395	0.03396152982358385	3.456782298357116	0.047198398035721095	49.54164831041576	0.06981560922439893	27.236007840300807	0.037596792012932645	0.8387782470320855	0.029875119678127192	0.9737686065949187	0.008769387485973305	3.8719346860203196	0.015060008957702	0.31013918436973964	0.9805253035076641	0.027985956572838012	0.0761527122922972	0.006147870938714329	0.024339463129592162	0.01739335032733234	16.370650013646223	1.644834988510463	0.05989531892077096	0.001676227794232979	0.05989531892077096	0.2405420263846373
24hpci_fresh4_track_13	5.865743212282804	0.006739660919129365	8.907058263143634	0.01423481536082728	4.000200101809316	0.01614720958039121	108.09751061320883	0.013460639830719805	43.22664624326243	0.008615267051318116	0.7271203591982538	0.020449257145652554	0.9579380345849143	0.008818679715060321	4.157863173698764	0.010267278295781146	0.28874979209935936	0.6531580426888303	0.006200599103415106	0.017440590008672985	0.0011630354363891542	0.0050947755855099254	0.003685489082586433	3.627099096389527	0.7041870935370814	0.18007725329010016	0.0011165868552960503	0.18007725329010021	0.19181093568433613
24hpci_fresh4_track_14	5.74924596431351	0.11834163889113532	7.015817069879697	0.0928598887333775	4.99060696082698	0.12606969707152652	105.2959427647971	0.22141168851151513	40.13482277921481	0.07618907082433043	0.8074767016585835	0.10337402071093638	0.943962816091833	0.05337157716492203	3.9625750861875266	0.056921636168187704	0.26200631376805833	2.9491241601862437	0.08407199384476566	0.27859432633163367	0.0003719120493958523	0.018707339662238264	0.10593904857844974	20.838435605117905	3.3993080818390764	0.14152329935275665	0.011898145952075884	0.14152329935275665	0.17751996708814702
24hpci_fresh4_track_15	3.0786282698759475	0.0936683759329207	3.8469662450494493	0.06885433472366916	2.657513146376574	0.1260200759116088	30.03711087685554	0.17780467985163267	21.509263075142083	0.09263229467828624	0.8088218524296207	0.024283832883352657	0.9545987390465073	0.014998536408848167	3.942540018361558	0.012322749245074227	0.13833782280803564	2.8387925826513567	0.010934484424289712	0.042589396460429564	0.002125432902467578	0.008468653053682487	0.008410311700494005	4.799348234602346	2.8387925826513567	0.591495437272967	0.006507395894478972	0.5951259924083419	0.16438288715961735
24hpci_fresh4_track_16	5.1672719465750365	0.031119951523057833	8.062232442988433	0.028857930462424446	3.4233428736066602	0.03822198106492646	83.96395732319783	0.061625396831297696	38.52589408092647	0.03010605453643693	0.710267765610892	0.018558417419957875	0.9594301688409265	0.009971174712614113	4.206783611081396	0.009310335052466074	0.18791600348765805	0.762836245076992	0.008576750794178172	0.030800057819972578	0.0012983634547123785	0.007080574220948713	0.0059718558387787946	5.01705150368261	1.0449100117363876	0.1520487171632693	0.0013040839556838421	0.1520487171632693	0.19666016110456166
24hpci_fresh4_track_17	3.9219353913114117	0.028277239744717304	4.215085456051431	0.0815968073254055	3.7703679084058166	0.02245406803460179	48.36128887639777	0.05778952871295026	26.020070105628754	0.055449854764892205	0.9002524296893074	0.0550907957461054	0.9741367757653729	0.015537500180193477	3.7406432837423726	0.02900688663334218	0.20154507287119522	1.3303354462200803	0.021708614759390274	0.08507459854474798	0.0014706406965586262	0.018202739233993896	0.01526646447992181	12.698659543121487	1.4698198638811288	0.1047618799214667	0.002274235292684623	0.10476187992146667	0.18272680288033358
24hpci_fresh4_track_18	5.200244125682124	0.07453567567222989	6.506736883378211	0.18663989648099524	4.450793697112733	0.03778716289428466	85.42862406309787	0.15342806500214723	37.89333436766182	0.1463001404684198	0.7612366644725653	0.1291900815997816	0.931364450516707	0.046808672982253115	4.091215460926436	0.07053225488268448	0.18637265181758497	2.302767409100516	0.10339281825556743	0.2579598877370133	0.0024868156484638294	0.03944948504762167	0.09797574772519534	60.480607020922754	2.8140421486738068	0.03807447581179026	0.003936627357784428	0.038074475811790257	0.23041641814019193
24hpci_fresh4_track_19	4.002530470413368	0.09175447120168592	5.680338733957848	0.06028527984900626	3.0957587801809034	0.1488301776361022	50.75281503764076	0.17356897000594626	29.24115177777663	0.07119171639441962	0.738228844641568	0.058357079060837695	0.9525576598652619	0.01706689531955633	4.131280989005263	0.030157648157133916	0.2611750496102887	0.9548351549345304	0.03716278594357945	0.12313838024048582	0.004556865202853043	0.03320701591509628	0.026502739316961517	21.738723156772757	0.9611985280958489	0.043923240019598346	0.0016323099667967952	0.04392324001959833	0.19328026975590668
24hpci_fresh4_track_2	5.621518991719925	0.03284846739598167	8.55927158893012	0.05249712464050303	3.779757376775677	0.014464107315324352	99.38608830263776	0.05778670410997972	41.50808254958411	0.03992017838055863	0.7247890135100101	0.023552195779899195	0.9569894505013524	0.007348634356264208	4.164704906815695	0.011171837107426866	0.13902215025182343	0.5621192105604447	0.01573338411606899	0.3322006289880148	0.0008726333601902561	0.004008359153324266	0.05959173869041189	9.203391859201568	3.504287466243402	0.06107739615568328	0.0009609541345266801	0.06107739615568325	0.18998649013191685
24hpci_fresh4_track_20	6.181023420222498	0.07379523246202838	8.382768255885459	0.12010748511641099	4.929822571702041	0.1369729889689544	120.67832895058311	0.13910123519731926	48.0414713015661	0.0884297756037496	0.6636933458133186	0.1550836672071067	0.876611603694912	0.07136890791166921	4.39380938698103	0.08309137960263561	0.29229859314197804	3.7588387941357926	0.0805739721104217	0.3507200976617781	0.004333449559232561	0.058833787391030755	0.07903374377765461	47.13250712713595	3.7588387941357926	0.07975045299407992	0.006425810775338489	0.07975045299407989	0.1603835051416835
24hpci_fresh4_track_21	3.1264838755622657	0.014108791219902496	3.5010740595677468	0.032701253425567435	2.9339668750972807	0.02560841367165918	30.714871327410226	0.028061361371675392	20.928810847150814	0.017288681849904577	0.8813204149317551	0.02222724774077603	0.9716011555959893	0.01014579130434743	3.7767581499522076	0.01120122902749161	0.31247637395553435	0.6127001810286468	0.00895099873644106	0.023177284555511418	0.0014863125554801413	0.008238408282953224	0.004924746366071158	5.235971377483146	0.6803044906645519	0.11701748097086861	0.0010474233243117606	0.11701748097086859	0.20121636516928226
24hpci_fresh4_track_22	4.642811561842521	0.10564518196892557	6.212091406839062	0.1703683378644215	3.652626150961521	0.07086238510787002	68.47503406100664	0.20850047693823903	33.53934863591737	0.1380318682395919	0.7640430722779128	0.07920357956251425	0.9460200022333113	0.02815337003897334	4.066096060673226	0.04344695540973177	0.2727354053250854	1.8437757240682415	0.05310348509319906	0.2701647457040893	0.002818801024537545	0.019844085814928993	0.0755910476490123	26.324903310018584	3.7525105108813324	0.07003922112665643	0.003719326735038671	0.0700392211266564	0.2082214831383716
24hpci_fresh4_track_23	5.315951538418848	0.03215304497620996	5.748661431083466	0.06969903675276634	5.087032363746173	0.03096598956212643	88.87111902688929	0.06511516142697577	36.3194803535156	0.0555481820787864	0.8483295622331107	0.048118476115551714	0.9555621336427899	0.015458711466265354	3.8527150761695736	0.027968788030144714	0.23213563534325715	1.0305050694072857	0.025580509037286002	0.16200561375007788	0.0009042670861663068	0.011004614909813448	0.03603815592939174	14.96356072483738	2.2586355680942254	0.06886763707897373	0.0017616692126752197	0.06886763707897371	0.2089020452325965
24hpci_fresh4_track_24	4.874349627113012	0.07613189914849276	7.449534784789032	0.10010208114004325	3.42191696769452	0.06315395720562761	75.07462289435615	0.14414590165379287	37.93758652591448	0.10279606779100463	0.6565262983585292	0.0655998083861325	0.9065828895125079	0.03280112157051907	4.381874198176015	0.03197930059014892	0.1715711618631981	2.581714028166205	0.04998321706796213	0.1615780469111885	0.00500330652879215	0.04052484816888823	0.04040450984453227	15.36242074431945	2.581714028166205	0.1680538549968333	0.008399872313414552	0.1680538549968333	0.22749366974419274
24hpci_fresh4_track_25	4.136916040148284	0.027549871960697893	4.701764767496812	0.03543631635964279	3.795282523798981	0.03496937303876252	53.80625789864622	0.055042354466959556	28.184260367918565	0.038462056768602336	0.8517555674025652	0.03783177172396367	0.9609734013050603	0.013346399298203557	3.8431450159196485	0.01938503303751022	0.04751979809842219	1.4180880608033455	0.020825340019519273	0.057218071296564886	0.0016324143491233197	0.017747459503451406	0.013312043409204033	12.181979629226515	1.5565975187346621	0.1164086711654915	0.00242425015824177	0.11640867116549154	0.21284365922905218
24hpci_fresh4_track_26	2.603146731194172	0.026544350731562787	3.3380793940803635	0.06882377201908241	2.2893581766931526	0.0453065061311355	21.303603337907422	0.053033759407318776	18.10404011519962	0.029802572457075183	0.8168972823241015	0.03600477084254129	0.9640053661854191	0.01939040346012023	3.924072875057676	0.018369713884461316	0.09356507443626948	0.30330351349913365	0.012188357920884336	0.031969025782179215	0.0017460836444875229	0.010296455363796012	0.006590778304247422	6.8822511981079595	0.4132869598005972	0.044070392778240444	0.0005185034772657364	0.04254088045587325	0.21063686164046502
24hpci_fresh4_track_27	3.402175891180828	0.020780734745422847	3.8338965132253313	0.02510820776627635	3.1324228417836317	0.04032513262646426	36.37901223561729	0.0413697763188093	22.553345874463044	0.024493402197029848	0.898838248491564	0.026739051114904648	0.977455175256262	0.009865638646125018	3.740097226050679	0.013607892828453321	0.2566576725006846	1.7831632899677392	0.020401844433641386	0.058842007857316886	0.00112540899203785	0.018233432129679854	0.01165866696808077	11.934251880464842	1.7831632899677392	0.14941559033847746	0.003048353630046308	0.14941559033847746	0.17311968650792864
24hpci_fresh4_track_28	4.890302279472296	0.08409658106990626	5.987047852549502	0.08195495628071925	4.3148401467059285	0.09538865115064034	75.66271211646894	0.16342129210529133	35.83691135943959	0.07882483498041036	0.7350467854724129	0.03764788418775718	0.9070592895004056	0.014939254773675855	4.136997464846448	0.01933815108263353	0.225979950216423	0.43940640240316253	0.0659920449120682	0.23996211837198297	0.005919618929457249	0.0294326961866776	0.07574861503728444	13.085651146938275	2.3791205240571682	0.03357925390712964	0.0022159636319530407	0.03357925390712964	0.1767631391833204
24hpci_fresh4_track_29	6.079792250613281	0.06802658324151217	7.744085934980451	0.08627424342699755	5.045931722509272	0.05742854889861749	116.6628183331409	0.12010695035706417	43.32050894735354	0.07113655113786242	0.7781191208829336	0.017224385384319824	0.9359655507454943	0.00678813039507627	4.019103626025391	0.008453416173467496	0.27640398945648226	3.040531169668945	0.038388847943745856	0.3292673963968323	0.0007291192164506957	0.005985430640136531	0.09462256859353425	10.276437838409072	3.040531169668945	0.29587403898894793	0.011358263493248661	0.2958740389889481	0.19815700988014381
24hpci_fresh4_track_31	3.2546318856965257	0.039527688437220876	4.63388693200004	0.07456369851963933	2.4977255193459604	0.03983475422976003	33.32971892839068	0.07836305875491421	23.55563752441263	0.053033088650483125	0.7551671304748331	0.038159171594903694	0.9640770710109214	0.01070081659884742	4.081520433410294	0.019189523556118773	0.29666162337735674	1.0649345280653657	0.028334126687133743	0.0873557877393106	0.002260884818535956	0.02601811106949932	0.018789203468339424	11.517744610639017	1.0649345280653657	0.09246033525362932	0.002619782852611191	0.0924603352536293	0.20944759362372242
24hpci_fresh4_track_4	4.207392053450166	0.014032261046366826	5.008385472457965	0.026262469307923416	3.6999775784944755	0.025261342948826877	55.62388819786111	0.028099959744861215	28.72421260216044	0.0205280598179616	0.847559530873974	0.028975582554854204	0.9646604121391895	0.0096249963895069	3.8517620489251088	0.014771164316131844	0.3147518914704188	0.5622725143054469	0.011053856584881096	0.03485465946481492	0.0005938379612526717	0.010125667226125219	0.006604805519388785	6.46605796665025	0.5875590647012531	0.08695754309742647	0.0009612162103725695	0.0869575430974265	0.21943159388896785
24hpci_fresh4_track_42	5.823756178131945	0.12001693005206006	7.050068250209168	0.1376954865764175	5.29097666743589	0.12614042030436598	108.08544658074291	0.22627657025528009	42.6910820894689	0.1196854243981282	0.7354632452681293	0.06097985299654624	0.9179521538957088	0.03190733827898395	4.139450063307248	0.031073537923273952	0.30048585816098117	4.551124542104974	0.11381499144961969	0.29343244831284887	0.007535032749700835	0.06281524004501261	0.10552927048835953	37.23807020053497	4.697636290278738	0.12221698164260916	0.013910124720651888	0.12221698164260916	0.20695864019143073
24hpci_fresh4_track_45	5.993041845701875	0.1046205658944715	7.796923366072307	0.0990830516827847	4.881735182595999	0.12490082781898333	114.07020456714659	0.1874681837618244	43.02703018274606	0.09519408453047437	0.7647732297178774	0.03816190040206056	0.9365013117299738	0.011514620311202628	4.055987773604482	0.020592974936719452	0.2902029506957633	3.2024690109313276	0.09257056023688855	0.34249553661716237	0.0013388116256203213	0.008576505303279584	0.13866573169504692	29.369504990503167	6.7380461711001685	0.10904061923981587	0.010093951211607008	0.10904061923981592	0.2056494784176862
24hpci_fresh4_track_47	5.615170716429127	0.07667158204041583	6.459369906905573	0.09103534025876116	5.190943761351964	0.06043495804570921	99.63716015427178	0.14585050452886622	38.22275097650809	0.07035415884159217	0.8536084562528544	0.07515390729554333	0.9671985060916645	0.023140547647205204	3.8462799146445557	0.04299106726143737	0.30532671032408304	2.200991392691908	0.04114782182550309	0.2765368733216596	0.0020635865545651022	0.01177830979618108	0.08183934073681066	11.422959534218254	2.7742923889551374	0.19268136126182434	0.007928418322296939	0.19268136126182428	0.21023731502017226
24hpci_fresh4_track_6	5.577898957198455	0.09825010935366371	8.317643932648815	0.12008969226997862	4.058122032273726	0.0942408597922573	98.68776976489697	0.17805784178059922	44.570997299446084	0.12307079002240172	0.6248439419380689	0.08741534946904593	0.8905427656167867	0.027682449901851203	4.4954576619707804	0.03771808575785826	0.31495987053122787	3.9497606436594923	0.11957673304149591	0.40079527693785333	0.0013185402956560062	0.016165204456293342	0.15091414314034318	68.76198951364448	3.9497606436594923	0.05744104659560118	0.006868612694386327	0.057441046595601154	0.186263421413673
24hpci_fresh4_track_7	4.450604071289296	0.08935598825162318	5.114282881180347	0.21402831073448286	4.076896115448961	0.06275008465839302	62.72514084812147	0.1862318094598509	30.425475833254055	0.14371454171907722	0.8574194770147443	0.09151511697812838	0.9602905724687053	0.030889305963360834	3.8431180687069624	0.05531978188633284	0.30721306955409683	6.639968608422009	0.04789161638484672	0.4488021953818946	0.00143092549400287	0.01689376766729267	0.08630839411191879	28.691442557893055	6.639968608422009	0.2314267954643272	0.011351160336663817	0.2370176910599203	0.18181920643356034
24hpci_fresh4_track_8	4.612206978748103	0.03692112395907302	6.363458512481182	0.048358121603838566	3.55218094793201	0.06755031292745828	66.92048251269078	0.0696383275613701	34.76610241724334	0.04202746519493064	0.6960579096101943	0.05033731120767176	0.9115924498988683	0.024425476330178827	4.252912100288492	0.024723331921149044	0.08495656391471562	0.8379222808570753	0.029429593527722956	0.18100258154542553	0.0021460316932773826	0.020511050251348726	0.032357704690681124	17.21511910562376	1.3184730740915171	0.048673626694998966	0.0014324450491539444	0.04867362669499895	0.21917870550846624
24hpci_fresh4_track_9	6.025853401834122	0.07602444920382632	10.025190768559222	0.15560339424863948	3.9994881364917867	0.04821393412169389	114.73340157000341	0.13423176771410344	51.11861023033723	0.1235129242181237	0.5623467475280344	0.1690835577352789	0.8652312937197114	0.0395268482950902	4.764157270164324	0.06325139500579618	0.04737782479628699	1.3679707666729017	0.04849551365448198	0.46771340739169637	0.0002836184572892101	0.006440358158016592	0.12614370778044748	28.367909426403347	3.778834363770951	0.04822247371530547	0.002338573632513495	0.048222473715305476	0.18969049482026204
24hpci_fresh5_track_0	3.6889749085663874	0.03953613593013788	6.237788553661507	0.038775417431117294	2.323425461773892	0.06544627472484628	42.81930298842277	0.07658182378063497	30.60137510362222	0.03430911682183357	0.5742217195654513	0.05068984173192409	0.9064514638603987	0.020836876780921734	4.6827167727819825	0.02613977209286508	0.153725983543272	0.9816239232802318	0.01954127410820225	0.06733775370585071	0.0036474128198017873	0.016768385018474937	0.013572096053177494	11.309395276533388	1.080022770715977	0.0867972070369729	0.001675402012746822	0.08573658009554193	0.20957012034173106
24hpci_fresh5_track_1	3.303790311027605	0.07859680328929974	3.4810549721248454	0.07832056213533035	3.2324777403656504	0.08162697015792474	34.50240797512039	0.15021974362659304	21.519460933130052	0.07687907613733694	0.9304000499371712	0.020242971420214115	0.9826715553534134	0.006627841572213491	3.675688597043114	0.010385605992860794	0.20669461179668952	9.750834883672862	0.0466078766172495	0.30796124959861143	0.0011221209236219212	0.03694148728545988	0.04513774043399003	27.307718596909154	16.28107786642966	0.35707248297104244	0.01664239022972926	0.3570724829710422	0.08226638856961589
24hpci_fresh5_track_10	3.878343810957864	0.027466849547318865	4.994578940734328	0.0369206366049533	3.1057589295767984	0.023991082809211424	47.29007528117043	0.054398412469084154	26.285802570988263	0.03356530994678243	0.8599036259211776	0.018896653562846727	0.9800986125801235	0.0068749490601766935	3.8233073566178977	0.009597515621346685	0.27774144323890737	1.1586106591516652	0.007958912458097286	0.018795409978138496	0.0010937563408693475	0.007830658279875984	0.004066990632403614	4.6631547608997534	1.2107636167579725	0.24846069207621832	0.001977476897512888	0.24846069207621835	0.15612504384554637
24hpci_fresh5_track_11	5.0897730466323425	0.005138483150249301	5.960754987210776	0.008798959802340297	4.451643694164809	0.011840165961695353	81.38758740271267	0.010271559100213148	33.73292260255103	0.011191351809200334	0.8990331298758564	0.019686121147994333	0.981684130402631	0.005622541800265164	3.7392128540241427	0.009841281875699324	0.2645440245446146	0.7276894058264137	0.004369306553718816	0.013221909398071142	0.0005458776525925382	0.00405937061583828	0.0025755580809379485	2.5599920548284705	0.7460140858948345	0.2842545563584461	0.0012419952960213928	0.284254556358446	0.18936662485775935
24hpci_fresh5_track_12	5.065261189873325	0.004517519784866036	5.769730763903521	0.007984955475158772	4.543652299390629	0.008556491401173809	80.60508215525407	0.009041314029865232	33.30354480549666	0.008785259930482563	0.9133863627569234	0.014759178197823708	0.9841338187816632	0.004326107248347324	3.7094820678232185	0.007403933719888623	0.22147743182279792	0.2630029825169905	0.003722802128374957	0.012965758722764828	0.0006126041411160945	0.0029652006503886976	0.0024632800045218746	2.1812028414959626	0.2630029825169905	0.1205770401145323	0.0004488844615715334	0.12057704011453231	0.18646605699093985
24hpci_fresh5_track_13	3.8758212335695044	0.012454113355743535	4.086931464872597	0.01926129449174367	3.8063773118162567	0.022078599468995964	47.20029402668138	0.02493659666989585	25.595412512068943	0.016019242527588615	0.9055006342229579	0.01931657389019437	0.9738738726949533	0.0070208079081620165	3.7258175823181268	0.009697001914530646	0.09968092109383837	0.15251075791789104	0.011392611332331336	0.03802237430479278	0.0006918976100114164	0.007572075972618651	0.009589976543917075	6.674970990463928	0.47552444883981554	0.022848152918682745	0.00026030012586422425	0.022848152918682738	0.22283311369015218
24hpci_fresh5_track_2	5.362508314101817	0.01617563959254465	7.717501127347203	0.041443855183176406	3.8240121636745585	0.017559618434020315	90.36483264324164	0.032852993093011866	38.53992418480959	0.06067462591930835	0.7690758520825116	0.07276555368572234	0.9763356729929938	0.017208974336236055	4.052546874736186	0.045605024164692545	0.30529888293794993	0.31845734205283216	0.014716741881373993	0.09474724403544942	0.0007012432997637238	0.008562235282168549	0.020084685346981514	8.622590753494512	0.6878041130519376	0.03693290695998412	0.0005435320586588873	0.03693290695998412	0.21146989981124073
24hpci_fresh5_track_3	4.554798840128552	0.007163411478174552	4.940640192241344	0.013682461627874256	4.3925393178973495	0.017195382791787246	65.17943034230483	0.014310702320256184	30.07725889747843	0.01236605499180439	0.9056555418350232	0.021120279297132147	0.9795350336181994	0.007169962992302069	3.7256042216779455	0.010648025250365255	0.27618715939457406	0.3371319718214	0.007048551641523164	0.014083417256223104	0.0006895069711216502	0.006728168788130715	0.0035437749531955186	4.129771161281785	0.4166615900021601	0.08163454066950335	0.000575405275641017	0.0816345406695033	0.21937298641894604
24hpci_fresh5_track_4	4.786801235994913	0.006525703845389999	4.92185574263182	0.010312931782245472	4.745183139987585	0.010433675878850784	71.98784214105878	0.013051821323227467	31.11800256309131	0.011737373759789203	0.9344699572378941	0.020972842678498492	0.9829327556138304	0.006245626476405678	3.6677160984550867	0.010727018462077456	0.07755468311067559	1.2736103347436274	0.025633670002731444	0.06670434157012128	0.003113014981857605	0.026014305778661144	0.013460061539978245	15.0188572800494	4.9396964425277	0.08480074821907078	0.002173754395832376	0.08480074821907076	0.11372648873036352
24hpci_fresh5_track_5	4.110076995601607	0.008505104492108484	5.411081096564171	0.010834852589350883	3.65905508562435	0.03751246949739992	53.07392452869621	0.017024619583610165	28.902824722415996	0.012378988315589411	0.798572656309109	0.021457151012536996	0.9850495991039665	0.005655918183027448	3.967554138267055	0.010751060934899536	0.15211939489638765	0.7463819226495745	0.0047721415457240585	0.01366963221144915	0.0006493624410800487	0.0041510207226350924	0.0029448962840641192	2.796014491400836	0.7659059344867218	0.26694494071653696	0.0012738990420142326	0.2669449407165371	0.19967022601774492
24hpci_fresh5_track_6	4.043450367841188	0.0181729986581438	4.205668915824236	0.01993516065290205	3.9745949115855463	0.024579018067527703	51.380403610686855	0.03633016277706551	26.263913356138836	0.018985155240177975	0.9358806356889264	0.01685855946078236	0.9827320940929825	0.00612380051722926	3.664725813763782	0.00851136204207893	0.224610087699903	3.1916267430955036	0.026887915595662792	0.06313586223304903	0.001297219073830478	0.025810174447702495	0.015850858477107994	15.753724177858398	5.576819105816902	0.202595063050633	0.0054473589554034	0.20259506305063293	0.11570818126900467
24hpci_fresh5_track_7	2.909821720915374	0.02358753423517741	4.933622497850299	0.017343991130447083	1.8040281469861985	0.03847188594191099	26.614860705743013	0.04701692631562762	22.549334739149064	0.019859709077251052	0.6574552475550407	0.02262084558486143	0.9637159427042247	0.00966425343469014	4.372758891360896	0.011355521946137436	0.04902435388972334	0.81186975755282	0.006795381665827249	0.016842737091619483	0.0013028669089181297	0.005892054842656672	0.004171281591503752	3.9814379833885964	0.834692333127817	0.203913701768083	0.0013856714304057967	0.20391370176808302	0.19157131043499256
24hpci_fresh5_track_8	4.495142877375912	0.013281186609939497	5.575423714482745	0.00944731756342752	4.12160398563869	0.01618554816819643	63.49119067455949	0.026530557466664998	30.250477934060452	0.012358175833783097	0.871789040186138	0.013487282276143826	0.9870126467197193	0.004783530628145824	3.7968980491835196	0.006760748867011617	0.21622905887473862	0.4504801758928355	0.0036990645197627235	0.010931943465291818	0.0	0.003351795779737806	0.002334776711513927	2.167294893243573	0.5083503548190792	0.20785366001515695	0.0007688640990648908	0.2078536600151569	0.19773321844908553
24hpci_fresh5_track_9	4.937205818858685	0.01677427446957637	5.461474081975533	0.012280498899604213	4.5633305605798755	0.025106864795387474	76.60101424671736	0.03345222683665244	32.28004954360383	0.017096417995175556	0.9236914703625148	0.017673904751022703	0.9840092926894629	0.005531178103192666	3.6888651019419734	0.008905538142591459	0.03220061523580542	1.4545560538152997	0.005443836552376638	0.011872293489917914	0.0012139570102379712	0.004892348213266105	0.0027262128781130788	3.189562954791446	1.4631767746661721	0.4560361637102121	0.0024825863372112704	0.45603616371021233	0.16933335697072452
24hpci_incubated1_track_1	6.345427430401995	0.04447657192215699	7.773352861243839	0.1084540707537059	5.564629489917334	0.09629707693801053	126.74472508723626	0.08578608027164286	46.03027551932448	0.06933365272127139	0.755138996894335	0.08394065929195366	0.926050638435245	0.027283179136537127	4.090159926501283	0.04202974955321371	0.002425373481185316	7.500385933421894	0.0439182731583325	0.1962657201741129	0.0007246173327243875	0.04050805239611408	0.03278171404028145	25.80183643946854	9.745425987946323	0.29069194167701595	0.01276668809949724	0.2906919416770158	0.09302497489254957
24hpci_incubated1_track_2	8.101718567484635	0.020339769237507726	10.960323123633337	0.0631870439415085	6.467648142178445	0.08927551611994987	206.2926769813005	0.0405073207615101	61.44312808630806	0.031071833558682555	0.6876763610774784	0.05169247194674534	0.8998271121149148	0.03154754238452577	4.279072650771229	0.02593954098604509	0.0	3.3407597824395587	0.0452413503584213	0.1314787930416268	0.008475611237628264	0.043454419824709205	0.02467733683792376	26.579139804525948	4.9855323235563	0.12569104218604876	0.005686432476454146	0.12569104218604882	0.0973862484125309
24hpci_incubated1_track_3	6.917926925463371	0.09096361507719793	10.271456770086234	0.223766743709501	5.039179283616474	0.16562808920566535	151.59348769331075	0.15875216865147126	56.531372441440475	0.14544942813365216	0.6085417070635327	0.1642007073533935	0.8826269857195552	0.04398509672203288	4.593349958128936	0.08720633393678623	0.050369396906234834	2.5102489103498886	0.12310407728467844	0.267914846370428	0.032328645463420444	0.10642857071424641	0.06187024456186186	25.742165769725258	8.38311103183273	0.09751506274977578	0.012004501821168665	0.09751506274977578	0.07375260825867794
24hpci_incubated1_track_4	7.8326111772280145	0.061105074876151876	9.837965153109506	0.07080308568145849	7.247294359729572	0.12046335365151108	193.4557180061192	0.11817654114596775	70.11556451412181	0.11567557257671028	0.5031433935641924	0.15000790944317938	0.755400529025802	0.08076019773899572	5.037297479454202	0.07095228456181546	0.13029777758953243	4.648079765563681	0.078987655215067	0.3334572102566554	0.009627654177233751	0.06614558035636482	0.055312376868948514	46.40497938634514	5.444583604383556	0.10016338390899918	0.00791167083337842	0.10016338390899922	0.132770766513215
24hpci_incubated1_track_5	5.934195714307066	0.025952272647958893	6.138996385319925	0.03076779287751408	5.820635610355846	0.02878819694359494	110.70468782690101	0.05244852584097186	38.434353031270305	0.027544910951748852	0.9413591632158507	0.018639594665403547	0.9863105457095313	0.004009161300517157	3.654136570519105	0.009459238316730833	0.21733821869476094	31.737278093854002	0.08549967234123111	0.27249445705015857	0.005519809832100093	0.07084630574999073	0.05393130877838781	50.230767348785214	31.737278093854002	0.6318294497370751	0.05402121092806027	0.631829449737075	0.12631134289641957
24hpci_incubated1_track_8	3.572132339476668	0.07787975360989777	3.854873117473237	0.08253649316495987	3.4202663163595433	0.09036261156960905	40.33026764151337	0.14861663060124333	23.308198894474195	0.07862037789055161	0.9276180089625633	0.022563520635018614	0.9838240135290818	0.006733431513036842	3.681340007731637	0.011612923199287183	0.2011961507540329	28.837487079889517	0.09748426653401882	0.19173084404328378	0.01881997305040731	0.09277064738485961	0.039097375699941705	37.85754838778029	28.837487079889517	0.7617367819094625	0.07425735147642781	0.7617367819094626	0.08990592260047509
24hpci_incubated1_track_9	6.738798946814435	0.09926598951552561	8.417884573115382	0.149715216152207	5.702973149512998	0.11268052174545734	144.06993098398434	0.17510002810699507	51.157794763165704	0.11700158115493198	0.6910487399598225	0.08244059785217349	0.8870236292668087	0.03810768181990757	4.274492995585143	0.03885195472984463	0.030097314804517154	11.2856954290915	0.0944820592151793	0.18541594656282764	0.02389508434991662	0.08231801189070091	0.051293876339065694	37.632467223458775	11.2856954290915	0.29989251999019584	0.02833446283190303	0.2998925199901959	0.07309106784431516
24hpci_incubated2_track_0	2.959471132008086	0.07029668758511387	3.7779345788768306	0.08661972409421882	2.5803384811809496	0.06550889317949958	27.651514540470455	0.14290915731571602	20.438948180539683	0.07667240024978626	0.8288364701276206	0.030272030087051226	0.97807808404554	0.010267836459739632	3.8951167913296856	0.015204376528179357	0.1605291132875347	1.3214996503826004	0.018526090636574098	0.06013285928562821	0.0008267822560578092	0.0166784214880332	0.012239213338849546	10.30974988863416	1.530903838117176	0.12817960325492175	0.0023348653629923473	0.12603119615440453	0.1771931233834652
24hpci_incubated2_track_1	6.560756196933799	0.09256610020184719	8.13783102485571	0.09001589191145096	5.708751517344717	0.12335041742553082	136.3838870275277	0.17292890693681479	45.9577649733729	0.08487761386829526	0.8043068328063618	0.052068515611215456	0.9525275420794832	0.023888993424858944	3.956807390687856	0.026531288198033055	0.12635101328303186	0.38534941726824823	0.02589107209982281	0.1593059764853297	0.0031832857194991297	0.017364448082391567	0.0297516540168341	15.168142499477485	2.226364969097492	0.0254051817670834	0.000657767392840659	0.02540518176708335	0.147279398491675
24hpci_incubated2_track_10	5.4046619023679145	0.07815185075794591	7.04458050606967	0.0919063552652436	4.41868190545097	0.0826660679142511	92.32757158066427	0.15040122382644364	39.66926369478712	0.08161774687020966	0.7337168065656873	0.038357361231668045	0.9158055216690798	0.015803977763880546	4.140769310752222	0.019249657279045086	0.05753831038163227	0.5901644793182604	0.03114592259338471	0.12825792018104323	0.00577589708367573	0.024343906577399353	0.021878012023391076	17.52062267708049	3.137718923290725	0.033683990015393746	0.0010427203675987917	0.033478551308679556	0.1266351423063322
24hpci_incubated2_track_101	2.3676058533770887	0.14014377326592675	2.90837622280842	0.13489233416013663	2.2248772115078865	0.12540691742709825	17.95625089781254	0.2608952292509493	16.285515831886325	0.12935650910600735	0.832716025460886	0.05267982521596344	0.9796540367337652	0.01251697423878242	3.888874137765139	0.027156900657639427	0.0031783303453823525	0.43623015977341767	0.020683481416257567	0.05390653254735013	0.004608967661776692	0.01513549761493798	0.013302288111932908	5.955963020784509	0.43623015977341767	0.07324259036718435	0.0015149117567382227	0.07324259036718433	0.18658001079675257
24hpci_incubated2_track_105	3.518822815793655	0.1490633875012862	4.310388358535788	0.12191281847089142	3.2130481966605537	0.20403249472362397	39.763902451158074	0.32034666670017165	25.063606292449098	0.1504570243437394	0.7833505749954862	0.0918497589844051	0.9443081424622858	0.0362531559149023	4.018847252436715	0.04903370450380798	0.26845119184829375	5.735269826375573	0.05872586162147387	0.2288986005718735	0.0055609050583096745	0.038219586672634545	0.06118021414909762	15.909023563236717	5.831194464077185	0.3605042008755893	0.020628396444608565	0.35126596485841133	0.17812095028950595
24hpci_incubated2_track_108	4.616888361209465	0.06795217183783993	7.191491113838514	0.07027071505467261	3.2352954402661926	0.08348268444099805	67.27432628038298	0.1345142494175075	38.55570900861538	0.10281236130089001	0.5733287118527038	0.11591395797672527	0.83061527710891	0.06795587597657786	4.702611840887329	0.05201453025119645	0.29724531778252206	0.4608126655756056	0.06948508777489033	0.18602391886954153	0.00337762865510942	0.05295037842192741	0.049686383113878296	17.554845078156816	2.3851143373339765	0.026249885061588304	0.0018563251314683796	0.026715446305289055	0.20071429589193332
24hpci_incubated2_track_109	5.636800545743521	0.06252520106478517	6.3692447978289275	0.11749352349092439	5.286764741147204	0.05817765727419223	100.2096925104846	0.12569569055387983	40.742102047534225	0.1051048681740271	0.7669042793621004	0.11994796235117969	0.9138214810625676	0.05775227537574501	4.072885193560977	0.06738383213377303	0.2276101742292483	1.907954261321386	0.04241307035762097	0.1727020708880329	0.00516606643723699	0.03347555010701304	0.03949474794539563	10.528586655119556	2.34479345123428	0.18121656057165447	0.00768595073349167	0.1812165605716546	0.16972622806735882
24hpci_incubated2_track_11	3.8250427830299434	0.031689494758579115	5.2105711442647165	0.045344644170856874	2.8932120439148847	0.058461736647392765	46.01065088543818	0.06152215210757876	27.192640828204972	0.03555291567241331	0.784220707130357	0.08317437265116569	0.9561993879638184	0.023974326783197056	4.014212210867633	0.04455096226219447	0.3050296859784892	0.17529705212657878	0.013261520787236391	0.08274635727802773	0.0019780253928535795	0.009044444356977897	0.015802532782723942	6.847420966894418	1.328759200229791	0.025600449128817485	0.00033950088828440075	0.02560044912881748	0.18458648194815297
24hpci_incubated2_track_112	5.561946814228109	0.14896638478063734	7.881979900138503	0.2784721924351788	4.2303411784365155	0.06391004192020235	99.34261366278284	0.28206856223051185	40.96313869651836	0.18390703222020863	0.7403041567144243	0.09641904395426733	0.9391589644785251	0.02716471191234845	4.1341226345555855	0.04727802805101094	0.06370817422617128	2.80576784432912	0.12124596791458868	0.41450713084636115	0.00867176409875855	0.047131065928325125	0.14424135373602853	26.486241828942003	6.811292024154117	0.10593302977635755	0.01284395272935942	0.1059330297763576	0.14338316314833113
24hpci_incubated2_track_12	4.896728667714813	0.04003626138250768	5.361305984253488	0.046201422497374786	4.601050616036864	0.044061666613157704	75.44970168915174	0.07878706832795809	32.48170825609796	0.042268724495798174	0.8977435608083629	0.028413844002820782	0.9752190878455915	0.007683875293461373	3.742509524338656	0.01446716982448868	0.001716127017863592	1.73747530225611	0.016723366237015255	0.053110059015068774	0.0019705561080622597	0.013786727828423918	0.010041042949116319	9.797292332121486	1.9030105346949187	0.17734239658845422	0.002965761847498726	0.1773423965884543	0.16880419078594627
24hpci_incubated2_track_13	4.541205263252683	0.13882319875112095	6.21673077311535	0.22430966206621142	3.5620312809232857	0.09977057039469697	66.03621622553962	0.28074989457345234	32.9868496448021	0.18372265656738723	0.762709240152	0.10575672581730673	0.9407886216977706	0.03289066521053168	4.077294600350474	0.05625523060360766	0.3106440673831069	5.394916934850175	0.07850883059266403	0.3941487547712049	0.005529542135279555	0.03509177511952224	0.08624157423865385	45.33347049222141	5.394916934850175	0.11900516056400023	0.009208786332114987	0.11729618518831267	0.16835185223200994
24hpci_incubated2_track_14	4.205753580937029	0.07023063172537929	4.807809161318169	0.03760747360551577	3.8990910502463243	0.11144260942756563	55.84372024010268	0.12798215985649064	28.404853528052204	0.05965862161879053	0.8647400447022701	0.039049839646925426	0.9675289304453617	0.011734880548249185	3.8143637645521355	0.020361763985183114	0.24175919583602667	2.220200615989295	0.03497891451421789	0.20598837645213	0.001303828478581879	0.00884962272082613	0.05459865878400553	16.324298981050354	2.220200615989295	0.1360058780206463	0.004757337980715337	0.1360058780206464	0.19721635906007012
24hpci_incubated2_track_15	2.8113920318639574	0.05316378190926964	3.249755173218383	0.12048428944077008	2.608038276965861	0.028368814228091756	24.90109499505475	0.10950745259273412	18.94188433324907	0.07066440736938036	0.8724915289349705	0.04878863432777511	0.973560981881853	0.014618096034505791	3.7985201205521197	0.024529543590990313	0.06673336959787082	2.6004314833267532	0.029072116238730395	0.09118984347908608	0.007888883565899235	0.025207847207237403	0.02160580138885242	7.216838877409447	2.6004314833267532	0.3603283276098583	0.010475507024381133	0.3603283276098585	0.16475597913668386
24hpci_incubated2_track_16	6.160337730105645	0.08300975080967152	9.193331831446717	0.09994673504859676	4.409449532070182	0.10424054071671635	120.04420830484199	0.15000061788020674	47.9173127742748	0.08447453238179362	0.6535111461685079	0.04496837215715051	0.9068746682237331	0.030256954277807082	4.38856785038075	0.023434301515055843	0.23272856507574266	4.0860092765309055	0.04776271200339158	0.32635599888308475	0.0028007322181817992	0.025611506236789674	0.06963807286381885	18.109545628430503	4.0860092765309055	0.22562737687444823	0.010828926284477635	0.22672343822747512	0.1270546792790812
24hpci_incubated2_track_17	5.043880622508043	0.07143067410249078	6.297246703399557	0.10055121762586025	4.217551534014107	0.0661769503068785	80.33221755827755	0.1404541081916481	35.14446920289654	0.09402131355406515	0.817701999645751	0.06183002106695653	0.9553125598893782	0.024805717067592426	3.92614288428491	0.032574530808683	0.20234239494408215	1.5304425652456468	0.027739859820711248	0.15222111916704864	0.0013995598839680022	0.02034521308730425	0.028724188314441325	16.251244639613	2.1603195208365444	0.09417386785964305	0.0026123698932006834	0.09417386785964307	0.16508246559858422
24hpci_incubated2_track_18	4.0579056134941895	0.04690446111063876	4.551595905852722	0.05929058088590364	3.8264889382378082	0.06138243785736363	51.84515363392435	0.09261625604849909	27.37157336962887	0.05154245314419987	0.8682779839035571	0.020368261210177988	0.9661313872406896	0.008354284389455631	3.8048970944433216	0.010159426321124647	0.09686519632071147	0.7173865883803389	0.010294857487564285	0.025154977516828835	0.0002875976904014259	0.00902064187382607	0.0057983667018018095	6.031185760911648	0.7173865883803389	0.118946193471564	0.0012245341104780013	0.11894619347156406	0.18513330868949457
24hpci_incubated2_track_19	5.451395739292741	0.03434572731264993	7.6332363570858295	0.05655162584534055	4.011351097412199	0.0391540113749848	93.47108800688771	0.06305894442752877	38.86904957956671	0.03927009977100695	0.7773035464071064	0.031621924814666205	0.954463938698768	0.014417037537268109	4.02225898258776	0.015611341540281721	0.029202056502283757	3.8669045132356197	0.02677579925444154	0.2965028134649774	0.0035619595458278685	0.01658913693450992	0.04649759216548822	15.686455047628257	4.067555768555755	0.2465123255378393	0.006600564542346722	0.24651232553783908	0.12234089775576375
24hpci_incubated2_track_2	4.166906068956802	0.015312300474223607	4.353183747099567	0.026179527448327605	4.083125706695681	0.014392955629931	54.56059647802981	0.03063494333738084	27.190449281458015	0.020981470605955573	0.9275106580629847	0.018604761545527662	0.9813388828059444	0.006008681870751046	3.681309993565812	0.009383071312585058	0.0505882859534471	0.8631509879671573	0.00584094434113333	0.014285149516678225	0.0010241554288149177	0.005774581885817683	0.0030437822423264806	3.4218851871504183	0.8631509879671573	0.2522442866313548	0.0014733448385826256	0.25224428663135484	0.17301159533277286
24hpci_incubated2_track_20	3.325452915098079	0.183949447406262	4.397632114375604	0.2626766547605949	2.7525127777974965	0.1131346537427152	35.917302932228765	0.4239396749751602	24.21722660539291	0.23042246932005153	0.7561640394797533	0.06679853960191257	0.9385460263109653	0.03330902958641451	4.084252670824206	0.03714947276083702	0.15904845680857213	7.262574562327213	0.07995958792401017	0.3659211682963614	0.0035933990924702543	0.04755674082764465	0.08465046015263421	16.67324747641219	7.262574562327213	0.43558248461204996	0.034828995976496004	0.4355824846120498	0.16491953800210976
24hpci_incubated2_track_22	3.370784210332712	0.1752259670638143	4.493723820195532	0.24922876768798694	2.7382293895335876	0.10970769447041064	36.79135600623446	0.3406767844633664	23.83706501484304	0.2116759438822247	0.8036662682246692	0.0912905678036484	0.9670809589442387	0.01814332422513595	3.96726698781584	0.04770294806291503	0.30564998018889883	0.9216140210142897	0.04992758414502422	0.23726848120258726	0.0030287097904195264	0.03183733966351639	0.05689992718596355	18.966915726569415	2.0996319263295407	0.048590610845772125	0.002379874808647883	0.047666532426946226	0.18424940755979438
24hpci_incubated2_track_23	3.0705124210571033	0.14370589176690748	4.259793394680913	0.21004267047883265	2.5193349633812976	0.1087938532711849	30.23075671987117	0.3201868273347554	22.441473164097193	0.19210709656335287	0.7505194700235585	0.07693430475522063	0.9588898829927092	0.023247594730226806	4.101934414378691	0.04212864659503763	0.07394350250008158	3.863839536299426	0.03866740894860334	0.19506982937172831	0.003613202232396315	0.030934660107833873	0.045020515009861525	8.987998845463274	4.25600442287857	0.42988874417242645	0.016213526511171087	0.41930729138645106	0.1654748948797617
24hpci_incubated2_track_24	2.3654136418199	0.018691274633069153	2.4768962680450644	0.023065436440113555	2.34713135684279	0.021158418510660332	17.583922754196166	0.03735418216206909	15.399349207850056	0.01876249584590099	0.9317060323954859	0.02223831137194137	0.984040354920133	0.01005899046419915	3.6732194896325208	0.011226335778242724	0.11841224649684275	0.3296491618224646	0.008517134729225521	0.029057610021810308	0.0003190360834581809	0.007589624631878538	0.005923630880952103	4.989716639081375	0.6543478006372239	0.06606570786816347	0.0005626905348948025	0.06606570786816343	0.16493512383997622
24hpci_incubated2_track_26	2.803934428373708	0.07043138784996181	3.441081993005033	0.04374702078429022	2.4192099173502823	0.13310110112334547	24.8218762410938	0.13839100477386201	19.15053038418064	0.06592267175774436	0.8464828537482817	0.04305651576763133	0.9719638322329545	0.013308125486453925	3.8556240004595086	0.02133440044642689	0.19290456043411114	0.5305095180205985	0.023834112467115604	0.0682462737744993	0.006302536072354375	0.020580982853743122	0.01571039872514126	6.14136477637881	0.9203970038169645	0.08638300073968376	0.002054894254368516	0.0862165208460644	0.18888946316208774
24hpci_incubated2_track_27	2.839602396692422	0.021049787285992452	3.4483686520711445	0.04363775845665377	2.49933669652281	0.046384659534914066	25.34295960048132	0.04180216826969203	19.23096786660208	0.02774686563576343	0.8615094206781022	0.03360100058543312	0.9734113820873769	0.013167495076161833	3.820847761101636	0.016881689576499603	0.2074585051044918	0.29038119938397505	0.009216008734114638	0.02259606350240853	0.0011627764850891923	0.009430346142341431	0.004208800670187549	5.399148139425129	0.5630941009929084	0.053782780521168146	0.0004956625750280562	0.05378278052116814	0.1896572453646689
24hpci_incubated2_track_28	3.4322040624596615	0.06357631011386139	3.701381914136028	0.07152143427547908	3.3386063915377315	0.07880371851651477	37.157623679915076	0.12561810028354017	22.80095438025955	0.06549013647412731	0.8954603181938282	0.04302050468521521	0.973836254513299	0.013850421063157849	3.7488249991439107	0.022289557466727197	0.0545015170802223	0.6233294320461263	0.021241685450222283	0.11288025649194469	0.002684093928541772	0.015915400441927043	0.01809235765091141	12.401025830290193	1.1070036367342064	0.050264344303163185	0.0010639844178417877	0.05008945360457043	0.1812125246822798
24hpci_incubated2_track_29	3.9916209774939175	0.04407664946254952	4.740469502201327	0.05236181433194167	3.781348024232116	0.0520748864213313	50.152359844574505	0.08606901504993093	28.04308003962693	0.052147866086823785	0.8013425062174921	0.04492032688305216	0.9457527244471674	0.022563179127649505	3.9630681419619895	0.022907543031265146	0.2291592993075893	0.683121842800985	0.01959714024575254	0.052371912214177786	0.0004081055115158876	0.016396132508695593	0.012230658818004721	9.01568271962976	0.7254601757496761	0.07577039521517659	0.0013759346686602779	0.07021099259411058	0.17958310237066694
24hpci_incubated2_track_3	2.6093124962653476	0.031047352664463842	3.1919993748163167	0.039817092113462904	2.2243293509913644	0.038352589644794516	21.41018857050943	0.061772973423256806	17.518236504350263	0.03280330885442746	0.876299059217724	0.027946528592145546	0.977228745525819	0.010020628631057604	3.7879718507201074	0.014053942020797799	0.15094325367716113	1.4439051769453777	0.010348734805854028	0.02981064971868528	0.0012265479419633135	0.008864282314349055	0.006160831073144565	6.0627494921529665	1.4439051769453777	0.23816012500833625	0.0024646559750403146	0.23816012500833617	0.2041197254756582
24hpci_incubated2_track_30	4.925734066160156	0.014139051910244197	5.922929611216773	0.04339001402446754	4.203185858941407	0.03346814221125621	76.2392486036291	0.028233584263448994	32.89193090224146	0.019558220259637014	0.8857172029043	0.020709029507124145	0.9781811557762554	0.005219471595206207	3.7672680065387802	0.010259978374808897	0.18178453319151983	1.0254742650948263	0.01144157607517912	0.051595536683631656	0.0005798245849058462	0.009568705269340531	0.009023071013853341	6.702984552274188	1.2012164038486255	0.15298771123482652	0.0017504205366608027	0.1529877112348265	0.1797015909020558
24hpci_incubated2_track_31	4.078842584584652	0.29233418886886126	4.6555017911584695	0.29822529528005814	3.78876922091009	0.28055745451425135	56.73320224142202	0.4889082780377858	27.851029309947176	0.2962768948773279	0.8496896234994902	0.06320403577498021	0.9630765210275185	0.02236050592332222	3.852055796289961	0.03457093637280103	0.16660507826387766	4.163769513206106	0.04968201172425023	0.385708759232074	0.0057670762465509215	0.027863362128877567	0.07014044173635924	20.22615746550234	4.616296161526686	0.2058606297467928	0.010227570220641696	0.2058606297467928	0.14353167709800171
24hpci_incubated2_track_32	5.529233501685559	0.03432234154795645	8.230468256695241	0.07798625553560658	4.043997744510278	0.055132331874943756	96.15924439129553	0.06738312713328964	44.005123371797104	0.06309103814620584	0.6274647569165609	0.0874253323728978	0.8870778686349505	0.031858865994991895	4.487635191413357	0.042530824103378356	0.31564098276959224	0.5932756837606825	0.035710989217723844	0.19412835691380606	0.001446462219544171	0.01352696335103402	0.05313623641494998	20.92108705129471	1.6490062851171912	0.02835778477026926	0.0010126845461696198	0.028357784770269283	0.14951429875693775
24hpci_incubated2_track_33	3.9617019681225245	0.11723778735626193	5.313007385719199	0.26065633841537345	3.1714434180791238	0.07590512078621021	49.98527333259699	0.23493017780479508	28.523770551370507	0.19214126647425817	0.7863321768146582	0.14444977277674437	0.9566690367727857	0.028703710769587033	4.034106737371007	0.08248669276025045	0.1621997771021448	2.4601028772253293	0.04825861813410377	0.17185234919886147	0.0022884904278657634	0.0353412626699391	0.03915924528526535	28.272046590568383	5.935439505937118	0.0870153799918406	0.004199241994820169	0.0870153799918406	0.11837975131804793
24hpci_incubated2_track_34	4.535042356648879	0.11319595709114062	5.3026703151479975	0.09966541761590715	4.221214873634043	0.1306013246692793	65.43980165908684	0.20664301632262486	30.7234958004446	0.09082587875059916	0.8581209219095766	0.07976253703263077	0.9761553502428826	0.014235100135660213	3.8363988857483386	0.04184929096112556	0.15127251799154823	4.9746011225246205	0.06786708037949386	0.2281284475893572	0.007701961149927125	0.027565693532595848	0.07636754670393194	20.446263302875927	5.191666305548395	0.2433012354792919	0.016160925022358184	0.23812612730635796	0.17640768107001575
24hpci_incubated2_track_35	4.971603872183125	0.132535944821176	7.127310961739184	0.1856301095053523	3.6562824421590925	0.10273540794112827	79.0142459719889	0.2312990166458875	36.86706656290623	0.15462055802122693	0.7261488212507362	0.08619225466271116	0.9375603613375021	0.02988853039684625	4.171824774939967	0.04387005934418517	0.3129435431716476	3.639470749834917	0.05446740179687586	0.31866021698589825	0.004847168627954988	0.03179983130271652	0.0701355061649427	24.878537416568456	3.639470749834917	0.1462895783982512	0.007968013245313122	0.14628957839825124	0.17887089740376352
24hpci_incubated2_track_37	2.436246271679428	0.012017509857881135	2.645607182968435	0.02063548731067364	2.340972813398231	0.026096267320904625	18.64897489078206	0.024080201092071436	15.894758753830253	0.015022703332533749	0.9277000938142556	0.018930486660975267	0.9857846871621329	0.0076019038302674955	3.6809466882308612	0.009470094012108616	0.12305617655144489	1.0186890283932901	0.008331926433285007	0.019430839248052542	0.0011040945705564611	0.008039663264034783	0.004355244363540397	4.881213375327758	1.0186890283932901	0.20869586106239177	0.0017388385613029177	0.20869586106239182	0.17559500348168894
24hpci_incubated2_track_39	2.7468403111139486	0.01531893579419465	3.4642346977391125	0.02213513433450889	2.28138563855845	0.030545263241749134	23.709292852131306	0.03054702559563889	18.570445850123296	0.015720055907270294	0.8640477051701126	0.026182607120083978	0.9785657601047774	0.01030730024406255	3.814601498282606	0.013245813835408406	0.3079928216950126	1.0267818349243747	0.006998606264646944	0.01612282044929651	0.0	0.006675930659993028	0.003823601745430278	4.100095071792233	1.0267818349243747	0.2504287868806778	0.0017526524767110467	0.2504287868806779	0.18676157911394314
24hpci_incubated2_track_40	4.636523628427189	0.07978677356084245	5.833183230047436	0.1625434232070558	3.871165435873736	0.04272910980900125	67.96584998920159	0.1604473425608097	33.04102476534822	0.13793449136943647	0.7907626748805312	0.10419191513164629	0.9410780510131381	0.03604086664243438	4.005524426759051	0.060729683321283555	0.3155177300398279	1.6985838950692302	0.04574923141876533	0.33016331479348726	0.0014609315684417311	0.02123156815402454	0.06693342648071056	26.382986547443334	3.3562967647262787	0.06438178983318449	0.002899376643933177	0.06337541755387648	0.21313748960234236
24hpci_incubated2_track_41	5.549607552107787	0.08214782236184696	6.610239441465026	0.0993805256073648	4.907310471216416	0.10627594644294723	97.4081527362613	0.1501526165082325	39.07940694177934	0.09004384829781743	0.798668889037758	0.0621408710786394	0.940870073411671	0.026481947414592626	3.972517409074893	0.03177116864526708	0.13066648453805377	0.1426705631739665	0.06559861954165229	0.3151640983422883	0.001912131971498985	0.029167999099527032	0.07970172095869683	26.054638137798616	3.666806585104303	0.00547582209430067	0.0003592063702418033	0.00547582209430067	0.18760799740444592
24hpci_incubated2_track_44	4.223722243241193	0.1033015051420544	5.487370358363493	0.11661176875134094	3.542718503553019	0.12004860281427818	56.643550129474804	0.22455967231818869	30.47805794497155	0.12323020607983813	0.7642326640925549	0.0770953902364486	0.9491157127089661	0.02375882548093579	4.064375999724805	0.03981526788000497	0.3119775953909755	1.163815002401834	0.07896739924625655	0.28146321532872026	0.001906499597569199	0.06139998095775038	0.06491220053853293	28.98287255466745	2.533697380207661	0.04015526757075746	0.003084395070311412	0.039059094002739714	0.21366418033030352
24hpci_incubated2_track_45	5.147934666487894	0.08078035800443202	6.226869719843244	0.16613137511073414	4.523975568375201	0.029864211550412297	83.79935835663458	0.170838456568349	35.37576136650174	0.10300161411762973	0.8401546677531759	0.04923300990392245	0.9707382848093093	0.013114351370310867	3.871036315152528	0.025029534639330494	0.11426066548884609	0.3271613875323221	0.05297743976639247	0.322257420728001	0.002942253365887252	0.02757393588561169	0.06508751174335614	31.036542346951602	2.9498823383950543	0.010541167372159153	0.0005584440595260233	0.010541167372159155	0.1898144437207187
24hpci_incubated2_track_47	2.59199765669813	0.03701893708586257	2.9423280085943557	0.059497771240038314	2.539880439082887	0.03893665778244122	21.135563556778173	0.0740768941162597	17.43178806524761	0.031069468414813957	0.8733079315775091	0.04242070503580404	0.9776031624696859	0.015573389863533125	3.795976639624656	0.021817994623577284	0.17674749476165366	1.3192421689024418	0.011157655982151822	0.037586495546415195	0.0013434141330294345	0.006783936320811563	0.009936042998037515	6.5366515239276195	1.3797390035874944	0.2018223189768208	0.002251864004663479	0.2018223189768209	0.16684895419233675
24hpci_incubated2_track_48	3.289166312253826	0.031278890428762585	4.788182089577542	0.07472559764088986	2.41108378695432	0.048176144914815096	34.020933992713374	0.06207115281451514	24.06012679772347	0.06876140587924712	0.7435874150200521	0.09032594614753739	0.9611343696991721	0.02600652800199537	4.124507572568495	0.048435157538617636	0.2911663313096229	1.5774841943651743	0.01765895683594507	0.06440086005850523	0.001944041330293056	0.01251036425382203	0.014628955982310876	10.345402949983308	1.5774841943651743	0.15248165798778476	0.0026926670166796305	0.1524816579877848	0.1890465118257003
24hpci_incubated2_track_49	4.658673124277268	0.11586886236453088	6.650622729497473	0.22611666735989971	3.61024872218375	0.11266469516099323	69.0981180382392	0.23797685852769893	35.60111418680218	0.1905969654830558	0.6957140649474406	0.1253747511609029	0.9034644757205567	0.03809679002160594	4.279535321411292	0.07258832105554541	0.113850461913257	2.9009657419138914	0.08407712454217299	0.37883932153834776	0.005698030690951293	0.017238437224124502	0.12808695813891285	49.25612199777255	6.254645357357801	0.058895536722218575	0.004951767375972092	0.058895536722218554	0.18325522375384964
24hpci_incubated2_track_5	5.249165412355823	0.06390935292519972	6.039081228455847	0.08017844650392181	4.740083042195224	0.07418114341230582	86.91617622080881	0.1223492048373394	35.218963478369325	0.06638537617280926	0.877605069683298	0.027945920988111782	0.9713742110695328	0.008446847660840653	3.7851427560232107	0.013947779316154062	0.29530669948251254	3.753456482800883	0.025612297840604578	0.1713085883111398	0.0009383189370878387	0.021566783544231163	0.024418465478044594	15.004824129627648	3.951558043670647	0.2501499817908247	0.006406915838448415	0.25014998179082476	0.18202341060549837
24hpci_incubated2_track_50	2.1631238660925547	0.07682699633353722	2.8004446724153653	0.10546588388860946	1.887836201534689	0.06991204645092854	14.78660561221164	0.15538062553828208	14.932751645200636	0.08253830068370707	0.829694178252862	0.0374506272698186	0.9751255861107029	0.013806833129761258	3.893836922693015	0.018982264880950072	0.03242691116837212	0.9495916993760297	0.009280506510070344	0.025682503084399743	0.0022872625445009595	0.008082025293297539	0.005318379485509412	5.367493916008274	0.9786564554264605	0.17691528192401326	0.001620893735326191	0.17465574034858417	0.18633784569207704
24hpci_incubated2_track_51	3.8807373697413743	0.055608395286160364	5.226983985311285	0.12239929475518375	4.466382683512486	0.12873319433741476	47.45907528962042	0.10843881288716896	29.545059497815114	0.09268377208774697	0.6883172685185791	0.09900258316125356	0.943354984796066	0.025550932121394292	4.288564811790862	0.04966226636248911	0.279480003945892	0.6661430331635859	0.027466508037082917	0.11727814244169787	0.0011017470529315699	0.023670715176734514	0.02040615258946618	16.091102997328925	1.2718763488072484	0.041398220698367516	0.0011370645615326439	0.04139822069836752	0.21413430216778898
24hpci_incubated2_track_52	1.956658107325197	0.06963135518578105	2.259908483788855	0.09352687802463137	1.7959835445052812	0.059794692434992275	12.085938104296904	0.1440676347061281	12.94853859414623	0.07464901226289303	0.9022704544693103	0.0206042198643362	0.9809707207943096	0.0103433010243583	3.7325588387326554	0.010431718819975315	0.0443680705171268	9.42031503862945	0.047223531035034114	0.4938141395574628	0.0019520940370270077	0.013541447076022822	0.10294931278763941	11.722731565312051	9.42031503862945	0.8035938540556941	0.03794853930656177	0.8035938540556947	0.12802779393410987
24hpci_incubated2_track_53	3.8805381272066235	0.08350223916130757	4.66912806703525	0.10020923548119746	3.432422207206154	0.10503772472490654	47.63777250900725	0.16499697648867642	26.666872948343094	0.09891617502737027	0.8393094505079834	0.052545092097324574	0.9644870608634766	0.01605687772569339	3.8737574967218253	0.028371537717715452	0.06427711826471028	6.408500396965078	0.03234694130260444	0.33677966351573374	0.0048650235262408135	0.014627285289183306	0.057376836844192355	19.782332667084617	6.714061986344192	0.3239506940264956	0.010938910010588401	0.3381744786394269	0.19756596427808412
24hpci_incubated2_track_54	5.404816973063692	0.0834416883581973	7.21603251197784	0.09035522005584973	4.181223092241206	0.09620882283491815	92.41131712056585	0.14937873583482844	38.55228230684735	0.0941204824120224	0.7798501608589686	0.08003983862596048	0.9549792124627725	0.02376894581582375	4.02443703226351	0.042191262611293495	0.0825316621905851	1.4335922534628016	0.03413370810385625	0.26741184038170807	0.0014196513124163782	0.014328535925671494	0.0627335949952017	19.997045566854112	2.915037234768107	0.07169020286871962	0.002447052458627113	0.07169020286871962	0.14671898865232041
24hpci_incubated2_track_55	4.129065131374263	0.04327986130038243	5.854508239633691	0.058749551574420265	3.047289455576841	0.04881887209923419	53.66190372476184	0.08258877759624826	29.65275425744205	0.0480964969126499	0.7663495272287193	0.03396149816022875	0.9462168451183869	0.014080043910443788	4.051095420802263	0.016447401560846432	0.01141500143378956	1.1843003095708509	0.02098240769246982	0.21433488410927087	0.0008378098904771678	0.013688689922100681	0.037189034874398154	12.292428395180032	1.2856162382995506	0.0963438851541511	0.002021526676980889	0.0963438851541511	0.19833278223159562
24hpci_incubated2_track_56	2.9406883483762405	0.06977756212691971	3.9115811948856374	0.05959803947018476	2.3534110810067252	0.15541429401140283	27.299662823316467	0.14130866039229517	20.514569808168655	0.06237157153187028	0.8115845575033008	0.052167863596867245	0.9705405522586191	0.013311861242270073	3.9389409628832284	0.02599583249670957	0.010190573717266603	0.9990910858283816	0.018086262161040093	0.06011721635224822	0.0009071058929394274	0.014643394624145677	0.012135707432716351	10.5957374296386	1.2028116414376393	0.09429179351252182	0.001705386097102129	0.09429179351252182	0.18292817261772615
24hpci_incubated2_track_57	3.647379042152001	0.11045675629609254	4.705619085115995	0.13986270951796434	3.01782944957927	0.0997378141609175	42.303694823518086	0.21467938852617896	25.348507893407916	0.1260256871699554	0.8213387887339244	0.05274183507154381	0.9621322076069805	0.019993276915885372	3.915615169243684	0.02654265341365597	0.2968742910563962	3.674264478381891	0.028845855656557628	0.22560448176386477	0.0017945373712398628	0.018103960395218142	0.04194440528558268	16.899186230338454	4.236189958293904	0.2174225686551478	0.006271740031904388	0.21742256865514792	0.1862570609510052
24hpci_incubated2_track_59	5.31148863222452	0.17027851928149373	6.7179223807216415	0.19000060728674736	4.516271682751745	0.18808107342597713	91.20015039334086	0.3085461777411957	38.131835509863116	0.18141021555935463	0.7718963314727637	0.10414049320527437	0.941998121029025	0.033913277634669885	4.051455891972611	0.05259211445353006	0.2166650772927534	3.1543983947650776	0.08185567320497315	0.3627702730007203	0.001408982051193235	0.03399076999426784	0.0864797315988549	35.95281052712781	3.2146333205133955	0.08773718517457654	0.006906028353606813	0.08436835326384239	0.1891450932811731
24hpci_incubated2_track_62	3.7416134575605473	0.1269010709031145	4.6127006090503855	0.10591548069198331	3.2663509536234874	0.1671983802579486	44.68953348447666	0.2743095995926134	26.548577731672687	0.13871842605164078	0.787389693431034	0.04713780628577746	0.9401605638499497	0.025465223019050492	3.9982503864209957	0.02346106596837104	0.11502800764323784	4.029669667897341	0.06441864264771668	0.26192542972115884	0.009125134962324833	0.034049916457903374	0.06578369013322129	15.991232315955058	4.029669667897341	0.25199244112517755	0.01623301101476858	0.25199244112517727	0.1931671499279184
24hpci_incubated2_track_64	1.5624543184171424	0.07614733563554119	1.6876575363614874	0.06889313789996204	1.5451651144867826	0.07665288340305591	7.713926166946304	0.14752466300756098	10.271997949363953	0.07429178870285859	0.9132946463657311	0.02278440512019275	0.9843483344421566	0.01021558844626649	3.7100911416510107	0.011459775497273065	0.0	0.7372043135901216	0.009421096838764596	0.021287513478945863	0.0	0.008003480774225639	0.005466481616757926	2.932984126582766	0.8277215903101308	0.2513495749631083	0.002320104439557823	0.24626691342470716	0.16013455758167472
24hpci_incubated2_track_65	3.464602416579454	0.1501928760414527	5.119599615825773	0.18822454172002293	2.63733442239977	0.17347106987483113	38.560671570890726	0.31422531871948317	26.206839535442207	0.1955982356827779	0.7026600786580526	0.10895770589004942	0.9439596434258538	0.0337200444302602	4.249162555432565	0.05795951466397061	0.17388917984007352	7.184905595802313	0.06569897498662178	0.3422788219588385	0.0034106381586306673	0.020734467984446527	0.09960073834870461	36.73700036539435	7.796971708069844	0.19557681695129295	0.012694507491660548	0.1932223066531178	0.17591495209801328
24hpci_incubated2_track_67	1.424374301638169	0.05524267401224656	1.6051445204054267	0.063958964578528	1.3876236662455994	0.06341118697461001	6.393246847440118	0.10929477373346179	9.50266272265208	0.0593672866579878	0.8881845564187941	0.04033002675740802	0.9785901119491724	0.021337959574811986	3.7638516725631916	0.021163590565677882	0.15540217477499008	0.7800297417696298	0.009186953859704848	0.028661949021541126	0.0	0.008124794973110076	0.006606341557054694	3.192786907198062	0.7800297417696298	0.2443099913780877	0.0022444646182553808	0.24430999137808768	0.16335442294125102
24hpci_incubated2_track_7	4.436222313943023	0.0672799549349012	5.151165209228498	0.11880975083967385	3.9902851533092343	0.02909573488761575	62.10662289699781	0.1321061184275537	29.88215001429884	0.07823970980758084	0.8722603072902533	0.04150773325263601	0.9708076344817769	0.016645255685659006	3.7981035416182665	0.021050645735539525	0.201096393125182	1.1968673850175866	0.028741259141597385	0.13490062678376977	0.0041210540327397795	0.020310704414582957	0.027529012883365254	16.837908936074655	2.0217620133566716	0.07108171148576166	0.002042977890040534	0.07108171148576162	0.1695743034964197
24hpci_incubated2_track_71	3.970252151132403	0.08746726608172614	5.826211325489577	0.12013432210323241	2.9056864085031804	0.0804744180234451	49.899476179184354	0.15766294728562197	29.27556885495225	0.09511193598438379	0.7286534476705131	0.05875482196917819	0.9443557812988795	0.024326235863128758	4.158198231629649	0.029327808307121377	0.17936210554503146	3.0354254354748504	0.045010429640769886	0.27193106910162457	0.0014132428245748963	0.016547978920921382	0.07988022148186258	25.02831082232546	5.217362083241883	0.1212796763242698	0.005458850338048892	0.12127967632426982	0.15137032058569055
24hpci_incubated2_track_72	2.8859895487200444	0.06826269395489964	3.921244806009564	0.12800410129881093	2.234700527904916	0.06331237227588618	26.288051909640703	0.13837820922175725	20.327409410377143	0.10266211751303637	0.8032114055760473	0.08656366493927156	0.9659891008459796	0.018778138293797802	3.967325295761409	0.046044636870011875	0.2982185806247389	0.5048340719021035	0.03477502532137737	0.08046151837113599	0.00255858522890007	0.03421401858969845	0.026225832192564063	7.476816144251693	0.5048340719021035	0.06751992588318877	0.0022104997391633246	0.06356572622837046	0.19368039416706734
24hpci_incubated2_track_79	7.307457991182552	0.10272957676301073	11.953336544329863	0.1608411195419742	4.604884838071908	0.04391982487691701	169.52813347640668	0.19002230032323844	57.30304739276094	0.12026529077259784	0.6459445455270407	0.05894565134939707	0.9427550463772377	0.014980106613483844	4.416288561925203	0.02873193516327144	0.026129082156810753	4.252289112361914	0.05857041314350981	0.49833019069723805	0.00030636647076896117	0.0220785238043577	0.11491151724286733	27.591571907037185	6.0825412624719775	0.15411550768796084	0.008739696475855301	0.14921691698573492	0.08984415206639859
24hpci_incubated2_track_8	4.797345358378544	0.07071812296819677	6.445859514303552	0.20681746064665155	3.897188824401259	0.09815651985876403	72.66384217485877	0.14636854254893614	35.63361740701508	0.14209599537467435	0.7335539387961539	0.14427217122236696	0.926645658754704	0.04496202800691315	4.1720726961622345	0.07357062399191802	0.12656302114738746	4.3123008273254975	0.031012350179695447	0.33744895462080077	0.002522207719077699	0.01752771461674214	0.04908068106197047	18.168415156996797	6.305430755892081	0.2373515130550502	0.007360828238543773	0.23735151305505023	0.13366771955500856
24hpci_incubated2_track_80	2.1837653374943398	0.09480445259725545	2.4600640476363598	0.11432594706887003	2.0860116736473326	0.09248294640177582	15.116378596728024	0.18657922129470703	14.610465549211689	0.0926344283922493	0.882271334376864	0.03914290497624885	0.9762502828325264	0.013156217089537844	3.7762277272111575	0.01991531927219119	0.3091720163228144	0.5703324241594343	0.018792443047966106	0.048593473988462525	0.0028115470370575764	0.015599613771333568	0.012541289285951858	3.9186176637490404	0.6503403004336397	0.14554428961915689	0.00273513277362469	0.14554428961915686	0.14722217955344055
24hpci_incubated2_track_81	6.511484938836201	0.1811780382337784	8.22693398617483	0.1946992856722908	5.519947559750228	0.19896246039820586	137.5741688105266	0.3307642211149928	49.024453298147435	0.2070903569398298	0.7091061978862929	0.11859777950695777	0.9024799381053235	0.049501641812195595	4.233561846162428	0.06317299735061666	0.07499306489239424	3.6557401300202006	0.11972818795077789	0.38079529515388055	0.012810598035847272	0.08829608891749278	0.104334551993301	53.709776808896144	8.072079018327106	0.0680647052961629	0.00783334228579197	0.06542604895191748	0.14824420973166547
24hpci_incubated2_track_85	2.3855604861977473	0.06051997784795435	3.10472719826766	0.08823861525461481	1.9297070731485733	0.040601289119261925	17.943968920454257	0.11614063400626323	16.37341944176597	0.0696056989662045	0.8396455823727279	0.035596941098630104	0.9725703252581069	0.013950567391991393	3.870444210377542	0.017609535021425933	0.29726803617227304	1.477506181734596	0.015140222185770281	0.05104021014423008	0.0017986509257371793	0.012303478743386859	0.010857917950484174	6.471371050999534	1.5313731313699568	0.228314242853744	0.0033066363718152933	0.218400782448429	0.17622976453269615
24hpci_incubated2_track_88	5.939116821015037	0.09760299779495225	8.432940513903889	0.16695921030600228	4.347655185739241	0.03913348981999732	111.86938881715366	0.18688729444487936	43.403181552188805	0.1260803908200426	0.7459625061808324	0.0694804469066542	0.9522192822080309	0.015179702505251816	4.111861078281859	0.03498138686010444	0.1920914434741295	1.6621228040924294	0.10226322090928175	0.3650919457352335	0.004135081538577051	0.03076257097249118	0.13282853062193975	37.71787386173124	5.183573767907803	0.04406724541753209	0.004405032906960911	0.04307543677769194	0.160472798157986
24hpci_incubated2_track_96	4.85216693292707	0.11072975963667775	6.714858498745491	0.21018808242942355	3.7735098127441535	0.08790830646946596	74.87104234649328	0.2088918323467883	36.316097073155746	0.17447435017999013	0.7264065283890916	0.1511236959575631	0.9232688056767168	0.04697336906826682	4.1963154516925485	0.07799885570668301	0.16912870893934462	7.780041486059795	0.07319305865740255	0.2951844624721806	0.006772174324407914	0.05103752053614474	0.07204474634046841	23.983589951200038	11.963745556078063	0.3243901977097684	0.0237431107688575	0.3243901977097685	0.09748306826562704
24hpci_incubated3_track_0	5.3532272730539825	0.1214061159962322	7.253660799985986	0.18418843425803522	4.394618482901664	0.14418554587342902	91.35572722403637	0.24261966121138107	41.26837881723381	0.18622285143465087	0.6877285683513035	0.16915365612020913	0.8964882017476751	0.07181304584562259	4.323167602971097	0.08827356458214174	0.046779919841030464	1.026740484134883	0.07870428703970224	0.23951449438830935	0.016858827646347562	0.05093671417713678	0.07153504595147486	25.775787292597066	2.64171409530918	0.03983352564481194	0.003134982695930158	0.03983242608307628	0.16492936116471632
24hpci_incubated3_track_10	5.483442790512511	0.08240792668487795	6.207132116990487	0.11316116425405111	5.080081298322579	0.10159034855105076	95.10335970799817	0.1586366406862477	37.27297203596003	0.0737843351902458	0.8540364039483428	0.049031479129944225	0.960154572030615	0.01881131254379096	3.8394693831247357	0.025261400499680755	0.21286811819410212	2.1363850519191585	0.03728809471749432	0.24022223737076023	0.003794987520526021	0.022539011026666066	0.04940211119111738	20.572073033270584	3.9749584137928036	0.1038487977591781	0.00398633848269795	0.10690646741003085	0.16824435009828242
24hpci_incubated3_track_12	4.100477969938642	0.23968750744030873	5.282445365616168	0.3281621985748892	3.5273449549025044	0.19304586311625502	55.85714341785716	0.5194043418718546	29.54334937510267	0.2936349291406826	0.7804476883796259	0.10298096149428147	0.9547856685258391	0.028821415471005855	4.031438259476444	0.059699543964815145	0.036044179000201376	7.20729987677845	0.05262751487633811	0.2641910440963905	0.006803442093677496	0.03299863165744098	0.055373524405787626	21.550876363863747	7.20729987677845	0.33443186973424266	0.016888556772236975	0.3209073582881689	0.15588292456706557
24hpci_incubated3_track_21	6.521664111087753	0.19978223149029015	8.880216826824865	0.2693536681799883	5.1415846073167355	0.17327016542997112	138.95165046610106	0.3783859602515954	50.5191037644428	0.2637080010254469	0.6869523752365944	0.15846012438739318	0.9009114727251684	0.0685654123185459	4.3187063078388706	0.08130661321825247	0.01721276411021497	2.4392416316665773	0.2016326416949253	0.4195440937577503	0.016799859343441713	0.20729973295830353	0.12313445173447855	54.77510437165309	6.823605937651147	0.04453193945768034	0.008777790145914429	0.043533577064349634	0.17118214887932776
24hpci_incubated3_track_25	5.205011292726642	0.18090994312895878	7.026020242401186	0.21001400636853176	4.1839528853912125	0.21359960452932128	87.89807182911412	0.3565265809187383	38.70287752874986	0.22450367157967271	0.733148741867832	0.13149776368571456	0.936386563823639	0.03967099147221818	4.169547164753438	0.07144240705591202	0.009180828414026515	3.9246202499964205	0.10287108906098323	0.4502140119610087	0.003690613502524879	0.04210777802067009	0.12029257869446658	37.97917056285517	7.6452641905191445	0.10333612324421912	0.010406446243806036	0.10116006682535429	0.1492788039930283
24hpci_incubated3_track_26	5.454343099081296	0.2331972659354429	7.4349133787293455	0.2659638489521546	4.551461123252758	0.2372138061425258	98.54448768584506	0.48757965350718874	42.61655388848217	0.265821196766436	0.6657153761473537	0.15327015574542063	0.8978724581142772	0.07152183815831456	4.385041371404093	0.08008173137379455	0.04135410205705593	6.148464318351725	0.17785505198885726	0.398904080219872	0.013254112731578395	0.12494590070682435	0.1300166647624872	49.42376611901214	6.948843676368001	0.12440299073013292	0.022125700383877123	0.12440299073013295	0.16166763146128865
24hpci_incubated3_track_3	5.233730080109398	0.08438580288115596	6.1851924249838355	0.10186930566478088	4.811828117538356	0.12010536987968777	86.66707725002053	0.15735871845380678	37.606170574607745	0.10934393324533681	0.7727371886844637	0.1038727949632643	0.926426955908347	0.04994950335397012	4.049791866564797	0.054291540188569805	0.01332547590456874	4.5794122528278365	0.055036644435987936	0.3010486677489399	0.004423981388684548	0.03500826284889669	0.05996875012151808	32.226679317461645	6.443767056780437	0.1421000348101809	0.007820709090189434	0.1421000348101809	0.12918472048801385
24hpci_incubated3_track_36	6.675465029582594	0.11014148319419642	9.181810467548175	0.1415099432201883	5.198180161370762	0.12578804165210766	141.69342970371906	0.21848101355544	51.28870978917725	0.12424313796430975	0.6733134954829125	0.08353365817488329	0.8985717448417803	0.0279920263096461	4.3320746155344	0.04387852657142954	0.2920571755793533	1.3268420409962352	0.09902558527583018	0.30472859803415003	0.00869846904856139	0.07531263100383738	0.08654061936315297	19.655722502042	3.914731220651556	0.0675041093431387	0.0066846339362279465	0.0675041093431387	0.19895811832184696
24hpci_incubated3_track_4	4.379248492374868	0.037753270121736376	5.409578236290839	0.05522080602998817	3.758976379701316	0.042814496854298924	60.33476343340483	0.07666204026015175	29.95901814794702	0.04266372365230615	0.8442960726508488	0.03138856923304261	0.9724166304345323	0.008150671583748496	3.8593746686724413	0.015605364720785794	0.2947013750895701	1.993192738376151	0.019142885682220553	0.06441351304234987	0.001686020331571081	0.016630757221562806	0.012909803498367723	11.209107030666955	1.993192738376151	0.1778190477549177	0.003403969703293707	0.17781904775491772	0.11741213161645561
24hpci_incubated3_track_5	5.82564283087637	0.14842568170742404	7.346820943146806	0.14832715062779706	5.066491271468248	0.26468210910459483	108.96858303463603	0.2822471108532068	43.87333723902772	0.15729001334822834	0.7016213999128107	0.09233254693154226	0.9005888004431523	0.03236940210593134	4.245669863405736	0.046364466116662444	0.2056584096369249	2.6386966642434357	0.10010183246056169	0.3033491304434813	0.014447545502981603	0.04906795167196018	0.09763281581707885	27.817087568169246	3.706948697692168	0.09485884019227318	0.009495543728330122	0.09485884019227316	0.17525000646216046
24hpci_incubated4_track_1	4.862867804736428	0.11589594241110444	5.902115497598365	0.1550000241640271	4.300056911891732	0.1715545515094808	75.28862355609785	0.22423218044633028	34.076657971498456	0.12830786697691912	0.8110902123976894	0.0987358192473948	0.9535155762395127	0.027248482044866882	3.952550871515589	0.05565376310473684	0.058945492077310355	12.19737273650161	0.08516799755788143	0.46197570036909835	0.0027221728096571795	0.06011592890722267	0.08913625606942843	50.015808384241616	15.156525487412106	0.24387035080581868	0.02076994944186965	0.24387035080581865	0.14477722481756286
24hpci_incubated4_track_11	5.027362767444601	0.09032970765131657	5.781591552812821	0.10495375215309699	4.602987973523571	0.11698157983146434	80.0496706691502	0.1807986679661415	34.15857026534641	0.10002489832311748	0.8589969716540927	0.06770052355070444	0.9653823633680955	0.023740194135094175	3.8320591191822	0.037039074814892055	0.03094374462070919	4.394851210908263	0.055096862089969154	0.20162183032285427	0.0026894429882856467	0.048935726153862685	0.039007856219335744	32.35621566647799	5.454870299315438	0.13582710834324982	0.007483647456467331	0.13582710834324976	0.12527610222395766
24hpci_incubated4_track_14	6.184337692770439	0.09528266697550256	7.455443591833674	0.18017007418555006	5.417060338235051	0.11558899932295327	121.24430293721517	0.19486740182049272	43.021619941614446	0.13769522491105818	0.8289564398598935	0.11240934498837153	0.9589397636764706	0.03239099072547256	3.9142281599176454	0.06227299436155168	0.05607255276144322	8.009569998180272	0.15524949330761983	0.49510894282488055	0.02973023533195695	0.12274439612257892	0.1008600306069334	91.1719088352095	14.924496734497854	0.08785129214150084	0.013638868591387684	0.08785129214150081	0.13709931906888612
24hpci_incubated4_track_15	5.636971717435614	0.10345201068199988	6.71744690465847	0.11530212065847321	4.982208831321204	0.10644082500997169	100.8938852530276	0.1968435742503503	39.011755810210765	0.10099207967076461	0.8251987804475631	0.057379204109701654	0.9616520212768973	0.018658933516628763	3.9073456226603582	0.02969910429010405	0.11288572570699441	13.728642285540289	0.07063288396897147	0.39077979258319284	0.005089219092410106	0.03770249820367382	0.08039760785024493	41.479909021197	16.388308005662743	0.3309708870992147	0.023377428265586395	0.3309708870992148	0.11582272210905654
24hpci_incubated4_track_16	4.194703417735975	0.07831342457303932	5.129895433915315	0.14597047875409944	3.70670369797657	0.11444101137413869	55.6170286429204	0.1524345697117677	29.76993776211736	0.13074560083649833	0.798826679564607	0.12455675244225634	0.945626450961847	0.050199014953746984	3.9928682239579616	0.07091250333858466	0.055359393994419547	1.4577572762224578	0.11892877461755791	0.39683710100551295	0.019966812791271518	0.10325688353158008	0.0834826242573155	33.14544239775842	8.0663870546927	0.04398062511065002	0.005230561851323803	0.04398062511065001	0.12338570919376723
24hpci_incubated4_track_18	4.2738036721635515	0.061193345397835205	5.076036087722764	0.1350321762236155	3.7993134719136648	0.0740142896237329	57.59731537986577	0.12020871906539483	29.20613073334813	0.09041363732311657	0.8524802320611545	0.08756760198238935	0.9670852880873998	0.021837508166408955	3.8516002386540524	0.04793463948481531	0.21450364615056872	10.539962657850074	0.08629743342823741	0.3848299770202287	0.013162361176663582	0.0775652924132305	0.05965340080365699	46.38424413816527	10.539962657850074	0.22723152772425412	0.0196094976365805	0.2272315277242541	0.14360564229251999
24hpci_incubated4_track_19	5.849825927047593	0.08994704695099708	7.312951304122009	0.13754599987684563	5.002588044357691	0.10296669268265703	108.37653666882686	0.1718859790210998	41.43091160836833	0.09406192369319243	0.7907724175603322	0.08540832444645444	0.9508424089620086	0.032804358137396086	3.9981948662674682	0.04585960824269715	0.12584117745357185	14.978570637033558	0.0818070580234361	0.3758203359159836	0.0051667492287119235	0.037948027088662406	0.08722270056227342	48.04206105465815	16.020131196821946	0.31178035055557296	0.025505833228467008	0.31178035055557296	0.14266638805413892
24hpci_incubated4_track_20	4.857216573717709	0.1362058921241118	5.955700467344757	0.21643137115257677	4.236345719337286	0.1330155957907771	75.49323470686515	0.2666373628261511	34.25459555674299	0.17653056886751883	0.8092758326461165	0.11822468035284797	0.9512879583361435	0.03445585480492748	3.9639022981505	0.06595267552245984	0.1051456768012867	4.697450415965936	0.08895191445012864	0.38075104334221893	0.004597590974014824	0.06375513991818194	0.08290700373537258	51.66249797837493	8.421330793119875	0.09092573142576675	0.007998919911115662	0.08992408944273256	0.13761439439842457
24hpci_incubated4_track_21	4.5927039062056565	0.07002243849953198	5.751799928200581	0.15311132513851503	3.9435490543933276	0.13235430245468383	66.59029993968448	0.1377991002677741	32.92329267332836	0.11953026065902865	0.78137475994059	0.12204069961033998	0.9425625102979511	0.041368633809351664	4.033491305844904	0.06283593980814504	0.29927245998723706	10.34400934826363	0.10058000276144403	0.4543832289060034	0.01082348590655147	0.0835229252067386	0.07107655095443387	60.03074838947767	13.98824391010094	0.17231185060615956	0.017614002279910917	0.1751242970403159	0.13959232352968426
24hpci_incubated4_track_22	5.521265035571795	0.06878748524997554	6.549328334587767	0.11195372834489616	4.954050027169781	0.12107387669274661	96.22261939446427	0.12923202060558822	38.62972275435832	0.08019739438460037	0.8112270520645841	0.08968629778201029	0.9495362523850924	0.02706731418490274	3.9481948782131897	0.046489634954067854	0.09070815186293835	6.331530798921572	0.0726769980407401	0.33337781133959943	0.006774590959200702	0.04275450640593887	0.07183777775545493	42.68033665435378	7.8009604238812145	0.14834772392255016	0.01078146724086743	0.14834772392255013	0.1257860402472154
24hpci_incubated4_track_24	5.009951621421276	0.046680207674072306	5.888483212505883	0.08279414438260058	4.521760018289088	0.07974154325232213	79.02459034828834	0.09366883698617391	34.481380329192525	0.06302706271390378	0.8373616558481114	0.07363455234886045	0.9621151758554786	0.020746178324800465	3.8825720046225656	0.04022537193957203	0.11345122684977259	18.297526216116967	0.14044478054850115	0.330189970799228	0.019308282512387892	0.12397421296248297	0.0777368632977766	46.131586248422344	19.69304458347395	0.3966376988986093	0.055705694579077654	0.3966376988986093	0.10352996070517996
24hpci_incubated4_track_25	3.1476125056890463	0.08217898357912846	4.932619032843534	0.12065969933550774	2.4188970811069774	0.1692632672360887	31.335418233437572	0.16389618136629233	24.016714174068664	0.07568182144649804	0.6820793732106637	0.11014581821261085	0.9651761632178394	0.041424730810283424	4.315034962507794	0.0631068497203731	0.055833322167047866	0.9466853272561502	0.031191923059393296	0.11722391316999993	0.0060340484827478185	0.02692204339920887	0.025957347257031405	6.209419355438785	1.2444786815566085	0.1524595574990366	0.004755506787179098	0.15245955749903659	0.10063255641449755
24hpci_incubated4_track_29	5.795838850575757	0.16815114874215334	7.316155549508315	0.16515865029775087	4.87938494147067	0.20042280495431156	108.51547417577368	0.30972301357797044	42.03398721864819	0.18443303786199985	0.7578744744221562	0.09391947636433641	0.9282573380399849	0.03771013257430568	4.086620307488592	0.05058634761646006	0.020485806392336426	2.332589093114394	0.0863860629843839	0.3752292025237122	0.00989387589463789	0.06176789364841435	0.07952443140011341	43.85233288793072	6.479678948008607	0.05319190427281423	0.004595039192770647	0.05319190427281421	0.1142944587319356
24hpci_incubated4_track_3	4.155549891642114	0.04947308200056244	4.670858779941503	0.11414309446133455	3.8595397777250606	0.056698349097522506	54.38367459418372	0.09899517428531089	27.82296440101315	0.0776465184583096	0.8864988246983666	0.07689514559155337	0.971142022604566	0.022776267598854403	3.7743671204351803	0.04258141668016321	0.040259846406086736	13.790207503391173	0.09512502411228393	0.2606203712832025	0.010816723436567866	0.08616614388983461	0.05577456180027988	55.86317766028158	17.79786629157218	0.24685683988929144	0.02348226284675107	0.2468568398892915	0.15465846042331444
24hpci_incubated4_track_31	5.333987614801642	0.11277285982602972	6.387141068053823	0.14745364020744609	4.691106345224014	0.12295387085675548	90.5195292655598	0.22393528056550918	37.04307809569783	0.12523722797589745	0.8243121715869215	0.093046292883438	0.9548740615406359	0.02511929392091277	3.9176701148013406	0.04828928599698965	0.2330068642435782	16.270804013224122	0.11461532381641942	0.3540994338501097	0.010160084159602832	0.08228595753665068	0.08323789972512873	53.619083717087555	17.399133211850494	0.30345173556255445	0.034780218934156656	0.30345173556255445	0.1395449518713014
24hpci_incubated4_track_32	4.162220422684662	0.12700501912648293	4.911710011942148	0.12707011799724832	3.743850031764026	0.16572153689048047	55.30309225379097	0.2525904233202	28.511237122953244	0.12234560527174651	0.842605096425315	0.06767442334690436	0.965538886220121	0.017523815136819616	3.8689910923255932	0.03627231902392205	0.034286033729267744	20.201056772423165	0.09938504594686509	0.49916315248892446	0.00608407421317035	0.06774372733998353	0.08949913280086459	43.142160258331536	20.71176891664544	0.46824397877762675	0.046125657320332414	0.4641106403974788	0.09764474223159995
24hpci_incubated4_track_35	6.838526040277222	0.1392972410472997	7.893165822709681	0.14927529627362998	6.190929228580953	0.16089073043213614	149.76871284557848	0.2619040220327167	47.03826443575336	0.15825751464854773	0.8426922830824667	0.09474517043303367	0.9564283582951953	0.03679814479274713	3.8777191875819463	0.05780615633593415	0.22440517475397628	17.217749222898018	0.1344015221367363	0.33698264563870495	0.025236486758117484	0.1299404749919876	0.07647565946452158	54.84876944915305	19.530349795138903	0.3139131359885757	0.04219040329558087	0.3139131359885757	0.14147425503051606
24hpci_incubated4_track_36	4.207719490906083	0.06129135579944478	4.8947067353651095	0.09803964881710486	3.771077593195096	0.0784585538227598	55.83054395006378	0.12011403836893872	28.174523760030535	0.06613494968441436	0.8818860581819106	0.04285374797702855	0.9762771922063801	0.00935751932933625	3.7775216887091503	0.022026154761019826	0.11448433866489868	6.806057236043126	0.10611247052535563	0.23210576193905474	0.021059495195093786	0.09584137413476336	0.05790643337563567	42.2479131587334	8.943838220915591	0.16109806916312014	0.017094514115763293	0.16109806916312017	0.13616311128775593
24hpci_incubated4_track_4	5.387833052145653	0.08859122037037857	6.44496892162213	0.1259592110410697	4.749446900724297	0.09178473953991818	91.91223897061195	0.17871714022489524	37.36944417298552	0.10068028464554794	0.8243493391743875	0.06681686139655975	0.9561397729240515	0.021175718823739517	3.911059552674769	0.03417818972071448	0.05361592884221282	10.089164115909304	0.07404283050835739	0.33803818411061753	0.0073804714292912505	0.049360968305377874	0.07199829405278896	43.482436233352296	10.70192362813891	0.23202849218854532	0.017180046320226194	0.2320284921885454	0.11270670791389328
24hpci_incubated4_track_41	4.071053312885389	0.07816205527166835	7.131040599643853	0.15363477964930483	2.929556012467485	0.21850743497907624	52.385201482896434	0.15339480634999852	34.679577052937795	0.10648020486993683	0.553789330960232	0.1554261123002347	0.9376662640102874	0.051439160939886	4.80892056352377	0.08092969225272832	0.04266115744377122	0.44284345190231	0.06921254331432641	0.26314356129775873	0.011664714148647158	0.054175253025906506	0.06914415286729589	22.61302901102633	4.7123635486500985	0.019583552990020722	0.0012711691327001375	0.01836616705337884	0.139309133659965
24hpci_incubated4_track_42	4.553812873777143	0.041235861195602165	5.228883964923024	0.08482497205071668	4.184242030510674	0.06722215517457428	65.25864909626578	0.08174682397383068	30.699329977271404	0.05317236564636234	0.8704488835680553	0.04252612504576126	0.9749286988492951	0.009552011056473828	3.8022475474841935	0.022082049196019346	0.2101206238873376	4.854974658773388	0.04036817673773993	0.08553651535118	0.005260557330949381	0.04132746248647267	0.02136014951174858	14.063260563580979	5.94007562849899	0.34522397112843856	0.013936062280617232	0.3452239711284385	0.10422119805487484
24hpci_incubated4_track_47	4.109623210678466	0.06110187690480626	4.733939226485981	0.07828768646354184	3.7888423132191673	0.10741125014025428	53.25645774094788	0.11708140690048001	27.906415433628027	0.07057908201731734	0.8593452799996941	0.07069964666761157	0.9632883826912559	0.02475438293167084	3.8319386789298804	0.038664949901285536	0.013837370296402652	10.235282266344791	0.09400404338095211	0.2415923432554637	0.022071664905911944	0.08794755548552134	0.04623536252777474	29.00594856844792	10.235282266344791	0.3528683863653583	0.03317105509965572	0.3528683863653584	0.11155967737506971
24hpci_incubated4_track_49	5.112198303999963	0.0699467957351195	5.682853702406068	0.0888633464892169	4.755037253348206	0.07726300319792537	82.50587697012143	0.13298963363740368	34.08038858763148	0.08172653087098677	0.891437679039814	0.06023467067456858	0.9752193631641879	0.01112084117697566	3.760139723381681	0.03256730978940429	0.025341287111699296	5.467810557891211	0.129725757721763	0.3095322751188157	0.012330362078161579	0.12938731763442138	0.06918566486515698	36.1545609454002	7.9406046922595515	0.15123432327524525	0.01961898718041925	0.15123432327524525	0.12140360147833194
24hpci_incubated4_track_5	4.943098367611711	0.04265646884349733	5.548258225816017	0.0813320429937693	4.547581491857241	0.05431428948772004	76.90204551176892	0.08505003108095723	32.8392948705018	0.051684026429655985	0.8957639972528956	0.03517634843883402	0.9770452645094831	0.007604070692041145	3.747264480252285	0.017959960081087	0.07448798282028775	9.784897810272248	0.06115852346645067	0.21966762077412083	0.012627742716074843	0.04941759179162273	0.04156055626541882	35.91599049493058	10.40075852481041	0.27243847866741566	0.016661935090745254	0.27243847866741555	0.08097899796320912
24hpci_incubated4_track_51	4.976517720820525	0.15638575679375166	6.1518703948401825	0.1929191527048473	4.34272392785443	0.17386482722081859	79.70664089009395	0.3165516233400419	36.38759577063934	0.18516986466715143	0.749605171314066	0.11798705512981934	0.9190098154809476	0.050522973681051145	4.118067714443066	0.06448355472034867	0.09849822751934234	5.688999925502639	0.14692184079408196	0.378819187914218	0.031931297447184176	0.13167925950293227	0.10786202121336604	31.869291750219453	6.90515174445584	0.17851039709608432	0.025979716211416273	0.17682678130767568	0.15722283597866882
24hpci_incubated4_track_52	5.948191056786222	0.1348902387767226	7.976128615917113	0.19122553113642138	4.683594768846851	0.11138250477259987	113.17508065875401	0.2458900743792016	43.492413839068725	0.1578077184858261	0.7475336106353623	0.09062083205903594	0.9290536792856643	0.03218995603058337	4.113223223352596	0.04697912193284179	0.0921423254900925	7.601875214276665	0.08523777357245203	0.3680851379005191	0.0169292019720594	0.04633079389965003	0.09388779246218885	20.362082069546652	8.125289592010207	0.37333486763841117	0.03182223291446426	0.3733348676384114	0.14498063824664764
24hpci_incubated4_track_54	4.024978274984147	0.12355973282649282	4.932476182051105	0.18250679089869482	3.569651728380777	0.11553432109157512	51.672232697248	0.2280540351529555	27.919310548274982	0.13369867740905064	0.8257863841365798	0.0910254193660505	0.9617791971863557	0.031974975609254545	3.9141841979973075	0.049168771386567334	0.02803842670663285	2.98570302865357	0.07249845060802576	0.18038695712729144	0.005553464194571816	0.05089583318626831	0.055306906241539194	15.153985397661863	3.4385078107316094	0.19702427779257595	0.01428395487212703	0.19702427779257617	0.11987503744349684
24hpci_incubated4_track_6	5.231494781053154	0.15741562892658031	6.260671370233958	0.19149959035628755	4.632837116675923	0.15106994769180873	88.11137345318771	0.31158392080593694	36.7878521777087	0.18303690222840957	0.8056334382976262	0.07363846265750493	0.9506069201869604	0.033021306309878394	3.958173887782705	0.03974603344726792	0.014864540604237213	4.04578369710522	0.11930763129792579	0.36701069186354984	0.01581180679906896	0.09520918231948107	0.10325027192037481	26.00570274448962	4.9124495369088255	0.15557294247556858	0.018475709910346246	0.15485773801183036	0.1303140047220249
24hpci_incubated4_track_8	5.0702024698147135	0.1768035724773941	6.606794212049479	0.22225757004627808	4.127538539300558	0.16295181351207472	83.28531666426584	0.3243269562683606	36.54764951214262	0.20154389065098627	0.7713275739507954	0.09282139824354853	0.9399644062450058	0.03360656583433776	4.049823202523321	0.04784901707035353	0.005635262555565145	6.209393644936323	0.09844142012473318	0.31805422998484006	0.012900662249381769	0.0799243237423647	0.07674993607549523	39.19373988807786	12.51065064823129	0.15842819957135876	0.015595896953609202	0.15842819957135876	0.11216339481786786
24hpci_incubated5_track_0	5.209409030056327	0.010994182497009291	6.320340165771895	0.02157133901011016	4.510256685876664	0.022601900967135716	85.26666572166666	0.021989456139482427	35.67330928873335	0.01282071962292366	0.8420064159835235	0.01464598061272047	0.9686568398985401	0.007132200737915791	3.8635128117283175	0.007360077744482205	0.10097168043565842	2.640819849055828	0.009049463863863197	0.022355940038691933	0.00038646887177771024	0.008615196066293728	0.0050808469331060915	5.298375017411414	2.6713060387594436	0.49842071208202865	0.004510440222987281	0.4984207120820286	0.1541556897423485
24hpci_incubated5_track_1	4.383053682056826	0.0651167146947847	5.558928178973012	0.11345813729472305	3.5918485552305053	0.1325621943414453	60.60954848502288	0.12361719701111425	29.86488904030193	0.07262997607030917	0.8543109803707682	0.08493505264703893	0.9792594406871907	0.012060157056605503	3.8468445568538585	0.04689552078430403	0.15787301672937135	8.754414183843462	0.06343233436842456	0.15284675800054098	0.002224460038406478	0.0533269118998664	0.04056367064306026	13.218976220748157	8.754414183843462	0.6622611341189013	0.04200876969864222	0.6622611341189014	0.1223243555426174
24hpci_incubated5_track_10	4.744517523953744	0.06984311459589211	5.548694788071625	0.10715279295034644	4.374995874611688	0.05199588600524026	71.06362334484784	0.1383629524506581	32.42648159948307	0.08880851172879713	0.8497497183239505	0.0710339378241724	0.9690863383193796	0.018733923051768752	3.853061252209818	0.0364924674721433	0.1030993832401563	15.207408917573385	0.06597470689110185	0.22809746974942868	0.008156844772436857	0.05503140459808362	0.04232984188034317	38.627563359718074	16.334963986258266	0.39369319715962475	0.025973793287627018	0.3936931971596248	0.13477299229428016
24hpci_incubated5_track_11	5.080316718538802	0.09965270327363278	6.296164219607436	0.18661520403443543	4.312592465098724	0.08724999773774761	81.88851702546035	0.19124910386332034	35.867706211010194	0.14719231337703556	0.8073528362985454	0.11609538219031312	0.9506593448582668	0.03628256829872714	3.9682890228568657	0.06634439202336848	0.15264076121125994	10.498814867565432	0.1182937367892655	1.1933499226840207	0.0042092926473315945	0.07489859027497105	0.21938642447776593	32.869085023176744	10.498814867565432	0.31941305515996193	0.0377845638741477	0.3194130551599621	0.14472837867041807
24hpci_incubated5_track_13	6.343318678376503	0.033770334286331	7.6762906152140005	0.0938096391291373	5.506111753581348	0.07750412979106919	126.55460007772999	0.06610131433421756	44.08054665089341	0.07184376188592369	0.824142641492967	0.08879091867288053	0.9513136009231784	0.03233369709440756	3.917300185210314	0.04749757908179273	0.30102474037011	7.621485858843521	0.03807820778274024	0.31665301765142906	0.003789118556093684	0.026860949944031515	0.04810542789490917	22.294428472113268	7.621485858843521	0.3418560771080887	0.013017266735914272	0.34185607710808874	0.10214140367300169
24hpci_incubated5_track_14	6.5662279113810875	0.11363211921748492	10.59308804318934	0.15683545791035822	4.764634574009586	0.16586090784433968	137.19984019332531	0.20748138789972628	58.510696005351946	0.16602207158789137	0.5115642030638203	0.1619040810907285	0.8102019405673004	0.09881422144537132	5.006975480309865	0.08367766563279733	0.30195961357634077	20.865800354663428	0.13293980942863934	0.4710288176414777	0.0065459569017701094	0.09421606743180386	0.12819315006310197	77.83499395017698	22.02149304100358	0.26807736849083397	0.0356381542793026	0.268077368490834	0.12532452349585202
24hpci_incubated5_track_2	6.054163253385978	0.055945785162994234	9.157058035217808	0.17166473423836767	4.623606982833905	0.19471934579653113	115.50886515044327	0.10828569713339353	53.08576774128768	0.15652706331722446	0.5369113442739105	0.21422211347069264	0.8264673841020096	0.09917910548946651	4.924336137187193	0.11102291549479872	0.10357803429465721	6.973042976007164	0.05421011525389819	0.21287834526039856	0.003126092954877193	0.052875753839777447	0.03574611508025312	31.739506856225134	8.875489465489194	0.21969600875003914	0.011909745955161045	0.2196960087500391	0.10156804126131988
24hpci_incubated5_track_20	4.135516489845478	0.06952388810631041	5.055729338055029	0.12393807290100387	3.57893183403294	0.06302000115068497	53.988781108529956	0.13357500500018066	27.94098270274964	0.07772781094444196	0.8667185027194871	0.04101787900676918	0.9799368067525441	0.007032700019597118	3.8101837696210854	0.02091703248804439	0.0022443898584795998	1.6975318914337758	0.02845834422579579	0.08221625557643017	0.0035333608792170756	0.026849033251032887	0.017605465442414397	5.930574356883838	1.7271725218189309	0.2862339782424931	0.00814574508194381	0.2862339782424931	0.12284004481935236
24hpci_incubated5_track_23	4.340111785492683	0.17389834507917568	6.378669408303148	0.2933818147406809	3.1462751006093788	0.07195380827422508	60.96637581617592	0.3560841731229256	32.2323976411087	0.2402303321481839	0.7397382643126317	0.12331424069537765	0.9498561262605374	0.02659900104661009	4.1470991843008145	0.06616850059694745	0.09698540774289904	3.731498399676516	0.05231867820368974	0.35776551976551	0.003115054365876553	0.0332500637605371	0.07156632431549897	14.01807437721797	3.743584484604101	0.2661919390113173	0.013926810397549321	0.26619193901131744	0.12961502715636347
24hpci_incubated5_track_25	6.371730802971253	0.12163205359700206	7.993940943465448	0.1603416252515598	5.476188323983901	0.1700657473030388	129.43232555056363	0.21118925827626878	47.74425588753423	0.17554350119277884	0.7228670699939381	0.1528720312612455	0.9100077411108116	0.05843397649991157	4.207686830850503	0.07927841308833862	0.06630277898025136	8.709394301274672	0.13477246468086793	1.0099474176546637	0.005006669068049986	0.09053329485426968	0.16447629161077607	49.48467556353062	10.367544172597965	0.1760018470787621	0.023720202719189995	0.17600184707876218	0.14248850914064942
24hpci_incubated5_track_26	4.967997353455427	0.13901984327746256	6.215268517512767	0.25729718316816563	4.248300305319981	0.1300345358462083	79.03617359466583	0.23917071840333698	34.767025818321216	0.1805259486528824	0.8218366243566232	0.113434077495898	0.9581302847690121	0.028513478109478588	3.9308862676360588	0.061189989695936	0.21780175577269012	10.224132651565043	0.07668704593471475	0.4339223979556967	0.014122967615909407	0.048424636049883195	0.09131296283798412	25.874308868833204	10.224132651565043	0.3951461159173407	0.030302588342277236	0.3951461159173409	0.12058682237664703
24hpci_incubated5_track_3	4.440572882217604	0.24631939738325356	6.266389813521471	0.3262822645320682	3.875807677109617	0.14772491984646213	65.70667516033377	0.4763780238974923	34.060893280917156	0.32112476010648644	0.706192894565924	0.1536201000034989	0.9299775333089129	0.06962589218376916	4.260527573671829	0.08537899741144879	0.004684836215675018	12.628216180240397	0.055707915717171326	0.35167054806645026	0.003888679765342206	0.03580105532809288	0.06410541745502031	32.61645478099268	12.628216180240397	0.38717316964808574	0.02156861030270564	0.38717316964808585	0.11349343338885137
24hpci_incubated5_track_4	6.804698696566633	0.02274667759358183	10.346911477629012	0.06875804835684415	4.7949179214688	0.037638985623736354	145.54333540216675	0.04536844895488624	51.58787429560689	0.04388350919744463	0.688639989934794	0.04783133844777425	0.9519606887959302	0.01243563115348714	4.275493282971952	0.02420385224263971	0.0020340818424270414	2.110081369601109	0.017825949020521738	0.05123752536805273	0.0044014051238550015	0.0148849106495482	0.011631812087875185	10.436923598218776	2.238833540347683	0.20217464943033858	0.0036039549939870705	0.20217464943033864	0.13127108339860427
24hpci_incubated5_track_5	3.1713427097723987	0.1448517576166675	5.152054180328909	0.14811718084941286	2.856282244258161	0.2150021126512731	32.25925433035402	0.2983808561202448	26.227699788829028	0.1494963427353674	0.5865027204857567	0.1550208088166804	0.9336224535623951	0.04296272224874953	4.67680433679895	0.08759221160199872	0.3061410135464563	2.454197224735868	0.03659705687950644	0.11434219672029784	0.00587714702796021	0.02567823741073962	0.028956786266655685	16.342801555717227	2.454197224735868	0.15016992137907423	0.005495777154300991	0.15016992137907426	0.16131621611108843
24hpci_incubated5_track_6	5.714591103255789	0.15331686666160826	6.7762857854320835	0.2191895511744604	5.163769457553642	0.1419954592226538	105.00515327657342	0.3053279773705925	41.33308537156054	0.19870259295678072	0.7757851950347775	0.15040165322321852	0.9272841596951618	0.06006191257497592	4.065572703733465	0.08812450054948279	0.28850029400738353	8.640831985740476	0.0974031355839358	0.8699210264587133	0.005555685594079309	0.06423418607794305	0.12787067461960214	54.12884962347256	9.710580946823045	0.15963450259606932	0.015548901100239099	0.1596345025960694	0.1449564862091038
24hpci_incubated5_track_7	5.85567769538417	0.05510887864759457	8.011174627904246	0.1385138930930872	4.765169382021293	0.1136367677554312	108.04909915245497	0.10952212742127787	47.37398556479061	0.09500598632351441	0.6111255967562843	0.12067365467204794	0.8568371989142872	0.051850394517894985	4.558996839982456	0.059327134470113514	0.04908051164816183	1.6939599498226452	0.05335008524484611	0.14643412463604552	0.004690108951431997	0.0474612653665262	0.035307850260683456	31.235967466186576	3.189356482487268	0.05423107037284449	0.002893232227310501	0.05423107037284448	0.11017801854041194
24hpci_incubated5_track_8	5.2251504975943215	0.027827046490422756	6.569555725953136	0.053443943146873715	4.663399981698651	0.10708443732068154	85.83880116694006	0.05453077907880753	38.21371619561674	0.047555300722860384	0.740169629662122	0.05187218072611618	0.9171712604364648	0.02400910739706766	4.124596231154712	0.026160209876193195	0.11160063309244006	3.6126450693922987	0.02260003407680925	0.16771903089859844	0.0004635886464072968	0.014293322971354482	0.030569213906699057	13.232104989487697	3.77267626050855	0.2730211914326844	0.006170288230069732	0.2730211914326845	0.18498737684112251
24hpci_incubated5_track_9	5.486158532009163	0.1035137966167785	6.731889377742019	0.1876265573221686	4.959352532946998	0.11565197846752319	95.56862457009788	0.19920598624827976	40.61956495908355	0.1692913231559	0.7426566340933168	0.151353892787057	0.9195786864560798	0.06291110529628297	4.150680666966351	0.07908578114776818	0.033883016568903204	2.3886158989087156	0.03650825928318048	0.1634848234158715	0.001250713731561126	0.02776010976045152	0.03539385804218763	21.375238558343177	4.207713875607752	0.11174686506487629	0.004079683523871087	0.1117468650648763	0.12210959713118662
24hpci_incubated6_track_0	4.622031045043817	0.15518148667658244	6.918118790155673	0.26768016055699917	3.527295477258481	0.17675786202215654	68.73058214023281	0.30540747422612863	37.72444326801411	0.25231391872932263	0.6388379724460543	0.2495550176892307	0.8799964137865333	0.0857712750185551	4.537607751049846	0.12104358457397264	0.1099237426662136	3.682032462707456	0.16153897394193034	0.40092388736033024	0.003145740126093166	0.17606211798011612	0.1279050480241005	41.64131390672293	5.080856945539032	0.08842258126041017	0.014283693050103618	0.08842258126041018	0.18731726734736306
24hpci_incubated6_track_10	3.463127681970991	0.12902693940679633	3.7699176740347036	0.13667601995043407	3.3150354280630805	0.13305734984508918	38.305176703394416	0.2468772490590907	22.826662939603924	0.13181231763454412	0.9096568494882004	0.034142764716377706	0.9789599809613213	0.011142595529260108	3.718445658615666	0.017517732892714483	0.04244889286272188	6.074789399576679	0.02379870938990078	0.14017213321809618	0.0032872276219936183	0.015428019121709482	0.022932592642469423	13.685326266095142	6.074789399576679	0.4438907251065494	0.010564026367683105	0.4438907251065495	0.13955691771211615
24hpci_incubated6_track_14	4.786158383358673	0.09832572905140796	6.092044567845945	0.1833003242360148	4.001196698870055	0.05229480747862685	72.66120154972673	0.20174293674050997	33.28489739756828	0.11839533119537336	0.820583528294861	0.04890776512355182	0.9639741712389064	0.010361272467567887	3.91695515487364	0.025331669526262448	0.06486625886063356	7.128719943865825	0.0699785635250195	0.2454438028410685	0.005020012569976574	0.02399540669538847	0.08135666138776644	40.93462265419469	7.128719943865825	0.17414891066878624	0.012186690608048605	0.17414891066878627	0.14838508003497008
24hpci_incubated6_track_17	3.966008788276899	0.11189873521721938	5.944644249105861	0.2430060566752106	3.161108092026925	0.11828046176169194	50.033559049297	0.23365192943264967	30.83518455349461	0.17725004866534363	0.670034277271108	0.13163658646251036	0.918810128482014	0.04228546852188082	4.361876252291833	0.07213272287949025	0.2465798570839668	3.5504021908837715	0.05610556159172092	0.19072879878608806	0.0005044783677096732	0.04815634222081745	0.04226691835411582	11.602696387924853	4.618003098687469	0.3059980259915051	0.017052360359179505	0.30393351167695637	0.13167018662110047
24hpci_incubated6_track_2	6.1320218628734295	0.20236357791515003	8.282611071817406	0.30950835654250924	4.835999397581499	0.14178148432577342	122.96671069379005	0.40896852016041474	44.45276917736629	0.24351752769640306	0.7695883652850725	0.12096609733700926	0.9501759475371073	0.028261093995266672	4.064503264188592	0.0638707241407133	0.29828042470166755	10.705793513291107	0.09485672378898795	0.35909406898812185	0.0089129995023588	0.08737310646777609	0.06942664662874434	30.094827292546803	10.705793513291107	0.3557353364823088	0.03374388855468506	0.3557353364823089	0.1227470620109676
24hpci_incubated6_track_22	4.970252564793184	0.2592609112239458	6.2861405922506295	0.2667611533282694	4.188286150434506	0.278717725372299	82.82457310674589	0.5453379047008197	35.04187476410364	0.27889047045229937	0.8018292935761597	0.09758492678675942	0.9576431348494787	0.021616365545973307	3.9736729060414993	0.050942983313013515	0.04764408687581777	5.47492123738915	0.13393824442073407	0.37849684899553454	0.004520705426303082	0.11622169668541897	0.08755205139703343	38.684681152947576	10.482277209967325	0.14152685440893156	0.01904171766573425	0.14216789049376646	0.12844411489083588
24hpci_incubated6_track_23	4.398580773882565	0.14081299616355528	5.629543619155635	0.1285818994597152	3.711681106175776	0.23868562240426763	61.987207960471515	0.28392972260148036	32.20221070004402	0.12280500708858298	0.7415534472062458	0.1406878254603165	0.9170648085492973	0.05376420475391327	4.149029560057246	0.07393275625766439	0.10874197071232035	6.9814596023857955	0.0914276276038227	0.2751603834991228	0.005526537097531276	0.060837774116508966	0.07058816369572629	34.638292189443746	6.9814596023857955	0.20155322797679506	0.018530574180633228	0.2026802473857305	0.16526064567102616
24hpci_incubated6_track_24	3.116437448763296	0.08236701771725086	3.782340134637816	0.1291955699689461	2.892408537209326	0.07142890516675977	30.718722239061112	0.19239551950872189	22.185935859184276	0.09941538287548897	0.7814965728636175	0.04178237374307393	0.9473455405577806	0.017333940851624235	4.012668747141523	0.021397779630022522	0.09697362401708501	3.049207984299926	0.03055659896625195	0.28327735379432445	0.005626030305259547	0.019550235385221614	0.0484509170833216	10.260974736278476	3.154371168823499	0.29716552887701925	0.008312115473271717	0.27202358097679596	0.12658635162137885
24hpci_incubated6_track_30	3.390640830334927	0.099217832938622	4.025747999630271	0.11147275936940117	2.98585431376199	0.08293492854147295	36.47269155577742	0.17836309916068685	22.814698231330507	0.09755334283462316	0.8719177378777742	0.028715868885958697	0.9723047709994714	0.011878235765582234	3.7975691411518766	0.014767350000665654	0.03570460164190746	5.796833752299629	0.0326357652473539	0.18546674903913926	0.0037028154608217036	0.0171801516984168	0.04525745118338848	17.796321642260608	5.796833752299629	0.3257321298651959	0.010630517323801127	0.3257321298651959	0.1271246152305906
24hpci_incubated6_track_35	5.556051338761402	0.12977949936500266	8.081869526897508	0.22101962731713418	4.171576799862163	0.12687960032990045	98.61345065435671	0.241982109283329	43.23368286244816	0.19394495831763425	0.6780621609584491	0.1801882816536726	0.9147060796855849	0.05864309169587209	4.358268213670346	0.09141255020662876	0.03141680535977711	6.058147240434377	0.10868294183419361	0.44667002492953795	0.008753443497277323	0.08620588836871466	0.08476534694627555	41.56331954168011	13.682676274074321	0.14575705952358323	0.01607986771100193	0.14795208373668547	0.08014623380171632
24hpci_incubated6_track_37	4.774537843320769	0.15206524881467928	6.036788643256593	0.1648483698946651	3.992618302650781	0.19097623513167478	73.27245736732655	0.2956223849052119	33.35012379728358	0.16703442672176386	0.8164962606876908	0.08760479208458698	0.9621167136204669	0.01958481112849138	3.934869098751484	0.04546230288406808	0.12428493746492207	15.634826831750539	0.11863052465100901	0.3551085127509944	0.0156660177910597	0.09412232593944514	0.0778641041797574	34.54536816719362	15.634826831750539	0.45258822416020217	0.05437776095292509	0.4583791660105634	0.12301962683225957
24hpci_incubated6_track_42	5.358779630061236	0.15515729396462258	6.908929456342058	0.17377158205356855	4.425491202004107	0.1560466904562109	92.38743668458922	0.2948507283452069	38.1359512532719	0.15344597690526393	0.7815396035477298	0.06830396656785093	0.9403602622076306	0.03097344611986853	4.017254003544294	0.03590124191534842	0.08816377923374842	6.005006941805857	0.07984215006919386	0.3403060235215231	0.005118623435936457	0.050391007844886336	0.08871151065931294	36.25597772901336	6.005006941805857	0.16562805137097245	0.013166851144685129	0.16491102924049889	0.1583822789990495
24hpci_incubated6_track_49	4.172972629941633	0.1524826302215912	5.641448519333527	0.2760745010813774	3.331772776730354	0.1352312906969816	55.9787379179845	0.2996187731507046	30.089120165291423	0.22011500597308045	0.7877123359734532	0.156359808839522	0.9544661205581845	0.03406064650363515	4.036094788729953	0.08825334585709352	0.14919855708725469	10.535315552161736	0.07230690644510017	0.2786242230172495	0.004014563783568836	0.04723605435098223	0.06840910162166684	29.392558705478095	10.535315552161736	0.3584347881288129	0.02591731069189937	0.35843478812881285	0.11946450661945548
24hpci_incubated6_track_5	4.911655396276699	0.10765369510073824	5.81876889295174	0.14676981853625978	4.350299312749053	0.16366389472249537	76.6672499271125	0.2142384491169946	33.37019322992244	0.12315431900670845	0.864438222041573	0.11099197587161873	0.9704716265876061	0.025773109611581208	3.833936693919702	0.06534576835996164	0.018573099503827045	6.584654422180683	0.07909562438034481	0.17888779813005606	0.006637143606814775	0.06880100300315614	0.05013444862911264	24.310165132295072	7.0423503958757	0.27086012729026	0.02142385088776279	0.27086012729026004	0.14761345516903937
24hpci_incubated6_track_52	4.602847968555178	0.14442367258171462	5.503094015106264	0.17624613921509766	4.073865835713026	0.16329029235681208	67.9467289408147	0.26876154010288017	31.553830810724797	0.16199889388552113	0.848152205309178	0.08408450356988287	0.9631677475246359	0.02897077766616914	3.8609615791342944	0.0479018475633936	0.058221147850347744	21.051778527840312	0.11623285578717135	0.24113766726393046	0.017906804165893603	0.12007694142117849	0.06333255200258907	26.80018782928169	21.051778527840312	0.7855086188925621	0.09231817278252649	0.7942519536091074	0.045099190746745337
24hpci_incubated6_track_6	4.271385596769892	0.09912218605213785	5.17153996447188	0.16489605958159756	3.7186662436839617	0.10608237006470246	57.880681773344435	0.1874587149005162	29.285467956153145	0.12619033687895959	0.8480402508289526	0.09035585809406659	0.9661424500247986	0.02461378300904383	3.8625733212865834	0.049964662179664915	0.03303585836181162	9.078336697873967	0.0821181606297253	0.24427159679499688	0.010040604198406031	0.06766731994828669	0.05894988492138948	46.40746278044342	10.946353853329155	0.1956223450703207	0.016064147155248145	0.1956223450703207	0.07330072833842331
24hpci_incubated6_track_63	5.37315045794361	0.1638150325075693	7.279162287397488	0.23531371863536943	4.39231836186797	0.14623334648765882	93.13409394241894	0.29206884769615055	42.32397788688591	0.23151433535902427	0.6685913579687739	0.1957612569720878	0.8793814828743635	0.0795392531196894	4.3983071538502925	0.09789049664719542	0.24659823003274506	11.095857871579483	0.08647680874183274	0.2894654816770963	0.010175038003419453	0.052992171221397294	0.09004718969443934	29.150924177402075	11.88294222916237	0.38063485754530696	0.032916087776420244	0.3806348575453068	0.11828218659836234
24hpci_incubated6_track_66	5.368932347963678	0.2096521515887498	8.138437707636177	0.35756917729682836	3.8841049193031347	0.12685262944685782	94.53815204833622	0.414237713798451	42.109851282251476	0.30334896136725703	0.6930153330332802	0.22124496646835276	0.9300338523325153	0.0487310842477843	4.339373353280323	0.11277738058291759	0.21063851116051002	24.335583159641846	0.1804994010439218	0.48448277097723325	0.029114569642090395	0.14189371426369465	0.14159197176099045	48.31848242531387	26.77377855280909	0.5036495754447066	0.09090844670379504	0.5036495754447066	0.11286851301874358
24hpci_incubated6_track_68	5.334997559721966	0.11447000737124965	7.4609598288294094	0.17727413224832062	4.1302766419382495	0.13832812387248766	90.58829554503978	0.20340947997891531	39.60166813345544	0.15855946583288477	0.7346897506344281	0.15245596602273717	0.9432709500600627	0.03969693409088158	4.172185391512846	0.07647566987618701	0.03407457372486569	3.645461751976655	0.08701606952532413	0.2724500051725966	0.018667601199416375	0.07608254519612541	0.057566973277984324	26.74452646269983	5.4153970924829515	0.13630683486061804	0.011860885019008413	0.136306834860618	0.1350332527512798
24hpci_incubated6_track_74	5.948741215613507	0.2847514732181014	6.629609032432521	0.25047437296227754	5.47143830807838	0.3201243149165594	120.18747883546087	0.5217234771625311	39.262534176140676	0.2833474880791291	0.9057480958962342	0.020466536766171148	0.9815011667900339	0.004931458767516486	3.7253670348995227	0.010183578925674595	0.2690100463943262	18.892452273254527	0.13305075963057866	0.312721972031502	0.032970563407951535	0.1180696562735062	0.07847533322422463	29.021095049393566	18.892452273254527	0.6509903310367784	0.08661475805660525	0.6509903310367785	0.15439146665686407
24hpci_incubated6_track_75	4.332311076559888	0.11942514147371382	5.223372547891359	0.15344550458697775	3.7941105370226347	0.12277338057173777	59.80526919396715	0.24658970468719482	30.179893620863066	0.1408326686201202	0.8196821989867559	0.07404211630141543	0.9540487062933083	0.027102023847536846	3.9236946850788685	0.03778051889797466	0.0	3.6000938662142965	0.07349869814832768	0.230694238165893	0.01045482324640857	0.0438237628760501	0.07146604423083355	18.94640213841025	3.6000938662142965	0.19001464446464938	0.013965828997269064	0.1900146444646493	0.17224799064094362
24hpci_incubated6_track_9	4.055640616282043	0.1107146971730479	4.722689584015398	0.1263086930368152	3.674612768072602	0.13976888187182132	52.30701154392201	0.20863157441198843	27.4759720478473	0.12271685957956326	0.8640979853129982	0.053494189823392366	0.9691800988957379	0.01754659381110046	3.817755946991279	0.027718811816311598	0.24903899915943367	3.6355856328394256	0.04051605546349529	0.10393508837424706	0.0027891631426683427	0.027052686959034004	0.029198979522384667	10.845877064043936	3.6355856328394256	0.3352043925421261	0.01358115975984403	0.33520439254212614	0.13053896928877814
	radius_mean	radius_cov	ellipse_major_mean	ellipse_major_cov	ellipse_minor_mean	ellipse_minor_cov	area_mean	area_cov	perimeter_mean	perimeter_cov	circularity_mean	circularity_cov	solidity_mean	solidity_cov	shape_index_mean	shape_index_cov	directional_change_rate_mean	track_displacement	track_mean_speed	track_max_speed	track_min_speed	track_median_speed	track_std_speed	total_distance_traveled	max_distance_traveled	confinement_ratio	mean_straight_line_speed	linearity_of_forward_progression	mean_directional_change_rate
