# Supplementary material for: Ex vivo imaging reveals neutrophil behaviors in the adult zebrafish heart
Source: J Cell Sci. 2026 May 11;139(9):jcs264418. doi: 10.1242/jcs.264418 (PMC13245898; doi:10.1242/jcs.264418)
Supplement: Table S5. Complete set of data of all analyzed neutrophils from explanted cryoinjured ventricles upon incubation in control medium (CTRL), DEX or LPS. [file joces-139-264418-TableS5.csv]

	radius_mean	radius_cov	ellipse_major_mean	ellipse_major_cov	ellipse_minor_mean	ellipse_minor_cov	area_mean	area_cov	perimeter_mean	perimeter_cov	circularity_mean	circularity_cov	solidity_mean	solidity_cov	shape_index_mean	shape_index_cov	directional_change_rate_mean	track_displacement	track_mean_speed	track_max_speed	track_min_speed	track_median_speed	track_std_speed	total_distance_traveled	max_distance_traveled	confinement_ratio	mean_straight_line_speed	linearity_of_forward_progression	mean_directional_change_rate
24hpci_CTR1_track_0	4.3976160380422495	0.038475432002684086	4.874790404899195	0.058270867480716235	3.956614857563338	0.022756451801401126	60.845284292264196	0.07671323150161642	35.97750089943751	0.04651116770318339	0.590488568484527	0.028942346018143467	0.9530539205550492	0.004558505844577252	4.6146233695142564	0.014534953559832326	0.29414961069621526	0.3835822858445434	0.008041048502190772	0.020211714452705348	0.0011898084776777315	0.0076143217254289325	0.004760585464608165	4.803321664834652	0.5107102633804588	0.07985771360114557	0.0006421397483408712	0.07985771360114556	0.16187293708399478
24hpci_CTR1_track_1	4.597202238780116	0.005982511543542188	5.302506509537455	0.017442016719441063	4.049877090045114	0.016616240005076607	66.39763873654857	0.012000018135681273	37.33166759995836	0.015034049735332098	0.5989671170306605	0.024180381948031876	0.9526605839106161	0.003971623489126479	4.58142186532706	0.012277453915574386	0.125288634333502	3.6488155991512103	0.006738573909717306	0.012776666299798406	0.00141657759328004	0.006543786235481168	0.0029782738354421265	4.025288249637621	3.6488155991512103	0.9064731201497673	0.006108336117301268	0.9064731201497681	0.06716253750564138
24hpci_CTR1_track_2	3.5107373790802345	0.014524922288937082	4.074702466469319	0.049133681786585816	3.361865430778594	0.018757760576347107	38.729168603125075	0.029011254584419197	27.050834009604177	0.018136951340367344	0.6655028436145544	0.03752065339923894	0.9533782388516848	0.012357619081009949	4.347686464369256	0.018686645527818836	0.012966019846294833	3.7614085023571993	0.009779688286187782	0.029809241739937067	0.0005501970449596122	0.008823882949713877	0.007012656067691374	5.841898429984246	3.7614085023571993	0.6438674940069683	0.00629682338899703	0.6438674940069683	0.13088548518701584
24hpci_CTR1_track_3	3.999813152101288	0.0385801857975252	5.067358612424651	0.04361584574677687	3.233036031268214	0.059058080617652456	50.335596266779795	0.07753868424252477	33.128334161541694	0.03634975338545514	0.5758172847874535	0.038502386718472524	0.9448816356955516	0.005522620261121984	4.674182825281269	0.01937584253717637	0.19720154726294284	0.7785287714881165	0.0031396482655510105	0.008287416015763757	0.0	0.0025420863865309516	0.0020152082999010624	1.875469415434192	0.7785287714881165	0.4151114196164476	0.0013033038486091977	0.41511141961644765	0.15230303090777272
24hpci_CTR1_track_4	6.505603070553347	0.011922416219066383	10.433751207117933	0.023679870938262067	4.498477295197814	0.06156355815969446	132.98012123233931	0.023705533885996662	70.44916842789588	0.02874033032510613	0.3375324632525179	0.06184813964017896	0.805578001319317	0.031983886745688105	6.110487516525717	0.031187144387915776	0.06932335003783988	1.1244152556771265	0.00814171044642804	0.028560200348104182	0.0003557469749090327	0.006642184994187288	0.005911127828225084	4.863452094025263	1.2842872249605617	0.23119694281731848	0.001882338564517988	0.23119694281731845	0.0984517453005086
24hpci_CTR1_track_5	5.0484373333806145	0.014888492356392818	6.161907579125236	0.019815918412475153	4.142503601461499	0.017820769125367376	80.08663942099861	0.02980317641231239	43.22500108062503	0.017472105321236508	0.5388808751813571	0.03383242584481416	0.9230383129785358	0.008174689580879193	4.831130607405748	0.0172366683614416	0.047533410672487404	3.417558323976555	0.008798866503558718	0.029278401305030417	0.0005081611685957514	0.007444108757441664	0.005300348443406499	5.25600437443162	3.417558323976555	0.6502198401130759	0.005721197571120248	0.6502198401130759	0.12101158565503566
24hpci_CTR1_track_6	3.7513871575847446	0.02950910859566539	3.9995859092071937	0.04778515678592191	3.540112436941906	0.043322272235503605	44.2498355458251	0.05996091241741404	31.135000778375037	0.030181278277246315	0.5734686731613414	0.03345279532606694	0.9424570304900178	0.005840660506187933	4.683106248199226	0.01686646905665098	0.03357417525139949	2.1965703134313883	0.00605673438562408	0.017193516962998607	0.0007571413536009151	0.005050735780273572	0.003571153530598501	3.617991296121513	2.1965703134313883	0.6071242669340061	0.0036771904238860078	0.6071242669340062	0.10897634252482573
24hpci_CTR1_track_7	4.590765276478631	0.0566957348073844	5.186460613955062	0.07982180362307516	4.400123165048546	0.0799759939485114	66.4222845711142	0.11172579432917341	44.07000110175008	0.11975698813510516	0.43663358794532453	0.12417777848780366	0.8794325939424733	0.0372643721197729	5.397773946070492	0.06568586160408683	0.307085822947228	0.6740842329092924	0.024052257023808095	0.1253404834177889	0.0007741121830407069	0.011926710691056056	0.029750881187014758	14.367619747493466	1.3838155276370119	0.04691690375692823	0.0011284574279229057	0.04691690375692824	0.19585636950218033
24hpci_CTR1_track_8	6.406956358974659	0.1619319537499797	6.923765962630529	0.15586268820046167	5.924768539444512	0.1748144366354105	132.34108995038775	0.3017006814886448	56.99416809152089	0.18176648858455718	0.5038106605155097	0.0604535650678074	0.9269687945228157	0.015654733264202962	5.00075407371386	0.028819972072388636	0.04499203681446498	5.379983385111228	0.018627967300038514	0.19535521062730551	0.0035346552422492526	0.013731458161721886	0.02532213942525468	11.127419375685749	5.379983385111228	0.4834888668676313	0.009006414801942912	0.48348886686763143	0.09245072553167422
24hpci_CTR1_track_9	5.689554449180402	0.12610384492635104	6.490207350231612	0.12438595207219098	5.196375585954414	0.15777853695502558	103.31378694535033	0.2394522555128436	47.50508593338988	0.12439552696312993	0.5693486901402852	0.09906139332072095	0.9396760505512743	0.038658256457998065	4.721870001251276	0.06738336633043154	0.08547406362855318	10.213852411985746	0.03145504155928885	0.30193941041628447	0.0006566556350748247	0.011905584667983173	0.056135345009565164	19.17236024424525	11.009513654239676	0.5327383943274028	0.01709860141998689	0.543588581428454	0.08957488774795776
24hpci_CTR1_track_10	4.009658333145854	0.044483417573502076	4.491102090811897	0.03511111418233694	3.6550620234442017	0.07276206659114705	50.608460863756356	0.08716114798210418	38.783334302916735	0.08887774795025546	0.4267968853594717	0.10413507533536372	0.8651378274849215	0.028770584056394297	5.447467222637185	0.050314624666583097	0.30483004931984875	0.8526672630213065	0.029155521643658342	0.12585232675902946	0.0011083182414417432	0.013667920089598997	0.03404607934667113	17.416055719895873	1.7928172678208805	0.04895868942628787	0.0014274161292132828	0.04895868942628787	0.19159164243947427
24hpci_CTR1_track_11	4.485204138636856	0.006758122938483413	5.159654856036858	0.04560466862611758	4.197371926726476	0.023792609355459123	63.20248232679075	0.013497821935689611	37.65666760808336	0.01439585270793648	0.5602914935749478	0.021806363322699765	0.9391251932744336	0.005777557072510525	4.736697750990545	0.010943300268318064	0.13357298355891742	3.340511133276541	0.0067400520682460874	0.016356707206624882	0.0005529052710051932	0.005974860511323756	0.0036550016232449827	4.0261712278814885	3.340511133276541	0.8296992214695917	0.005592215953688287	0.8296992214695913	0.09326944024180082
24hpci_CTR1_track_13	4.297856153299729	0.16219005198310635	4.823074530828589	0.20278737154789714	3.8473038813986116	0.11798706954562208	59.556659227832924	0.3606399145337191	36.11833423629169	0.1751413400012387	0.5614016569516973	0.03634170610534053	0.9416166572219901	0.005602951511081774	4.733518278098505	0.01824094751168267	0.08228205622313174	8.309205571293727	0.020189209350829053	0.27258827867342017	0.002401047334881329	0.0162087174187374	0.03405799622082996	12.06002757529677	8.309205571293727	0.6889872779655942	0.013910108394905226	0.688987277965594	0.04609635920410095
24hpci_CTR1_track_15	4.060535733025933	0.005958495691055033	4.327312556549712	0.02418053070466807	4.024867440107323	0.0229733309674992	51.800263006679785	0.011914778449545376	32.04500080112502	0.01787600279432366	0.6343474338824989	0.030185962042067936	0.9494537721312366	0.006185531917608833	4.452354823128569	0.015098151670238641	0.021575578891684176	4.737441389651152	0.009011875681340828	0.023420083491798905	0.0004638438115225481	0.0080174308991946	0.005462552531698605	5.383245442330995	4.737441389651152	0.8800344402650525	0.007930760970967014	0.8800344402650524	0.08714974337709597
24hpci_CTR1_track_16	3.556505254065587	0.026132881539207203	4.160151390544464	0.04710525953186065	3.2171361854405087	0.03699055702422866	39.764293654881314	0.05270657046816795	28.914167389520856	0.025792579662039284	0.5976799514087042	0.036466407719833116	0.930857397795781	0.011027003868930362	4.587597975414381	0.01810051283866048	0.05332832041444587	4.88841928676117	0.01370677943201928	0.04297913865355603	0.0029239460436454026	0.011378235568100158	0.008767836560054608	8.187746981378206	4.88841928676117	0.5970408340510694	0.008183507024246837	0.5970408340510696	0.12157353601085887
24hpci_CTR1_track_17	4.695579846617964	0.006930675044747439	4.961730742594089	0.00891731755789404	4.469562321604973	0.012549716932878346	69.27063888019858	0.013840013011080215	38.620834298854206	0.013496338539937681	0.5837979842568458	0.022395487319866087	0.9488709915440157	0.0037909389094255017	4.640403830511017	0.011255145972152877	0.11868447057924102	3.370435547325864	0.0065782583170341065	0.016248906018984082	0.0013306825550770897	0.00626630067578369	0.003220076204600496	3.929523703591636	3.370435547325864	0.8577211391409197	0.005642311217249722	0.8577211391409195	0.07845184186430665
24hpci_CTR1_track_18	4.285258850673817	0.009710438064174437	4.5503341153119115	0.03231643234700134	4.013348229557399	0.023414709046063038	57.69589871812825	0.01942451929693956	35.66333422491668	0.01468170835187675	0.5702155312851537	0.02308578912963416	0.9479211572996206	0.004371651702677093	4.695393803854114	0.011522605937855894	0.20818678351568912	4.6595613659287585	0.009038722007262261	0.02578307948882776	0.001351299272112421	0.008438903167518554	0.0048372569877930755	5.399282099600814	4.6595613659287585	0.8629964650806548	0.007800385141114052	0.8629964650806548	0.06344518765177382
24hpci_CTR1_track_19	3.8789795560343228	0.02621278582677536	5.252169047309455	0.09805110636040337	3.1685890495551003	0.040514415155522884	47.30239819845322	0.051812953628590536	33.572500839312525	0.03216990430814369	0.5279562347651952	0.053507133621700245	0.922983430765827	0.011683705709122758	4.88389497950617	0.026449579915240516	0.22278139099454045	2.9416216663639876	0.010200831883320645	0.028757185167274907	0.0009736389411881042	0.008321292843672006	0.006456630935918929	6.0934686280204255	2.9881572176581592	0.482749948500125	0.004924451066331472	0.4827499485001248	0.14332156277045432
24hpci_CTR1_track_20	4.327679026119464	0.01820262403511927	4.5359290873318505	0.022435618549917605	4.201846745330775	0.023956613845179324	58.857773776222004	0.03610388660863845	34.796667536583364	0.025399848137448396	0.6111540442853804	0.03143541160330082	0.9505866170263977	0.005693299561676125	4.536198196794018	0.01585796356096472	0.061547472342814116	5.304445834003324	0.012565007321364952	0.040828749896631454	0.00014477017348979012	0.011906445637867405	0.007695634633767815	7.505709220517078	5.304445834003324	0.7067214673735913	0.00887996041171496	0.7067214673735915	0.12199518362607073
24hpci_CTR1_track_21	4.206216011212922	0.038532491145066274	5.396887543998234	0.06156721492102672	3.4057299541917345	0.04981739749589218	55.664377783218875	0.07680205587349902	34.948334207041704	0.04697420146190855	0.5727149407420864	0.039998204169033054	0.9440265685689208	0.013388699441446578	4.68707131112844	0.020375583622554795	0.09873258062296536	1.3096965125370308	0.005326898475094608	0.014768372243506144	0.0003212259840331058	0.00478535745383748	0.0031027615981478345	3.1820236931571197	1.3096965125370308	0.41159231948948327	0.0021925104990491813	0.4115923194894833	0.16543374301967
24hpci_CTR1_track_22	4.577556632070975	0.01865106243721172	5.5542983862245245	0.062026482884701375	3.8498772546158824	0.032774898819567404	65.85190954259545	0.037457176206802334	38.82666763733337	0.03562698593641147	0.5497317914329704	0.042087930314317956	0.9500349431212989	0.006776066077695771	4.784250919466832	0.0207828386854781	0.27461002091934256	5.120336594385719	0.010078249103664422	0.028330992872739987	0.0015924410742935338	0.00863219654892682	0.005991921111117287	6.0202437841337195	5.120336594385719	0.8505198091612677	0.008571750504328384	0.850519809161268	0.09926271053041512
24hpci_CTR1_track_23	4.221620318645824	0.012781802505486568	4.417329225882472	0.027068342477890753	4.196524576613171	0.01702114725258159	55.99885696660947	0.025641598320534833	33.44250083606253	0.017537645200698487	0.6297791926134526	0.04301675746504762	0.9510192783869499	0.006975313378316613	4.470081538722985	0.02172455812056986	0.10682017158566158	5.491627373327162	0.010962135121319562	0.02319170971038554	0.0015926209475984816	0.011461287210530172	0.005376150903748329	6.548233244300595	5.491627373327162	0.8386426030421147	0.009193313533042828	0.838642603042115	0.08077795399661823
24hpci_CTR1_track_24	5.365130282080704	0.005806347079946541	6.996308728811793	0.013746189820032088	4.092302667120662	0.014386872084911425	90.43260868829707	0.011613920057895665	48.446667877833406	0.012837835504836715	0.48436575623911404	0.02390496922580417	0.937249736122402	0.0068471514567075495	5.094610319003665	0.011916666270913773	0.14491395936066864	3.2790717023269464	0.007932278200630834	0.02931492311779167	0.0011303111626628738	0.007786327984148658	0.004560217304035284	4.738347707044058	3.2790717023269464	0.6920285097381641	0.005489362662011079	0.6920285097381638	0.1176481447711596
24hpci_CTR1_track_25	3.62333246434793	0.024585927298020182	5.037658414530563	0.050134650382470544	2.626862315063413	0.010919754498841932	41.26944998013919	0.04849840497695536	33.236667497583376	0.03358343382631359	0.46975121890887583	0.036782428713580076	0.9110158308641121	0.00983826748142061	5.174788279968602	0.018489727305193063	0.305581759846672	1.1862549671755718	0.005948498588926486	0.020069511478042583	0.0005431307504147767	0.004954709304772197	0.0041711516716322295	3.5533366248996514	1.1862549671755718	0.33384255205741237	0.0019858619498371345	0.3338425520574124	0.15368896206639115
24hpci_CTR1_track_26	4.641521811548681	0.02202189566775362	5.7389435371523865	0.041520829479901586	3.83284717984599	0.016827217660014028	67.71443046905482	0.044326086898447914	41.44833436954168	0.059189678369256184	0.4978790139458693	0.07263229752750626	0.8812155379693757	0.02095680486181056	5.03427491161845	0.0376079220910063	0.032731375224501334	0.37567212721408216	0.003120685939455183	0.008330319887860524	0.0002465413751332194	0.002796146255044578	0.0019242871912006209	1.8641422667760368	0.4901228865658611	0.20152545967631152	0.0006288976684541078	0.20152545967631152	0.14104063030978922
24hpci_CTR1_track_27	4.332321856421178	0.00832616323807546	4.645270355814615	0.020288278636595224	4.066818812857867	0.008588377625326245	58.968680031767306	0.016653044574868714	35.00250087506253	0.01547198978638172	0.6050532775323884	0.02313038147253195	0.9539861179968635	0.004464045272200133	4.558231799863764	0.011704778285087291	0.008038110603986013	3.9941157760310646	0.007688216736220912	0.015449547800836391	0.0006948279836867733	0.0074881295338626785	0.0033573968448451967	4.592557550544938	3.9941157760310646	0.8696931354855065	0.006686389319616117	0.8696931354855071	0.0731148975451214
24hpci_CTR1_track_28	5.765897753203571	0.033056961458581176	15.591898792212664	0.03216474159407553	2.1857391766260674	0.046248156790033294	104.55819272790973	0.06473336692957109	76.14750190368757	0.035702969337349365	0.22644426352945743	0.021192147741494888	0.8508747062640228	0.011735716094360596	7.450711502135129	0.010640091840040522	0.05801065534227238	2.2298600442764624	0.006181825226495316	0.02317136635011933	0.0006733227299975579	0.004639342819314046	0.005170542071242064	3.692714330793607	2.2298600442764624	0.603853925466593	0.0037329194295676067	0.603853925466593	0.1288886152981119
24hpci_CTR1_track_29	4.247506941251716	0.01240120477367608	4.578422191075584	0.029614980638419608	3.991716583220453	0.0113028546455983	56.687179917692305	0.024701834924949186	34.17916752114585	0.014849707480345569	0.6098362083352722	0.019083886945507857	0.9541268375448075	0.003737301196841402	4.540020168286804	0.009563864386214956	0.0	7.364149589509791	0.013072040273108348	0.03065910998943293	0.005368555384675187	0.011776656538815771	0.005379180863630482	7.808585438864793	7.364149589509791	0.9430836925798414	0.01232802801031542	0.9430836925798414	0.04090864394854813
24hpci_CTR1_track_30	3.7249261504080198	0.008788728554465408	4.355652295583926	0.02035070501523839	3.3125100446985205	0.02657943273430337	43.59320009632665	0.017551020570845628	30.571667430958385	0.01819347647483105	0.5865127268396263	0.030994575550148822	0.9461980786482268	0.007258042884710364	4.630475103161114	0.015758063982730993	0.03521865855828349	1.0893679343702392	0.006345587670684603	0.014978081554422647	0.0015410785629885574	0.005720204007835881	0.0031947999240976134	3.7905378541620323	1.0893679343702392	0.2873913877879117	0.001823667247007911	0.28739138778791185	0.157729292066108
24hpci_CTR1_track_31	3.6864416213585502	0.006138755938283275	4.142614409402415	0.022209302545354637	3.3492962364316106	0.014354085329070159	42.69538755143602	0.012279319767953075	30.344167425270832	0.011396565297759422	0.5829248436681264	0.02618261467732163	0.945373628945612	0.004770927972351758	4.644189361691673	0.013051121694174406	0.07584079255355579	0.9173054224175052	0.0023957669295112632	0.005215319028659981	0.0	0.0024551855938636275	0.0013340211375767715	1.431111775197054	0.9173054224175052	0.6409739884162429	0.0015356242841245706	0.6409739884162431	0.10303419638822596
24hpci_CTR1_track_32	3.1351720850349034	0.11294181048071639	3.2536277491981758	0.11101184798026606	3.0152068247809103	0.10981319374703609	31.273565752867476	0.20674150580789816	26.42162228216218	0.1342854677936906	0.5602436562220208	0.06260044299636092	0.9294331215434987	0.01102782549527834	4.742922592994272	0.030912482119866528	0.18469223079239408	0.7373097572522244	0.007457088301632108	0.02347827431312518	0.0010336270676476922	0.006652038329528359	0.004800414568549037	2.717995693160122	0.9083785527895701	0.27126965620573856	0.002022881779879577	0.27126965620573856	0.17375755961621064
24hpci_CTR1_track_33	3.982952420651986	0.024997610432252324	4.266056768478396	0.03125105111337661	3.760689003189264	0.029798905386186784	49.869085826787604	0.049873069171992745	33.724167509770844	0.035729199225949526	0.5513785488327149	0.03582427800465494	0.9407873150985567	0.0053528941824831635	4.776241094450165	0.017705104329216546	0.04689923400079052	0.9888021707759956	0.005473917414558238	0.0162522459355674	0.0007180485517089276	0.005417539278379324	0.0031713394494461158	3.26984548118318	1.0847412893032364	0.3024002744063006	0.0016553141282398388	0.30240027440630063	0.1390357723714607
24hpci_CTR1_track_34	5.7791064018110525	0.050946210680010075	8.288283277444181	0.16323668955205173	4.201276022934758	0.1186046081691075	105.19546359310647	0.09636634241167655	56.5608347473542	0.10713919880901349	0.42109830991627817	0.1542486388687271	0.8684922385043634	0.04223598553753239	5.5114016414145395	0.07691067962075399	0.002011106584410711	8.418254409785868	0.0931978978828807	0.3585161762387886	0.0043249426469526685	0.051867253505667274	0.09566829072001222	55.67177985506795	9.988537812928405	0.15121223772082315	0.01409266268974716	0.15121223772082318	0.08520018464659451
24hpci_CTR1_track_36	4.008411945471845	0.012114040590390996	4.917707849712454	0.02802594782673329	3.338062203567675	0.016608138432523723	50.484527524226344	0.024341708293956706	35.43800088595002	0.027510393630598165	0.5057122136031093	0.035523458062381975	0.9009823761167581	0.010371619016439532	4.987250934205366	0.017959341023874673	0.057900962229233695	5.044135644704321	0.011785117599291857	0.026318929350563524	0.0008702518044709525	0.010535673965754676	0.006059804594823042	5.846648411504792	5.044135644704321	0.8627396911329027	0.010167488717577992	0.8627396911329027	0.08139874669713822
24hpci_CTR1_track_37	4.72936524031955	0.11594980554027862	5.383974381442567	0.17838156742692307	4.393116632703432	0.10507825198706683	71.2123785606189	0.2256576061737937	39.59800098995004	0.17134084234064414	0.5757458574440729	0.12380110544938051	0.9324737046054078	0.03248820350302405	4.701860948450506	0.06815732154374338	0.0	1.3773756773144517	0.02879378484878463	0.25767207722461705	0.00043089763408243686	0.01084782399608993	0.05231843533274832	14.284722662205168	3.6187286231231126	0.09642299048330441	0.0027763828424526736	0.09642299048330435	0.11911758519882837
24hpci_CTR1_track_39	3.4653800434383553	0.11618898231465054	4.091569408569046	0.1286343664836588	3.000607206016122	0.10588397299079239	38.23625191181258	0.21761109791811512	28.660465832790717	0.12948285381566596	0.5797412184348091	0.04701048568054291	0.9423574117650094	0.007361806219706647	4.659609794924279	0.023614776535608284	0.016062656486811353	2.60350365926151	0.006858395416382853	0.01335645478617895	0.0009333166309204818	0.006635870805620788	0.002689537916340786	2.9164114094743163	2.60350365926151	0.8927079529327422	0.006122544132562438	0.8927079529327421	0.059804112896241844
24hpci_CTR2_track_0	3.841173767524018	0.08595200104399353	4.200090784506692	0.0730180441585999	3.6298577119412734	0.0995804458295692	46.69543711738056	0.1608004184036028	32.41521820168481	0.06039023281795617	0.5538967438911349	0.07875534637039948	0.9258417447078944	0.02139139363538644	4.775654032261101	0.044015048081008964	0.2867427617204893	1.5711683220389607	0.013482764791791578	0.04714642514583544	0.0036688735844533854	0.010437664805202028	0.01093711126998375	2.965784649993366	1.6223102709938026	0.5297648034028618	0.0071426942392504925	0.5297648034028618	0.1355737031675619
24hpci_CTR2_track_1	4.7227714331812995	0.07970338521508395	7.872221280337133	0.10631933630470054	2.917490077563921	0.10638698964120556	70.51701394251737	0.1496267194414674	50.91666793958336	0.10158544004775828	0.3421004678226044	0.07148100328963065	0.833657669208111	0.01427697325191829	6.07244916914887	0.03590904924808718	0.22026912973678656	4.233381989942742	0.02105370753946236	0.2712076363662011	0.0008095607169062112	0.006839675756214215	0.05423560020542483	12.419913507098308	4.298137920465861	0.3408543857832224	0.007176248551823044	0.3408543857832225	0.1384609508915443
24hpci_CTR2_track_2	2.937840480191914	0.13350190630470105	4.074694617097835	0.1659329745798529	2.2576637174554404	0.14593471152830687	27.598053463235985	0.2610968450520975	26.530833996604184	0.18677200280497772	0.49653925035467594	0.13900141927056675	0.8848794673477216	0.048044308173653676	5.067460741753965	0.06989639484386813	0.2979714634489176	3.9180133360663723	0.02017440054545016	0.23967855464918258	0.0018563426004643046	0.013854888352703326	0.032322763201537576	11.901196469191875	3.9180133360663723	0.32921171801581195	0.00664164906350678	0.3292117180158119	0.16261315741017335
24hpci_CTR2_track_3	5.257256297883442	0.05967354090940068	5.737995455208578	0.10258340282590041	4.8901017499490615	0.03415639945475691	87.13886894027675	0.1211061337773051	43.25750108143752	0.049717515421685184	0.5830018499825985	0.04130743531151797	0.9499108319491206	0.00487177416125627	4.645634945600289	0.020473138081312597	0.08308044511623047	3.5900209724884213	0.009402220401322606	0.09991063957471948	0.00033316191037539037	0.00751165771363575	0.013271313503809555	5.546517825433981	3.6082599079632907	0.6472567267387307	0.0060856504010361814	0.6472567267387304	0.13286540186165052
24hpci_CTR2_track_4	4.4631058635355	0.06151730689353897	5.11934477068578	0.04324223750077595	4.022736551864752	0.06943582635670593	62.815190640759525	0.12193718547456858	36.497500912437545	0.07047866567188091	0.5914465219094337	0.03572804098123304	0.9440899142542378	0.008770021426393026	4.611663518675624	0.018064366355904315	0.1646094053079926	0.4545562076600895	0.004890493936636612	0.014481662774367575	0.0004210468603087088	0.003949452862721114	0.0033422833629169323	2.884979359866537	0.4703041695570305	0.15755960475263778	0.000770544291701636	0.15755960475263775	0.16427909558140943
24hpci_CTR2_track_5	4.564225744393644	0.01832968039838245	4.818225111918682	0.01880381491980553	4.3735831658269095	0.021833427156995877	65.46813869007359	0.03671931125176438	36.66000091650003	0.027314940917946447	0.6124396076371522	0.028646701197699777	0.9568803394423316	0.004314427326507778	4.531147080559493	0.014441147061102576	0.014454060475879278	0.9989637682581504	0.007649990580299121	0.019494195405106975	0.00040217798047650194	0.0074734560840012745	0.004392103283477621	4.512849870235168	1.014471862978898	0.22135984953696095	0.0016934007638141825	0.22135984953696103	0.15248694035243726
24hpci_CTR2_track_6	3.487641634088152	0.05037574020377543	3.8549429262064434	0.047458008186924784	3.1953178780082276	0.05656537630515708	38.31018941550947	0.09897987317342147	28.231667372458347	0.055507024124308225	0.6030535716176957	0.02743040800671373	0.9457588608340335	0.006469205814930782	4.566153009013335	0.013810771570927414	0.09949375617372401	1.2683793415772393	0.004514781385656278	0.009837098238328817	0.0007996743657139806	0.0039120789786676905	0.0023607216596261563	2.663340611538689	1.3322455011617576	0.4762362485977563	0.0021501025503439255	0.47623624859775626	0.16358589839958654
24hpci_CTR2_track_7	4.286718304973721	0.010713978052591465	4.649238862408672	0.02604052790605949	3.957986366322568	0.0238849313631125	57.736388303486045	0.02168502938914076	36.08583423547921	0.01785935000628726	0.5575416062897433	0.03397395325238099	0.9359116131935898	0.008056434160911142	4.749579603378773	0.01706333040080158	0.13765191102329052	0.8415601185862327	0.01021971150773089	0.04696839816535342	0.0012538934755977993	0.007608142954854186	0.008069028054138344	6.028768698130977	1.231509529492397	0.1395907125856613	0.001426576811784038	0.1395907125856613	0.16832311835917613
24hpci_CTR2_track_8	4.6015029810597605	0.10438782525349818	6.67111878405244	0.1681189899072649	3.474546533007666	0.04899734091914263	67.24439919555324	0.20107481966516458	44.23250110581252	0.1585531181106814	0.4369765840943638	0.12128091892687731	0.919405600777242	0.019407554014090164	5.391525125179925	0.0593192350990755	0.00302984434715454	0.8054022522894443	0.010240909064923172	0.054775111827231424	0.0009789599633491992	0.008042473949561226	0.009276020866930131	6.0412734708127696	1.0486897784391758	0.13331663533865626	0.0013652835393447018	0.13331663533865626	0.1515601545695714
24hpci_CTR2_track_9	5.165694014296195	0.09974142278794443	7.801110648371312	0.15945978012624853	3.9926932214649953	0.05523776368684005	84.6654833999408	0.18036516712412745	49.540834571854205	0.14741522183645098	0.4397397534371826	0.14188150628574164	0.9141458092619419	0.024135933830780932	5.381845295735049	0.06426527826890895	0.3102797948842489	1.4580636421728463	0.027604369644622324	0.16391711057136496	0.0006999112137633068	0.014709786230667408	0.03286839114984289	16.284252204110082	3.795044935317027	0.08953826211343231	0.0024716472847162666	0.08953826211343226	0.10664047432668906
24hpci_CTR2_track_10	4.296760382251468	0.018223275586792577	4.846211513065687	0.033418693357862246	3.865654124805088	0.03957799443954218	58.01981540099074	0.03620199717281223	35.89083423060422	0.025417469249089872	0.5665791054355391	0.04520344698203404	0.9415378804491781	0.009054071299456026	4.713198389152924	0.02311038894638333	0.29002052278274076	0.8117416705422563	0.011419952074388352	0.04079451123203636	0.0027116821992221314	0.010408934404489024	0.007686537765116313	6.736809502709239	0.9764303727979194	0.12049348734231104	0.0013760298507251114	0.12049348734231102	0.18788223479496952
24hpci_CTR2_track_12	3.5564470067361498	0.13594558071574642	5.516810519581537	0.2563843631121361	2.966670696830765	0.05501610116336534	40.47022077351103	0.2713600487891321	32.21833413879169	0.22064701967033726	0.5028952528966226	0.17009120941690278	0.9220052782331305	0.03866228225789239	5.056001324951328	0.08833626300288776	0.015358627122819041	3.8786521279061454	0.02164600134391482	0.2758489155083988	0.0006277129506735467	0.00802505738406927	0.05404723186730373	12.769316946293097	3.9899014336404366	0.30374781550332725	0.006574925622596206	0.30374781550332697	0.16787688414855326
24hpci_CTR2_track_13	4.240560464604468	0.011404372572758253	4.68185135610416	0.03202329931134216	3.924821542193985	0.027765346564332626	56.50057574169545	0.02276918472548805	34.56916753089586	0.022639500684621578	0.5947745379961271	0.040308349142564225	0.943358388575951	0.006864376210819302	4.599373053563439	0.020525359252105056	0.08501058547294255	0.855414674204546	0.010659861552125834	0.025888911656147883	0.0020214925675759287	0.009789962566661701	0.005769618952864914	6.2884201382055664	0.9099667898994225	0.13603014038572858	0.0014500624634281073	0.13603014038572853	0.18513988518811408
24hpci_CTR2_track_14	2.0267596643994303	0.148721247063475	4.618915402757816	0.20545646045904858	1.3770557745188596	0.08331243396815875	13.190322629213096	0.28754224769556874	22.533333896666687	0.18445505858895056	0.32463136534233106	0.08331326684291561	0.9217194493612799	0.009608855763106942	6.237225869361144	0.04006438782315291	0.009422046411424656	1.0764112434936075	0.012688105336923003	0.05488074848951633	0.000997364621877591	0.01052569927627835	0.010830575892466193	4.059613871551947	1.3635482156844043	0.26515113938215684	0.003364265586685958	0.26515113938215673	0.1256866969866873
24hpci_CTR2_track_15	4.674421376504014	0.036055186295545	5.202415736071105	0.08521436907643758	4.317027345728929	0.07054884858291582	68.7337117700189	0.07176363406397447	39.054167643020875	0.06109880958900774	0.5689569969452356	0.08106303304517441	0.940242241301436	0.026834424808745712	4.712947830880121	0.04602597337907755	0.2609450848554814	1.4204653450574463	0.046127743030229734	0.13017061090296908	0.007437175796670022	0.044983870033883405	0.02551911756348061	27.21148176107608	2.2837562406065883	0.0522009553735259	0.002407912255402493	0.052200955373525905	0.1438662741269624
24hpci_CTR2_track_16	3.4881040144685405	0.030599278941906328	4.278471655688823	0.045282833180877044	3.023324494262388	0.03835320496206203	38.25913732962349	0.0610190177951686	29.271667398458348	0.0367048890250701	0.5612061701183141	0.03728541167387178	0.9246095221052543	0.011865454634909173	4.734412395814918	0.01834695542485975	0.2906354617448114	0.4792584367139061	0.011218577769777112	0.03836284428110571	0.0010557288708930527	0.010472699992755534	0.006413160816153833	6.618015630364627	0.6354538161201688	0.07241724158446886	0.0008124184565881009	0.07241724158446884	0.16689854151035405
24hpci_CTR2_track_17	5.685620483066349	0.01579093498424183	9.650010774673463	0.09991617685210663	3.404042466223215	0.0908653639943409	101.58132799573302	0.03156923636610245	60.13583483672928	0.074586160483868	0.35775514426012084	0.12377564885222495	0.8934775875937438	0.023470017086473165	5.967332011647739	0.07250044981399928	0.04655997295324595	20.30117542514536	0.044057399134444133	0.31892984040424793	0.0007897195751706592	0.013677666549834298	0.07306716217507171	25.990153305391516	20.30117542514536	0.7811102607437868	0.03441368652559876	0.7811102607437871	0.06462577498293141
24hpci_CTR2_track_18	5.069512351932089	0.013651163173096673	5.975706974030257	0.027522341860900204	4.344584167751773	0.04481898450679634	80.75383737102517	0.027261908687902566	41.047501026187554	0.018472646286193883	0.6024386333892332	0.024098200002027344	0.9595332190140241	0.004421352873121991	4.568185778127836	0.012125343722582324	0.045667174636561926	0.7591215174766344	0.005130198176229108	0.013367666981763041	0.0004505135918531985	0.00500552094713937	0.0029420572635440335	3.0263846642502603	0.822413449069687	0.25083444495470136	0.0012868304120420494	0.25083444495470136	0.17306185413151276
24hpci_CTR2_track_19	3.2019143927822142	0.13171898446455563	3.5034382752390267	0.11307794892977543	3.0088980185477325	0.15165842798824022	32.76722386058341	0.2650628235427646	26.76555622469447	0.14337844520130547	0.5673160112046048	0.03884196132551094	0.9325937568584162	0.007407530652512274	4.709118688595486	0.019531820020101898	0.13910668958086086	1.476878255428642	0.009946619509875255	0.0296553892578137	0.0005638562625900227	0.007708746919406158	0.0070084342563069705	4.375887574582942	1.476878255428642	0.33750370187913264	0.003357020905766102	0.3375037018791326	0.18456752167026286
24hpci_CTR2_track_20	4.028799863664434	0.08354694222695168	5.483863109829091	0.1729456671639477	3.04718613012553	0.13129228549289224	51.347835900725116	0.15780935889927583	36.27000090675003	0.11685296331009609	0.4952863476786962	0.13369276059915983	0.9295205950470347	0.01916032798978896	5.073822768161083	0.07202277528737686	0.0025780678233194173	46.84679439839467	0.11109781181283028	0.6721322609357396	0.011227413105792148	0.062015542119272744	0.12306400928275295	48.876056211103126	46.84679439839467	0.958481473956414	0.10648519441969387	0.958481473956414	0.023984093349030795
24hpci_CTR2_track_21	4.839027580882277	0.044860681183159286	5.573496658075468	0.0675274413921715	4.361497139909917	0.056673962795949405	73.71217035227515	0.09933115572978532	40.917501022937536	0.04698359466614835	0.5524947268559096	0.03092781297465528	0.9361188824042077	0.007005863237893665	4.770858108620342	0.015452332837205152	0.0905377499732132	3.024652018134455	0.012492345730529219	0.22145787402490055	0.00026722160986240254	0.007359420734460027	0.02865047624688324	7.369431402194912	3.25237728005248	0.41043221017480297	0.005127261068448872	0.410432210174803	0.1688177241973078
24hpci_CTR2_track_22	3.507443453785305	0.09152235099661177	5.365765731920888	0.12893169766363718	2.4070427182334626	0.07944286824334731	38.972106115271956	0.17876290638063166	32.142500803562534	0.13380603939457236	0.4770648394417847	0.09680605650574434	0.9097854673017495	0.03995823230304149	5.154748081185364	0.05931394314175803	0.07756953058731096	0.701326673879555	0.023024214152301804	0.28844782646116224	0.0011149998324524969	0.01133025254628505	0.046048917981582164	13.58234637792444	2.605261314513117	0.05163516334846461	0.001188859058724134	0.0516351633484646	0.13035229662045247
24hpci_CTR2_track_23	5.348493248163768	0.05835128540837059	7.01423197653673	0.19411545456314844	4.558352925329449	0.07430081056559984	90.17558784211268	0.11709078331292365	57.828334779041754	0.15055062243107525	0.3517080939408712	0.20741770482124214	0.7879058109328817	0.08622809404450724	6.0770078208805405	0.10637422970739832	0.030560633872891634	2.895011694827388	0.05765369819493847	0.30312528385193305	0.002497348431357117	0.031111274297918066	0.06869884247110092	34.01082415547658	8.102502373522334	0.08512030410063497	0.004907500322879395	0.08512030410063501	0.09237087343914453
24hpci_CTR2_track_24	4.488887230911187	0.01800338383749709	4.82496199741969	0.03501516097050267	4.260022332493015	0.01818445183449389	63.32395108286426	0.03607621629866282	36.24833423954172	0.02253207032273848	0.6058107582451668	0.029979486790106587	0.9525815219283348	0.0053404694151462035	4.556005573840906	0.015125256824193287	0.06696399584227533	0.6927154461247843	0.008618149245749987	0.02636669626163384	0.0017574800947283422	0.007722490880756101	0.004714028825345683	5.083981907835158	0.7074077968077324	0.1362545065428358	0.0011742616727921768	0.13625450654283577	0.181297981855299
24hpci_CTR2_track_25	4.932524778498973	0.07703906645213436	6.116014570564606	0.08804905219153758	4.044544897247571	0.13242172666174318	76.88796217773141	0.1539928326129562	43.116667744583374	0.08917297459712795	0.5187856419115551	0.06330643742428528	0.93860344060989	0.022798637175935364	4.929519899074874	0.03347666795701205	0.004655268440114824	32.33621979463461	0.05650593792599968	0.4301140847337568	0.0045969040761791435	0.039117403994482235	0.07250545221739214	33.33374230467263	32.33621979463461	0.9700746918566597	0.05481498032163568	0.9700746918566597	0.030752094924703013
24hpci_CTR2_track_26	3.732657245177149	0.10278643168067288	5.427105002655796	0.13386087958360385	2.5832023536375397	0.0706274746856272	44.23340498944799	0.19063130473194728	33.83611195701392	0.096151968988468	0.48056601900167756	0.06288884167803475	0.9366694095423992	0.01689996013968133	5.122495275588547	0.03625239047225314	0.30485917215428027	1.2964588354184208	0.010701121505557104	0.03907927263650894	0.0012361404938380411	0.008654092226257477	0.009452162654089413	2.20966777458297	1.4633814067953748	0.5867211579637129	0.007203577828607597	0.6731610163352291	0.16756177091441438
24hpci_CTR2_track_27	4.521958777435947	0.053602580672775	4.661715950701289	0.06484431962977509	4.4175270412613	0.04911586438016507	64.42421155454387	0.10712830142866095	36.7358342517292	0.05524838429088163	0.5985693628111949	0.030271124724754916	0.9510888264078965	0.005779041220825543	4.58350101613101	0.01517612547387301	0.07054506660121031	2.805619199548708	0.009392869027063998	0.027177169744006687	0.000739873400308178	0.007963008322189775	0.0062220999057052044	5.5410013025485645	2.859923681911788	0.5063379426130568	0.00475596597839749	0.5063379426130569	0.13807056572316476
24hpci_CTR2_track_28	5.017983752649349	0.03719230467758619	7.071279418528894	0.0614096803152464	3.652855078167748	0.031651584902511506	79.21523312742828	0.07536046130080233	46.0308344841042	0.07375832115128166	0.4721627008994159	0.06935717369738557	0.9228048233080985	0.02129600806678974	5.169285707719938	0.03817284597278592	0.2873300492963106	1.0948680547006853	0.008831622414035723	0.07524671286276224	0.000570020203312846	0.004414074860586335	0.014514092549627216	5.209913090322877	1.1868817076884288	0.2101509249231703	0.0018559736188818096	0.21015092492317033	0.1552696024140696
24hpci_CTR2_track_29	4.782926987162828	0.032606964388457796	6.683505065875376	0.05733294103092227	3.6960567362392682	0.029814879405184177	71.9447119305689	0.06602037847555652	41.97916771614588	0.06169577267759191	0.5147671524897189	0.05882641503926165	0.9448810242574261	0.010826136920752969	4.94760066288771	0.030925082587894257	0.25253519535865776	0.6669481083067397	0.006351712976736683	0.04323639435397533	0.0003844568401769516	0.003145278222619814	0.007994747965488944	3.7469754742778196	0.8996452186311809	0.1779963901245671	0.001130581980966498	0.1779963901245671	0.14166932722443956
24hpci_CTR2_track_30	4.284831086869828	0.18076704787263434	6.682595883568847	0.2821981994139194	2.9779265880718433	0.09841286889961362	59.56370089485171	0.32479681442634484	42.8783344052917	0.25477582044939795	0.41869198791927703	0.20627665419331884	0.8479632196091657	0.064452867538884	5.5583907544352815	0.09400073955828932	0.31002052801811236	10.149380303005561	0.024667644227210666	0.1797485601026509	0.0011770426886761553	0.012174450550988428	0.03588696762077073	14.551831650153758	10.149380303005561	0.6974641094681933	0.017204796513609705	0.6974641094681933	0.0947094107571737
24hpci_CTR2_track_31	4.969970591437085	0.01714423337604705	6.47827869540667	0.017247644220791353	3.8085462574765834	0.03813385297456607	77.6220559644361	0.034132296483115825	43.203334413416684	0.013861860542713428	0.5226121205493255	0.029685304539516084	0.9463168242709364	0.003930608056292817	4.905226811960126	0.01488127559350721	0.3071682925136082	4.281352365277167	0.008632874781030692	0.0447083452218278	0.0010106741199303433	0.006997141861175194	0.00744278249238183	5.092668732908096	4.281352365277167	0.8406893496943324	0.007257565885657295	0.8406893496943324	0.07515616925469341
24hpci_CTR2_track_32	5.04604807728353	0.06468427487995045	5.93092067836263	0.13666225548161265	4.428462258486978	0.08482234487316591	80.3278165163908	0.1265443092266609	44.6658344499792	0.08683234935794906	0.5085472329291746	0.10653923001859748	0.9166289441686633	0.03863676374057943	4.9944761789684	0.05854731468465421	0.010897693898790535	7.1317413636524325	0.020748949067494294	0.14388844988104746	0.002964988169254939	0.012035351907268586	0.021994334815440313	12.240131686946002	7.2698003458844935	0.5826523395380112	0.01208942371713059	0.5826523395380113	0.1205147210773403
24hpci_CTR2_track_33	2.4791035657434786	0.016795725941523214	2.9363482250328454	0.1126618274841117	2.1504497516023386	0.0958170820074045	19.3135322156766	0.03345803605598574	20.691667183958355	0.05323863379638173	0.5704236583110394	0.08841435011890704	0.926075710237528	0.015391569858854906	4.707793573039742	0.045378132207020486	0.3040587155265106	1.8263641432989737	0.01623812929472226	0.05559724555530011	0.0013177176764209862	0.014283256819117605	0.01112946218987923	9.579128093211834	1.853245245317246	0.1906607914130735	0.0030959745823995596	0.19066079141307352	0.14023636758601152
24hpci_CTR2_track_34	5.185071366239319	0.016340301047233177	6.481107054664049	0.06779903303452549	4.425552976894732	0.023166062159655793	84.484160474208	0.032514769240266916	46.48583449547921	0.03458121764298688	0.49213502160539024	0.0457814874944195	0.9193267430574603	0.017596944526494487	5.057008664719788	0.022273191553767883	0.2244077980647914	5.2673995992486216	0.011192784145905217	0.03341593583908234	0.0005011851008038626	0.01018181996432259	0.005856657739717605	6.602799565596792	5.2673995992486216	0.7977524604402451	0.008929071091572455	0.7977524604402451	0.09679997236667089
24hpci_CTR2_track_35	5.4996055508881625	0.03712731570572808	8.984103679261558	0.07516682876660519	3.6248961460226585	0.0449994185055301	95.15052559085959	0.07361790240048845	59.85416816302087	0.06762427921970653	0.33597150632780665	0.09738087558201729	0.856504474859819	0.02200102794550797	6.137509400522203	0.04854928337549643	0.0716356185823127	2.53579859355038	0.010394818210324102	0.05649880347345898	0.0005904780621242568	0.006783203575184778	0.010486427300984659	6.132066898537936	2.684088150324177	0.4135308103300355	0.004298577597748735	0.4135308103300354	0.12031186292551187
24hpci_CTR2_track_36	4.866418718293612	0.03757856113793799	7.995534750294309	0.08104839299297811	2.950376954233778	0.08964747674527701	74.50435789188455	0.07543320965691597	60.861668188208384	0.07915586509344669	0.2574118134819137	0.1728963856764903	0.7675442084922801	0.05860965987089504	7.065961206189038	0.08662850408060568	0.24617754042020915	0.432065953342366	0.02044668709021661	0.20343445359547374	0.0005656694540286627	0.010628352991927343	0.02908498324513192	12.06182258831162	2.4721761846975894	0.035820950787408774	0.0007324197720241953	0.03582095078740877	0.14768725207673677
24hpci_CTR2_track_38	4.079481179381274	0.09185173727588443	4.600771248873239	0.10315798859102351	3.6895497570361053	0.08442324678951181	52.72400601457864	0.1741737780094018	33.85270354902029	0.09410454627960088	0.5738127122224288	0.029305593552713397	0.9439276390991601	0.006329342590900335	4.681240154876786	0.014769679118567112	0.13136067115971217	0.5288255779194861	0.007285416500799719	0.039940397578170646	0.0011976762963900006	0.005101253201091356	0.006816925680254487	2.622375385368928	0.6874290052376406	0.2016589924043573	0.0014691697507973507	0.20165899240435742	0.12854888884844654
24hpci_CTR2_track_39	3.972567861500589	0.039130240549801173	4.864081733159105	0.04213427237165392	3.3350307201537617	0.05393578290722397	49.654314982715725	0.08062058316706835	34.807500870187525	0.02921472987331838	0.5146636941099196	0.05440604104526188	0.9214853723444834	0.014370319013931465	4.9467684251813635	0.02703935179379898	0.030425616982469122	9.002455102723449	0.017269929088120202	0.036532226421790846	0.005499234282720622	0.015881526573695588	0.0064480314379702286	10.18780303403281	9.002455102723449	0.8836502897288402	0.015260577842313947	0.8836502897288405	0.05213714217544605
24hpci_CTR2_track_40	3.6653112575048032	0.049480512155873665	3.987329510038391	0.05301972376179228	3.4093607181248173	0.06043513052626958	42.30908050528452	0.09869659021751259	33.03983133447036	0.035332529987194654	0.4869065436816815	0.08193494701635921	0.9069525926388324	0.01915397734947836	5.093036575362969	0.04100350934499673	0.004296446293257684	6.593717294769491	0.022244921222388903	0.0633748947990808	0.0029228730500217154	0.018702883987613293	0.014183555301252761	12.990467136817266	6.593717294769491	0.5075812305534216	0.011177388267851569	0.5024692223500362	0.13343272443244172
24hpci_CTR2_track_41	4.837558377329851	0.04730848065879809	6.384840965495153	0.03082176890122992	3.747595818490863	0.06550370758879613	73.68400368420015	0.09438945406188182	44.752501118812525	0.04315339002685763	0.46175794418111793	0.05177169723238436	0.8768535569121176	0.024968346214205593	5.2220570036829095	0.02628978737596477	0.18338907350238762	1.1297038212553001	0.005019265727041146	0.012538673986132237	0.00047359775910429014	0.00479496872965342	0.0031358877369371623	2.9609438661645737	1.1297038212553001	0.3815350348801612	0.0019150257242394415	0.3815350348801612	0.13285380689135332
24hpci_CTR2_track_42	5.295948051514917	0.01608922309002066	5.71718677633622	0.03475339317915123	4.953506227176154	0.042649745884276315	88.13526482342988	0.031965912192755505	45.72750114318754	0.036594074376278624	0.5307656721570754	0.04980877807282022	0.943331026227651	0.007233601756589861	4.870245990309278	0.02455114539756688	0.16320504790129706	3.068854466329731	0.009076365381818031	0.032126499414547136	0.00042249260756879845	0.0074485128171263735	0.006748419987218734	5.354290819785933	3.068854466329731	0.5731579717316186	0.0052021911729379	0.5731579717316185	0.10964410210817617
24hpci_CTR2_track_43	4.561939570583501	0.01991100453087519	5.596818814575373	0.04419002641751626	4.037289444967703	0.05260444915211059	65.40652410365952	0.03992905696503764	39.13000097825004	0.02873962186569436	0.5380848861053977	0.06860586488364201	0.9144564659533739	0.018853602990728104	4.841139080395916	0.03436936622480961	0.06243615425044892	7.3819516481925165	0.015750834405458883	0.04034436330430607	0.0011231222878976348	0.014606331492398502	0.008247045960906425	9.29166516699049	7.3819516481925165	0.7944702607684992	0.012513569517426371	0.7944702607684994	0.10661360784141952
24hpci_CTR2_track_44	5.161058224744821	0.05696780128688983	7.181692172088151	0.09491322921459786	4.62961082643928	0.08768510066441569	83.95267465217916	0.11107505885815763	44.05227382857958	0.050319692775057476	0.5426220161025922	0.06484300456112023	0.9235301661964823	0.01061832441567204	4.82047873670437	0.03453893895178357	0.034843916744300145	6.219236103326035	0.051197463978261956	0.714383909694404	0.0026188532786263208	0.013517783605432364	0.15383456006957905	10.749932018370556	6.436428218243722	0.5785372496028798	0.02961963999662618	0.5785372496028797	0.0705284785930957
24hpci_CTR2_track_45	5.435615193959027	0.03595275923972404	6.317015420501873	0.06169695440740613	4.802867441395077	0.1007134921985062	92.94120256372675	0.07166539195453431	45.42416780227086	0.04221455989204607	0.5669364497238847	0.06899335751039136	0.9478479073005288	0.016851578852720893	4.716600159908018	0.035164205909101846	0.028855300787304857	9.291052051208094	0.022847717175112036	0.12554525679298634	0.00023139621860195902	0.018243466584456625	0.019501553738387602	13.478228032647127	9.291052051208094	0.6893377993533865	0.015749795077740297	0.6893377993533862	0.061496633708015606
24hpci_CTR2_track_46	4.303247835813269	0.028251530891900554	4.59486055983056	0.05785289936157174	4.167420042169183	0.020279372260935423	58.22226332777981	0.056683303818606486	35.522500888062524	0.03907796456608575	0.5801652358055578	0.03656873482300481	0.9411491517450978	0.007022865102401369	4.656357853645889	0.01824693723291905	0.09536654634291657	8.307448433648613	0.02026899921889509	0.04924735536367977	0.004545857746047906	0.018355219634875984	0.010129949601454073	11.957001715838812	8.307448433648613	0.6947768873064701	0.0140824321861212	0.6947768873064699	0.08980986565726133
24hpci_CTR2_track_47	4.444977637462762	0.009323158136334348	5.626949877722019	0.029507949157511836	3.5741246246993215	0.014607427761950564	62.07643692735122	0.01866458620016396	39.84117746661768	0.02669947743424868	0.4921375234373257	0.04179109732826329	0.9356182525402229	0.007326627746297293	5.056432187595375	0.020766715391644763	0.029071074135826647	2.687176044910234	0.017632491270992662	0.03512977361107112	0.005463600425562676	0.01697581004346479	0.0061966762779181285	2.8207957079862798	2.687176044910234	0.9526305068113442	0.01679724909583234	0.952630506811344	0.025200380884907978
24hpci_CTR2_track_48	4.457787407688782	0.016102238315273628	4.846033465661702	0.027457088203519275	4.232276861889149	0.01743376081077936	62.44550312227511	0.03208872604750997	37.093334260666694	0.01942557143494852	0.5705605693473504	0.03339546557957463	0.9425197501757858	0.007539062947261175	4.695017668294091	0.01682997227270328	0.08388531178124721	7.172255829770804	0.013049696749828213	0.025962378766797328	0.0021173992363991705	0.011688961085192302	0.005394162953736532	7.698221542354868	7.172255829770804	0.9316769841332505	0.01215810211173343	0.9316769841332505	0.05656879595571695
24hpci_CTR2_track_49	4.9567744505399505	0.16801416277694842	6.789088512274142	0.21483936849895857	3.801751916449815	0.15209216629727598	79.36662896833143	0.308225068721939	47.95916786564587	0.23162476793884082	0.4384520516914342	0.15697480964852223	0.8662670293398456	0.06961297345869762	5.404843500674995	0.08080966292552717	0.14227723888788074	1.8211061443604981	0.03495981257426222	0.16484773461099342	0.00178644294051116	0.023430822482080952	0.034332037295851735	20.62334377842281	5.4016515233668905	0.08830314637269597	0.003087061446907094	0.08830314637269597	0.09660027899522702
24hpci_CTR2_track_50	3.495805598360205	0.1560892265814607	4.579435468451131	0.2007055681707908	2.6885271428293964	0.10818027879003278	39.327710299718824	0.27778924763577423	30.577084097760434	0.17502492261019567	0.5207255738663829	0.060291295693181216	0.9308744122096612	0.009114155453658235	4.9188528069035975	0.02882905430121557	0.047003303919170285	6.1507006742654475	0.028830866340004296	0.059538315573876496	0.008554612994625427	0.026177224561572017	0.01548679878682685	6.630152270915925	6.1507006742654475	0.9276861862202385	0.02674599644038403	0.9276861862202385	0.046846134377119396
24hpci_CTR2_track_51	5.4788257447968824	0.02347333791416356	8.479531083532924	0.05177002752660304	3.540873185293045	0.04840492154564595	94.3548172177408	0.046751306510479276	59.995001499875016	0.029952956720467987	0.3295907856827965	0.0384581686975295	0.8467539840320977	0.019203798520028195	6.1781342967454576	0.01917112362922729	0.01538292171779978	0.34264885316454047	0.014535394729179862	0.061279490058811385	0.0015979760107974353	0.010581894140123276	0.01155418939778006	8.574658168380564	2.5265451059690744	0.03996064291263218	0.0005808437183669123	0.039960642912632176	0.10208774985064392
24hpci_CTR2_track_52	4.717318905899684	0.05952659766809512	6.80268478677961	0.09404801417840536	3.363908868392633	0.04370917420756216	70.1578889245611	0.12788704369246562	41.643334374416696	0.08647799669246158	0.5091693467689259	0.05562629108035991	0.9317380437296078	0.015680415011222627	4.973824763449398	0.028464017541870834	0.12739216649806165	5.650016378051282	0.011464577822836322	0.1978369091229975	0.000661216283674985	0.007525215196954795	0.025341469678061782	6.76313493422169	5.650016378051282	0.8354138181484461	0.009577666732435689	0.835413818148446	0.09860063429629459
24hpci_CTR2_track_53	3.2821043788617508	0.24630182196839628	4.465843528754509	0.3950154587170901	2.5227582060137377	0.11455918779649961	35.894897628078205	0.48780101101868056	29.737500743437526	0.3379535870970476	0.5164413149930658	0.18404796079907226	0.9189350763946937	0.0329780588415205	5.003208837770113	0.10128677941720408	0.01475038724688393	5.162673706272814	0.024134212418259783	0.2650325369539467	0.0005247060661602032	0.01192808250979102	0.03892935315523296	14.237151828716764	5.274149829125861	0.36261983916330415	0.008751544225442385	0.36261983916330437	0.11332013742327235
24hpci_CTR2_track_54	5.08476215897501	0.009545822769320589	6.07673424776837	0.043282355619392456	4.326214446856469	0.0498469081888883	81.23267072830016	0.019073000590438597	46.33416782502086	0.03791091812935439	0.4776983944412478	0.0827251904196272	0.9281452771262444	0.019438359964705703	5.1419232457898465	0.04076781108690431	0.13701993761085654	4.273384543680744	0.008491786067126812	0.019974499354843817	0.0020238802589432267	0.008076977735812861	0.0044835468507776486	5.009438279543553	4.273384543680744	0.8530666125045309	0.007244059174397042	0.8530666125045308	0.07691464551818342
24hpci_CTR2_track_55	4.054686511929247	0.07024109319074166	4.8011294648732985	0.05711762741119515	3.497578146957914	0.08996321945812376	51.90412759520639	0.14088927204624455	34.15750085393754	0.07430646494070174	0.5567990776399817	0.026552351996776503	0.939444335378488	0.006453801316031425	4.751954838285977	0.013467647413966298	0.1922406157568085	7.188144192070858	0.01432690474413847	0.04730401385694924	0.0010988200417242052	0.011411455779073985	0.010056071879845469	8.451666644134457	7.188144192070858	0.8505002024730239	0.012185035385701497	0.850500202473024	0.08885410977613727
24hpci_CTR2_track_56	4.3773235809015985	0.015161459469846376	5.9037903146839605	0.050077160099137125	3.396835793863188	0.05296374868000159	60.20977384382195	0.03030558028075959	38.956667640583376	0.018745605724530174	0.49879759717807237	0.03455675649353172	0.9110754388358259	0.011650866798137663	5.021543754194233	0.017279794734964816	0.12666447656543456	4.819301001291483	0.010715485052141427	0.04800263897892536	0.0007364581211587924	0.00832941729992634	0.008245478143002352	6.321233316495467	4.819766140245259	0.7623988484518295	0.008169473464355415	0.7623988484518295	0.10572217483461138
24hpci_CTR2_track_57	5.285522531767545	0.05590682402098998	6.132449672433	0.1275107486692649	4.638609139699218	0.031913857374326164	88.04020231867678	0.11260371203509835	45.55416780552088	0.10942330155075355	0.5392315290534897	0.10773646621535105	0.9380721437482968	0.02714968252761854	4.8506650666865205	0.0589528518908975	0.30444644313405533	1.562928370936726	0.017227463708923873	0.1154258662011793	0.001604625560895533	0.01129476566188593	0.02002142816381972	10.162752038350648	1.8408019557184256	0.1537898755217863	0.0026494094993514943	0.15378987552178636	0.15667097480074818
24hpci_CTR2_track_58	5.236785343766367	0.019705938744821277	5.993956870281222	0.056078472039487	4.664475582545479	0.02226680628160668	86.1882438927455	0.03908573383290349	44.8608344548542	0.017039852559592436	0.5384019928457026	0.042728582356773716	0.9470281277277015	0.005860994884025276	4.8344670130672105	0.021349942020531382	0.10402858710154839	5.057484224351537	0.010364441352692069	0.022635059105650886	0.001432457786956606	0.01003318444902757	0.004284265708578045	6.11414711202527	5.057484224351537	0.8271773857721718	0.008573231503108819	0.8271773857721719	0.07809948617767283
24hpci_CTR2_track_59	5.138821577384395	0.08380476855226901	6.462866588047231	0.09005437567557822	4.189952279187045	0.07943581388446411	83.54422673818691	0.16228681319610072	43.359757181554905	0.08192412843989899	0.5550088613097792	0.042769770649006965	0.9426418574261898	0.00874044499531506	4.761533521709006	0.021015156754410173	0.03851998682472117	4.653566899859468	0.014954528133874247	0.08340576827867666	0.0036045842750606467	0.011938000238415332	0.013407493304093226	5.980956991084579	4.653566899859468	0.7780639297015906	0.011635578926675189	0.7780639297015904	0.07044867760409365
24hpci_CTR2_track_60	4.3202008229852735	0.03263945456230371	4.935507470716818	0.03104604660257256	3.717654662072916	0.05490156389660966	58.69757585154546	0.06519484894463118	36.855000921375016	0.03502262435886295	0.5427404293419159	0.025624032919749407	0.9406787898075439	0.0073002841502173175	4.813006191198226	0.012883304845256094	0.2943441292888819	3.2712520345445633	0.007487753528489381	0.026230245986332865	0.0008851988336099611	0.005875744983848667	0.0055480356762523456	4.417143679420706	3.3376216883346412	0.7405808531393703	0.005545286896225994	0.74058085313937	0.11241107256768303
24hpci_CTR2_track_61	5.425472641879904	0.015574398285377693	10.260589825006786	0.023320954396288136	2.8660179726519623	0.023500673562216988	92.49757754154551	0.03053873654147724	65.24916829789593	0.023084171769849855	0.27315538369795717	0.029745906503701982	0.8223013994985965	0.011419904910016022	6.784953975301556	0.015132081864204597	0.05880626689151169	1.667095326048464	0.007035538893781113	0.05860221466935535	0.0007418676054825556	0.005822576067298032	0.007980636089400866	4.150375147598299	1.667095326048464	0.40167340704446036	0.0028259888778588743	0.4016734070444605	0.12013379109903263
24hpci_CTR2_track_62	4.965869861016938	0.07828013461854748	5.7855371046107535	0.09088336475318674	4.360731754711185	0.09861905697965703	77.94597264729859	0.16860626272573917	42.0658343849792	0.11139329681812878	0.5544808245403009	0.07010268354510338	0.9411959193518725	0.019883378531128697	4.7704537767944535	0.03890624494897814	0.019239770356829892	6.845386888928632	0.02199464406177777	0.21314659957871096	0.001268538786852979	0.013666756128714083	0.03546319142162341	12.974986773928988	6.845386888928632	0.5275833423339793	0.011604007827558924	0.5275833423339792	0.0886741811010481
24hpci_CTR2_track_63	5.283118891906943	0.016860562244705463	6.693743106923126	0.0911704342106896	4.516766813302188	0.06897875641108253	87.71100438555018	0.0338626046134061	51.82666796233336	0.05899835238233496	0.4134209823947984	0.09442929137120558	0.8401444744323007	0.03548818793382585	5.532569354281419	0.04917974519143473	0.03096630925856356	0.849724695096947	0.01188228937447003	0.07556527389906224	0.0009062011130560265	0.008293063478010166	0.012911205422063423	7.009549554187433	1.8154975161190905	0.12122386588869041	0.0014404170535813662	0.12122386588869043	0.09577484906601712
24hpci_CTR2_track_64	2.734318278169074	0.18794189891056487	3.5642961768529955	0.1283894579588343	2.1977439180351857	0.23071295393809377	24.31775689770602	0.35350271932202465	24.03522787360798	0.17321067504233953	0.5092426338191088	0.05644608801089998	0.9006293817401388	0.021654871069181496	4.97328704465821	0.02737563594726508	0.27053007901421905	5.2432155965949345	0.030564191163006064	0.7505281426080972	0.0013583555941750565	0.012562665521014569	0.11271577728927797	13.140725305072415	5.2432155965949345	0.39900503776386037	0.012195266249217084	0.3990050377638604	0.10949720395747654
24hpci_CTR2_track_65	5.172275746790025	0.04696794261416477	6.788232635829171	0.055144142535440234	3.9944125865348377	0.0757779104527797	84.23066046153298	0.10250417805613797	45.86833448004169	0.06355217614083013	0.5030686609523125	0.036480392040817274	0.9391973962740094	0.014092089883176744	5.000590724217501	0.01928334364535524	0.07705341572262897	1.6026403133321288	0.01689389581062321	0.2518732706943753	0.0003494144110013028	0.00763588637848475	0.04455080473848176	9.965975084083865	2.398555459908838	0.1608111900552131	0.0027167274899750956	0.160811190055213	0.15043725792708484
24hpci_CTR2_track_66	3.6976833425609055	0.05572742243200254	4.096155476556278	0.07356830210276862	3.564878132437964	0.044126094271414014	43.087960487731365	0.11140069282904023	30.78833410304169	0.06154719325569698	0.5700598047754291	0.028364628610115076	0.9412248445273498	0.0076101586914726176	4.696502858521208	0.014070613913744864	0.030706108918796556	1.6469344589691202	0.00659277925135987	0.019384573957709227	0.0002149625467866918	0.005767021111313032	0.003876569735270519	3.889184264567439	1.6469344589691202	0.42346526853293615	0.002791813036055476	0.423465268532936	0.17373255369144966
24hpci_CTR2_track_67	3.6716901281050274	0.07080634524530331	4.2013812399198756	0.08211351945313136	3.2347784009447076	0.06199336901869749	42.56511671158916	0.15478126799990616	30.441667427708367	0.08307912832689517	0.5758145948230645	0.04283831138142343	0.9387232058796978	0.010546496117459002	4.674835166881668	0.02167321090554296	0.1264116165387762	3.8513298451528972	0.012243232972302034	0.15061681002516222	0.0003108070093453812	0.007849430755726413	0.019714442788236836	7.222475864558744	3.9102870875169873	0.5332423281677791	0.006528610054450854	0.5332423281677791	0.14455411366512133
24hpci_CTR2_track_68	4.317748243301609	0.10172738293726676	5.461350456554799	0.18895416748561852	3.8542247703086288	0.04667291326123802	59.17464879206572	0.2008588599812628	39.704167659270865	0.16834615407282147	0.48125947516588746	0.15043246767920856	0.88288445872672	0.050785757216719754	5.154034844799177	0.07580099489603993	0.03969714976449469	2.3696650321117954	0.005687085599042128	0.058934955258948984	0.00019508840424789037	0.0035531843063407722	0.008079630269180944	3.3549013215451597	2.3825967830420836	0.7063292791635385	0.004016955071712767	0.7063292791635385	0.16884874934723795
24hpci_CTR2_track_69	4.336640392028097	0.008652408630111772	4.996946910297297	0.02071769588891073	3.9331228616108604	0.036037419972869696	59.08662795433136	0.01725224650188753	35.04583420947919	0.01832687339447511	0.6050537544479739	0.03630217475107156	0.9496499401187158	0.008054432310721732	4.559563170090864	0.01820471856554088	0.0008733845076647551	2.0537724132327146	0.006888116327209296	0.0228215703945697	0.0007162809891446089	0.006412941825932081	0.004543431783315294	4.063408254836798	2.0624400772498714	0.5054309792249024	0.0034814673802764325	0.5054309792249024	0.14792824854854777
24hpci_CTR2_track_70	3.8766006493000407	0.033925447609847295	4.499282831324316	0.06496272861542296	3.5087481427130354	0.03122045782480697	47.26629473619608	0.06687398597773365	32.76440759877122	0.06988934368016954	0.5565514340069542	0.08054476956784044	0.9213459629338391	0.02495685488670402	4.763558906942703	0.041082770096358544	0.0	1.9083794242063312	0.012570298997490608	0.04228934445074204	0.0006876402160542533	0.010870445885528077	0.008271589752353056	7.289732223192652	1.9979154222747628	0.26179005836932195	0.003290779308272896	0.261790058369322	0.1620354143999153
24hpci_CTR2_track_71	4.352356571952005	0.0799101950848057	4.778621900533984	0.05077384986709854	4.116529233788594	0.1261389684139495	59.891231064736964	0.15446690528738163	37.66579041532897	0.045534201660359014	0.530348435664585	0.13603190210164362	0.9197079313533211	0.054319299211490576	4.908453110133559	0.08022483286134935	0.17037942536506992	8.961690792140473	0.023268900887819213	0.09050573065808352	0.0008184252328885875	0.01910598828961543	0.017417695809937867	13.318080113568541	8.961690792140473	0.6728965973864542	0.015724510164911516	0.6757736534579066	0.10902288714281357
24hpci_CTR2_track_72	2.7123227256342823	0.06783894323970853	3.160867993917839	0.09446560553234074	2.4420442180954964	0.05129285849533101	23.21810065070094	0.13154414870909178	22.590816891301042	0.07155641577776836	0.5699259816007706	0.043049949763885036	0.9185817031512072	0.011951006863710893	4.6989069931062275	0.02149886885769637	0.013389348067393473	6.052931552888223	0.016278260732498533	0.03619142300145548	0.0017519954586559345	0.016711942612252523	0.007800799028610413	7.812449296359993	6.129224202467185	0.7747802671447005	0.012612075198976298	0.7747802671447003	0.09279787517259266
24hpci_CTR2_track_73	2.6858714432763606	0.05349834866457536	3.069006075119336	0.07607620246496877	2.4551689865659747	0.04991362077761077	22.728015842283135	0.10739575241176734	22.272059380330894	0.0593517387572963	0.575303932007517	0.051243184056050994	0.9212367738693295	0.012286574253181174	4.678313459994127	0.02592302116811514	0.20636717909469693	1.0724216889462825	0.009250046946583216	0.021710826116006752	0.0013053542026009396	0.008420196025200239	0.005277435808266336	3.0520795626349955	1.0724216889462825	0.3513740932822909	0.003250226858674301	0.3513740932822909	0.13841407803117464
24hpci_CTR2_track_74	2.524446920465618	0.0479083256430209	3.4569354903063183	0.09136349941818532	1.9670194198782878	0.03762700017041642	20.066794984821218	0.09430364658636442	22.17222277652777	0.07327180377330304	0.5149521534435413	0.07673277679071056	0.8948794478245053	0.026099978863926697	4.950416537899606	0.03704868493494958	0.17471624114224932	1.6622601482694568	0.01003211911968755	0.03785527223517455	0.0006243193626374475	0.009027140974979638	0.0075420286599905805	5.355576699788725	1.8514122283885788	0.3103793002040345	0.0030786992028654886	0.3068842351386847	0.18308302338951318
24hpci_CTR2_track_75	2.6435973615240744	0.23809088074055487	4.056145164918458	0.4337130024901492	1.7950011868782139	0.10471277919573097	23.19994560444171	0.5163862402470275	26.31777843572224	0.38539720387969123	0.4398907392319245	0.21863336353244242	0.8807323177406878	0.05614883295011551	5.464621682980183	0.13132993483989236	0.010050272229937516	1.0352676559374552	0.025757988810971712	0.13376872773075352	0.003376531667764953	0.014233918493325207	0.02800232858915921	11.47371153647021	3.1817616055679787	0.09022953493703978	0.0022030117524008182	0.08552732003138526	0.10218285030164125
24hpci_CTR2_track_77	2.0224327165267746	0.051555060264690825	2.412578537944695	0.057920677744525945	1.7473602296571111	0.04308970094349486	12.884003303774634	0.09882000397032452	16.830851484601084	0.07046463952183502	0.5726239969669847	0.06256719542803646	0.9115619914179309	0.01621416017604422	4.691087352085591	0.02981670043142334	0.09264197188708806	0.2782582229399912	0.007612856912563127	0.022838048371994216	0.0015734044606261302	0.005910482239086771	0.005635554802092138	3.501414071415024	0.6584593761695017	0.07947024181219986	0.000604995579723069	0.07947024181219987	0.14746525194278734
24hpci_CTR2_track_78	2.2007518741733634	0.04764164030657634	2.7594528641716387	0.08806951793011597	1.8393999229277096	0.06497319224200078	15.250238857750034	0.09393774436777046	19.345238578869058	0.07683332610267488	0.5153283345764144	0.0999707293470044	0.8977601275504354	0.02059658846580666	4.956080936869588	0.04859366254416876	0.07049361989179888	0.13457651291436468	0.013185737917926666	0.04658990334724343	0.0019787431764651834	0.011466111608158655	0.009628763634670006	2.7964950833911937	0.4796854499389777	0.048123278926408594	0.0006409320691962528	0.04860797880146501	0.14305069157654687
24hpci_CTR2_track_79	3.244709244461627	0.04018362794537899	4.204247577203974	0.054510852616335925	2.5264760468760605	0.029382978912472848	33.1285284421407	0.07781185831907989	28.49166737895835	0.05382996122923015	0.5130635168639179	0.037699216578621686	0.9298015068958324	0.004514370710199817	4.951591940121101	0.01841639013235944	0.20239098253198576	1.252437921505758	0.009369313251897795	0.02364951877792348	0.0008176710028045205	0.009184712989718782	0.0058603804102311625	3.977698803116432	1.252437921505758	0.31486494666828535	0.002913062343516436	0.310915246955414	0.1707432239304763
24hpci_CTR2_track_81	6.370864754542178	0.06712367125319749	8.955178143715038	0.07794545030175924	4.734728318979667	0.03837643278384991	128.08521473759407	0.12130986160816298	56.53333474666671	0.07646589600921443	0.5030428002414062	0.060694618869540265	0.9275050494647923	0.022208438153117627	5.005416078171541	0.032130744041106045	0.19755648644895757	1.856755936477057	0.03129265872397716	0.3568244873561128	0.001939274692782827	0.00904791880459927	0.08141357748564831	13.710843686266259	6.830707472120721	0.13542244218982044	0.004761592660681352	0.15216325025885097	0.1003328920750331
24hpci_CTR2_track_82	2.8638146127425066	0.1494765375478184	3.7648020406607796	0.15237318113916634	3.2858337863145315	0.15771306503346028	26.341251317062635	0.2849499383242719	23.7833339279167	0.14550406019055961	0.5722556459294582	0.03786984597505759	0.9506396880708032	0.010504906652716223	4.688624062158111	0.01908201551400075	0.24938357513213713	1.3813530703355834	0.008025035459196698	0.023954143157114232	0.0013852913565016148	0.006741160733677291	0.005188249391003519	3.0490779734754545	1.4538273779009383	0.4530396015950569	0.0036356588672206793	0.45303960159505724	0.12295820994859688
24hpci_CTR2_track_83	2.611397830347867	0.020248271386884266	3.307298780031968	0.03758505555295393	2.5354233727521196	0.05620122672791244	21.432556218686617	0.040399059885701034	20.895588757683836	0.02934860920831724	0.6171659370151068	0.03098739501474064	0.9488342733792337	0.00729577845259581	4.5139916208448545	0.015534318586387964	0.013510970863492703	0.29074300128220637	0.007040617065942868	0.01859200136049431	0.0010481102222692107	0.006609158929697228	0.004390641089890133	2.3230718264884955	0.5884266868897854	0.12515454665114126	0.0008811652370323684	0.1251545466511413	0.14907690319274444
24hpci_CTR2_track_86	2.4622680196767717	0.15910483176495405	4.414832097174912	0.1711241271552987	2.2479157279916353	0.243577795178952	19.52888986533338	0.31574109741568857	24.44722283340279	0.16200413280790657	0.40141296181778013	0.05808237131616981	0.9090270666279859	0.03670366313921962	5.602062759521247	0.028546147025720385	0.02276862942968672	3.601496628789997	0.0324511962013653	0.1832370180009571	0.003287286931742502	0.01673137047892784	0.044970366107199525	5.515915513826084	3.601496628789997	0.6529281711734992	0.021188300188149857	0.6529281711734994	0.10671192870210883
24hpci_CTR3_track_0	6.363826563270951	0.10663688701623426	11.211708156105185	0.07028699731221998	3.8459678039461176	0.2060523055407383	128.6759022671284	0.2318309818261798	77.22000193050005	0.19817110365958582	0.27820833210536816	0.1659192894820116	0.7835637761433972	0.09091134634597749	6.793052551840846	0.08682787562037521	0.015024807797256704	11.197864121656705	0.04742497073625063	0.4606836222682691	0.002613628216847283	0.024105609876224378	0.076549432833105	34.57776911807277	16.055966515934003	0.3238457658566502	0.015358375968810314	0.3238457658566503	0.06126237257084139
24hpci_CTR3_track_3	5.299884327223224	0.039072331382896064	7.288481222408861	0.0908384230169538	4.005793826717004	0.13828710383345494	88.37820233557673	0.0782352033426924	51.025001275625044	0.06629509552439904	0.4292744834689985	0.09704693762894122	0.8822940443031673	0.03784480047052324	5.430377102679057	0.050180203237088127	0.22549296248576758	4.300725088473271	0.01120535319913295	0.07762228630408163	0.0004820837779731825	0.008971837014095008	0.010898201130360665	8.169875696094294	4.300725088473271	0.5264125487893633	0.0058986385376406224	0.5264125487893634	0.09451743903152246
24hpci_CTR3_track_8	3.6099485852773374	0.18196197117241314	6.134759037426609	0.1944467606924606	2.4350327732847914	0.16488677301558632	42.29592602783979	0.3108055938744951	38.547827050652224	0.2473446672605221	0.3665735557714876	0.2035379590296079	0.7943047855700547	0.07955920823386156	5.938226099241477	0.093711137154451	0.0	6.350555336636418	0.041206946366345976	0.11026668932370605	0.009516675119858087	0.03604955648221665	0.02579277678932629	12.56555736547889	6.350555336636418	0.5053938438165246	0.02234323131803772	0.5422200208527367	0.035765449044384647
24hpci_CTR3_track_9	6.052650821068586	0.04246715301906395	8.201086714239892	0.11639025155418467	4.913374289125907	0.13096484951513593	115.29849534825806	0.08426817937750923	61.96666821583343	0.12315934144435256	0.38915738856508597	0.19407944466870297	0.8327762460821059	0.07550449354421421	5.7661021950984095	0.10008951881089813	0.0326879307737085	10.202474764995447	0.03855097514968476	0.13445622711900124	0.003243872268257717	0.029970916702110634	0.029643354707082605	28.107697217479537	10.202474764995447	0.36297796600180965	0.013993154547218885	0.3629779660018097	0.07521544154401719
24hpci_CTR3_track_10	6.463644799614417	0.16689741263922825	9.494678722744577	0.2191133297603791	4.606752619651692	0.1849715093231518	134.90765183466823	0.3146735309826895	66.2535730849108	0.17940281175949152	0.3837993707084856	0.1848292059720512	0.8305754265356013	0.0772496615013991	5.797544435792466	0.0942784205616476	0.005068708268441575	35.50148889080168	0.08394647803846086	0.4796264294382524	0.001537804775185139	0.028045488342420544	0.1216389110407286	57.05622793705666	35.70980543991287	0.6222193470266952	0.05223312275028197	0.6222193470266957	0.08394542415102249
24hpci_CTR3_track_11	5.615725039013749	0.07807292163464007	9.754927533262762	0.21306208688170003	3.438208891412052	0.13432102320741665	99.67831748391583	0.1486958810593292	68.51000171275005	0.18712762741272077	0.2804603717760457	0.22015916100520855	0.7848554587417066	0.08603052645112454	6.833974889926761	0.12445694727074377	0.12908718551819673	14.117033745811812	0.029204002262587132	0.1167032681991168	0.0007063038485251577	0.013328231342561248	0.031188661862611815	21.292775343507714	16.172118736217634	0.6629964162993047	0.019362148841692055	0.6629964162993047	0.06699764612734807
24hpci_CTR3_track_12	3.889970827780473	0.07528754804517457	5.609781502250087	0.1897491744009173	3.345178978646058	0.15134685732158223	47.8076378070485	0.14602119427089838	36.90916758939584	0.12589328064549943	0.44755988732485946	0.13557630500899823	0.8918681236604623	0.04463231712065377	5.341792789806916	0.07831683325789744	0.06000698141354812	3.3024783723005906	0.01480662199719233	0.12031659910722582	0.00032798367624905156	0.008232203009315615	0.01869660089531211	10.795577707044265	3.65312331055413	0.3059102960414687	0.004529498118535229	0.3059102960414688	0.06533646975717965
24hpci_CTR3_track_15	6.2509039381792855	0.02140267755137313	8.305844896941393	0.07463152949472049	4.883738675235636	0.0995327442306453	122.81019364050965	0.04288372454637156	55.867501396687544	0.04038337263946154	0.49719804122730893	0.09763395882456057	0.9209337568689925	0.047479523344057445	5.0457253186512885	0.04968174587361775	0.027800120562641945	9.383942029553245	0.018721678537213477	0.07911486612320795	0.0005479193008094826	0.013485331132271478	0.015216879938037242	13.65006383583749	9.383942029553245	0.6874650655417612	0.012870499962637252	0.6874650655417615	0.050641574210077984
24hpci_CTR3_track_16	6.706034417145444	0.12570439473118405	10.038092105055513	0.15664852503987434	5.146286473903456	0.18600610828916161	143.5126946756347	0.24612258285196265	77.75083527710429	0.2539631234214649	0.32619704489597384	0.32962713051823417	0.7556849390347024	0.1439446611895142	6.4359797557895755	0.14605662403971742	0.11693616127797583	14.672725561034156	0.05574088867452136	0.5454619021317627	0.00024772496453694934	0.02369591968678822	0.1161364390953153	40.64094398165934	20.94344476248719	0.3610330893803978	0.020124305242971263	0.36103308938039763	0.09152503141262806
24hpci_CTR3_track_17	5.056577649762661	0.0756719119841487	8.820641502127076	0.2274689338651434	3.2464345193370177	0.04817353725983329	80.78728528936423	0.14681125743416334	55.2066680468334	0.21438991491856177	0.3626968138546689	0.31086292707388763	0.8662326470847156	0.07571698539065885	6.095530466538182	0.14779919901593927	0.24789268606089235	2.1115113621983843	0.013489914182922653	0.09018029313567615	0.0002871380773897631	0.009212192400414123	0.014436377214376262	9.835559849553462	2.331591720844804	0.21468135972902933	0.0028960331194177523	0.2146813597290293	0.09728339518203745
24hpci_CTR3_track_19	4.107681895423741	0.13100850277089052	5.418681409190395	0.20217045579880913	3.2104630889506995	0.100414359330104	53.918044362568864	0.23975809618177765	36.302500907562525	0.17244838969291457	0.5154335307245027	0.11006235419711027	0.9177253757803467	0.035184994505721344	4.961397134496264	0.057886994253028456	0.07410213766389395	5.839441124787604	0.017471786110801326	0.10506012174197812	0.0012745622131566236	0.013981981767225418	0.016055480732618196	12.738761391746111	6.14998878514073	0.4583994428666497	0.008009057019076596	0.4583994428666497	0.08011908806587838
24hpci_CTR3_track_20	5.987519260387605	0.21574560814690966	9.414567981154159	0.17863165413757937	4.447118989061927	0.3003812220268388	117.86968181940999	0.3365892178373146	73.58240924696769	0.2589546691602653	0.28140977250992805	0.2771013204670301	0.705402173370659	0.13745279863593446	6.843467910223033	0.11700270605944438	0.01586794439493443	44.702311992022096	0.07960499330450552	0.2514414375147552	0.006404858849599076	0.06927268351766969	0.05752035652812889	52.137963854871245	44.702311992022096	0.8573850738869152	0.06825213306615086	0.8573850738869152	0.04048039504380311
24hpci_CTR3_track_23	5.966818133876279	0.09766084411789278	8.750940348919421	0.24066325599090138	4.453616728955947	0.14165791471142675	112.91665147916588	0.18402227747090066	61.53333487166671	0.1933287786734309	0.3979054140324792	0.2856281238680603	0.8340213889097398	0.08311358732731457	5.7586861883005485	0.11523826356903703	0.015648353906256927	5.032004666975804	0.020900200953148377	0.1887298915112946	0.0004485973048941519	0.011577966835446322	0.03452275661223782	15.238434770965203	5.206061169473663	0.33021794840527946	0.006901621480006724	0.33021794840527946	0.09530718911986061
24hpci_CTR3_track_24	4.989373648726387	0.12133125677448624	7.061780246077351	0.16396918334000463	3.8670344760893784	0.11384872906324467	79.35763128269629	0.21336089426295915	45.12685298002317	0.17418795069435097	0.4964246848816407	0.14618202446324413	0.9341838589335166	0.029071020640342015	5.072382854856875	0.07437247343946451	0.014808733409222985	4.18538764189068	0.02190075572310012	0.20538127182179733	0.0012346974657397093	0.012067349975609617	0.03983130628388698	14.344085249998146	4.18538764189068	0.2917849112679542	0.0063903100653659095	0.29178491126795425	0.09441968831422823
24hpci_CTR3_track_25	7.144664049238435	0.031826517168927086	11.735046408105944	0.07084779880586675	4.63626007981856	0.08812583779606854	160.5288830264441	0.06306500607856913	78.68250196706262	0.05086698111913865	0.3277513288490607	0.10167644389676461	0.7992274014382317	0.05318722766517415	6.217045399487412	0.052615951451380594	0.005818650712399665	7.902412732152394	0.0340332274526222	0.19531072322752047	0.0009062628335724088	0.02240313088365879	0.038930485615538	24.81378613271575	13.470674063800288	0.3184686403713883	0.0108385156742868	0.3184686403713883	0.06214688536270761
24hpci_CTR3_track_26	6.159186594584559	0.04300075169099816	8.648746091025878	0.11652298502632422	4.608673129479887	0.08782974889471341	119.39850596992527	0.08443328588173328	71.20750178018756	0.06598122516399758	0.2980772103965684	0.11795340255847465	0.7586895535680066	0.05695724991952291	6.524961756780191	0.0560200761699381	0.010490597232735759	12.14337619167366	0.03149580095251986	0.12417768172677662	0.004597330594038273	0.022439403850951285	0.026324611586698857	22.963736542541675	13.950789102234618	0.5288066325433294	0.016655188440957015	0.5288066325433295	0.030730683369615645
24hpci_CTR3_track_27	6.6847769579035745	0.0776739365960628	10.850215351926291	0.1888333795553227	4.613331948379924	0.19765708686465053	141.23295497831438	0.15148291510935644	74.98833520804176	0.13856147293210597	0.32498149203510257	0.20858898516174287	0.8056383468036227	0.07646150314865933	6.316640457999489	0.1007757963466665	0.10964718926421606	36.43834139251903	0.11705720836597666	0.280654202912947	0.006342914697995442	0.10033526999287856	0.07291713420322116	85.34696092898153	36.43834139251903	0.4269436309845867	0.049976829572689396	0.42694363098458654	0.049359257506756335
24hpci_CTR3_track_30	6.386610928829036	0.09265885431587614	9.557244293044997	0.10239270071309804	4.599245793539588	0.11084957175896093	129.24197405469124	0.1698073628420325	72.1259277290741	0.14976870205908596	0.31864761547961173	0.16806126894897752	0.7598805628518221	0.06135190547862271	6.34612029756001	0.08326427643826236	0.005616979194733241	20.120318808556096	0.0677892255212238	0.17614723631982604	0.021901937192678366	0.07449959116252584	0.03422132898232389	21.78070370294938	20.120318808556096	0.9237680785231724	0.0626215226043149	0.9237680785231723	0.021647182898330918
24hpci_CTR3_track_31	6.152085025345353	0.07007680092735169	9.04943420388586	0.15750801464649766	4.604720388558038	0.1899139813085565	119.48737666402394	0.12778345213711564	66.63620856245703	0.1344222454063777	0.34807248364460563	0.201134455407692	0.7985611015390527	0.08759308028893384	6.0954078639469715	0.09565802706500393	0.05051711473903641	31.526802412684177	0.1096306522846367	0.22608242436924386	0.023096220420970544	0.1148858704080501	0.0559736213453673	37.933936802336135	32.50918632592199	0.8310975625061573	0.09111376788972164	0.8310975625061573	0.030063353201369748
24hpci_CTR3_track_32	6.006209733506368	0.10058363469680771	8.440954981609742	0.06547123425558452	4.37108761932639	0.1436612236558257	114.47814114057368	0.19954084402034913	53.419168002145916	0.08160950130926216	0.49814450565528495	0.058927664014560704	0.9429031539011984	0.011484943770076113	5.029151507211349	0.029547257614892637	0.0378521410157376	5.771313205553735	0.011511701104142036	0.032107514237623015	0.0012412455398398124	0.00969111902087798	0.006793339942880091	8.393235393839188	5.771313205553735	0.6876148391822778	0.007915616503439074	0.6876148391822776	0.09700828156758029
24hpci_CTR3_track_33	5.538933623555984	0.08918045950632575	10.231455571787585	0.09692686164986898	3.1697374630195823	0.17815993894958845	97.14994129817494	0.1781525539486641	64.43813720417377	0.11123789767031936	0.2941095291101895	0.08983004353156371	0.8322990216310191	0.06280530242862606	6.556500208136435	0.045220640482538016	0.008976427057232006	17.678552840045644	0.04047255400288569	0.16029153850658576	0.0016786324855870385	0.03378122595689952	0.03314165220126988	30.08230756492164	21.604996234802005	0.5876727641951325	0.024246933000088084	0.5990956982442788	0.04294568201629306
24hpci_CTR3_track_34	3.8713512036661393	0.22983327408741455	4.72688701200446	0.24900958033645845	3.1778155238054495	0.20312223925513773	49.57132390713762	0.3796038477785256	32.4628579544286	0.23729767480962657	0.5635843017251817	0.056447026493782346	0.9445492344244931	0.01914330845784388	4.728119434606783	0.03051543903844179	0.14238037222008504	0.9480402348198794	0.005898459686010918	0.02724727551388605	0.0003171662576523961	0.004097014819157789	0.005374133884149028	2.4783088026256603	0.9855049999883276	0.3825351521228799	0.00225636817327886	0.3825351521228797	0.11695454641870165
24hpci_CTR3_track_35	7.237373862568217	0.08825875457446566	10.343511866227278	0.10442939547390241	5.2651001511659885	0.18336173614114915	165.83712634741184	0.17160299554040795	81.44259462865745	0.13530952300472432	0.321196771465933	0.2047758359122716	0.7725687728294892	0.08598345685322571	6.351173095169081	0.10000383252540757	0.0	20.876530286984245	0.08759959238744869	0.5413281211168247	0.0020472769035031094	0.04169294308262436	0.12536979024756578	57.37409416175096	20.876530286984245	0.36386683906727024	0.03187458678560227	0.3638668390672703	0.061114619529233444
24hpci_CTR3_track_36	5.40370344842066	0.141027815475088	7.519979039065389	0.18751441591350657	4.009930838875036	0.10575681996252667	93.5590339332708	0.27221061253847145	51.474469371968105	0.19294819640011104	0.4458336109225925	0.12686806096560949	0.8889528619542881	0.039994724041501506	5.342534604452655	0.06584913609513068	0.05315141512389348	17.864694511474603	0.061172430163058025	0.552728602104422	0.0023220814768387978	0.0196529907808043	0.09714367176121971	34.77374398513318	17.922941055992975	0.5137408994301073	0.03142677929229486	0.5137408994301074	0.0970271019480124
24hpci_CTR3_track_38	6.953615668458409	0.08069869191001104	8.969728591834514	0.1608532982630841	5.683151773058151	0.09475515061426537	152.89395556136432	0.1537146333691662	80.84916868789598	0.1984624025633102	0.3178157219127809	0.31618930857858674	0.7673901356721694	0.12222346382117452	6.502948232396751	0.14256384762475444	0.0042236650678796105	5.636447093963988	0.04080685367172389	0.2365281727809011	0.0023840486858632127	0.01857656288356749	0.05581250445253963	29.752468853234376	5.636447093963988	0.1894446851374908	0.0077306415452913935	0.18944468513749083	0.08616756006205682
24hpci_CTR3_track_39	6.976566276832585	0.02926683560644855	11.12904633787715	0.14794290218586975	4.682054790306578	0.1613054464893589	153.0400701520034	0.05776095249309561	73.16833516254172	0.05624035205146243	0.36196435299880997	0.11052428154628943	0.8393756869780893	0.04419435549214661	5.91929734949334	0.05569792051711742	0.025869155618527893	11.168050534904383	0.05200022848794054	0.2631875699996356	0.00744618220372993	0.04000039623042659	0.04595806113952684	37.91361105403163	11.168050534904383	0.2945657304704771	0.015317485289181925	0.29456573047047724	0.05641538119130979
24hpci_CTR3_track_40	6.413818279906051	0.08551859040685349	10.574598531269904	0.24714999276973212	4.2759484783014985	0.10270456974612654	130.18105859238622	0.16156462970107385	72.65916848314593	0.218305632535208	0.3396659655958157	0.33827579805337904	0.7960299546771669	0.09363225295757141	6.316222460242145	0.1487590736701752	0.0883899451901526	10.874577358216362	0.027721738846985342	0.1449932476744155	0.0014551941969716986	0.013443964428481085	0.0325857117351297	20.212050118775682	13.830738229580067	0.5380244603744865	0.014914973583791728	0.5380244603744865	0.08023047653366723
24hpci_CTR3_track_41	4.412657964424426	0.18486282154740397	6.201235542461018	0.27141332665146867	3.3470580857503136	0.212181733567792	63.26217645856336	0.33158140396395963	43.417046539971636	0.2600242797545984	0.42979283881173286	0.18115981602054235	0.8607979838360591	0.0773671005806362	5.478454130568156	0.09582008611393285	0.23889809170990886	17.364939337157463	0.05812156524644698	0.2783174212442428	0.008097523537119471	0.04657020061485656	0.05710168755418972	30.884718269124445	17.364939337157463	0.5622502101473676	0.03267886227390875	0.5622502101473676	0.06336076656909333
24hpci_CTR3_track_42	6.262725026988043	0.18710480133064591	9.351543026136918	0.315262097203104	4.520760858664434	0.17297856187842184	127.53234747831223	0.3419453039979654	70.8389848218221	0.2872037847843772	0.3380245372921752	0.2674103970038476	0.8205394357676524	0.09258964237709011	6.245335673978938	0.12076518604513942	0.025532536627313498	23.243626492381846	0.05466355584032466	0.2848804382220907	0.0009506541936708826	0.01823701501050479	0.0725878219914074	39.19168725756284	23.243626492381846	0.5930754228473925	0.03187968264931803	0.5831981136104718	0.0701777517610037
24hpci_CTR3_track_43	5.3334167006277085	0.22897410759293207	7.343246504715177	0.21648312970996142	4.466667014410081	0.23370870264933746	94.04891095244548	0.37953799433718155	52.26250130656253	0.30868608451150387	0.4432608847378614	0.22768481050401268	0.8590535738541611	0.09868891590590438	5.449708010299582	0.13289169719241983	0.1518771904287583	7.5769484584382	0.0630831197968788	0.6433046754110697	0.0019050088239877827	0.05042817794378054	0.08899946255354126	41.22000277752846	14.741203097497879	0.18381727190394218	0.011568593913285375	0.18338652163265012	0.04845433260602228
24hpci_CTR3_track_44	6.861013521908937	0.08143826379624672	10.336185445958659	0.16986544510736806	4.952238062499577	0.19209012500779032	148.86658907598246	0.15797033363601842	81.18367549897967	0.14294406785854294	0.2886036946850245	0.1403093978470229	0.7653881853430035	0.05549445271334185	6.650299419727458	0.07385520724426424	0.03319237853279229	23.30078177650854	0.07332436167100104	0.4350860147411653	0.00213327818288038	0.04612451083468579	0.09208613273727546	43.493806215714685	23.30078177650854	0.535726435643376	0.03928179892383118	0.5357264356433762	0.07456339714819407
24hpci_CTR3_track_46	4.090971695386243	0.16409266508222514	5.998177017383505	0.2877442468462116	3.0004829339187045	0.09264147111154519	53.993582245133624	0.3645335988605272	37.4931827555114	0.2725337597769879	0.4944074276992351	0.15540607169381304	0.9002975949607298	0.061717843331980486	5.097143359970735	0.09203129177844419	0.17664530607797466	8.684728690861837	0.06873507118163605	0.45117460247851465	0.0009815274268278483	0.010325943210839125	0.12599351277176915	20.044516019884696	8.849411680481925	0.4332720571674743	0.03194447007264927	0.46474775574516136	0.14109286438298108
24hpci_CTR3_track_52	5.723826695591464	0.1423938799464821	7.9811607929374215	0.2151181886860074	4.513168059634092	0.15883437276268497	105.01238025061897	0.274754444130117	62.31875155796879	0.26626961312741326	0.36323964929581437	0.2592115322463263	0.7834619106062535	0.10064168566170399	6.038212048765153	0.13413697885764905	0.24406754094503597	13.424383574685056	0.11869636454827787	0.4562359385968165	0.005330390975135675	0.05511895044679713	0.12980367642995366	57.20577998122776	13.424383574685056	0.23466830762713675	0.027854274990038033	0.2346683076271367	0.12219676398135888
24hpci_CTR3_track_55	6.19517484626492	0.08199308627547806	10.322257991866678	0.1170518896159786	4.042449760809208	0.11506770208049484	121.38553637230709	0.1454233728675668	71.06666844333346	0.09670844249057861	0.30201185270075465	0.07786332665098017	0.7696922244577374	0.061341616615291875	6.464646786479732	0.037699990016057415	0.006972328054902108	26.229853103209663	0.0822961377858672	0.23945648331030261	0.013417285543742326	0.07814953774984135	0.04804784439503931	32.54372932896474	26.229853103209663	0.8059879320549914	0.06632969391014375	0.8059879320549915	0.03731227622013381
24hpci_CTR3_track_57	5.823840546162397	0.06512364437008408	7.715822033975343	0.16697469018673058	5.085067452933113	0.0884166148420172	107.00567499314086	0.12291439532674303	59.219644337633994	0.157682256482817	0.4019235209047225	0.24472972126549336	0.8005672615404811	0.10424943905404163	5.706188573065186	0.11149735007622387	0.03445594099299988	5.896572581938814	0.04702822343059086	0.2429490368178756	0.002172292712154113	0.01934811987209967	0.07063091530442611	15.691346904963568	5.896572581938814	0.37578498631456425	0.01767250029826286	0.3757849863145643	0.06936508357488609
24hpci_CTR3_track_58	4.04345398395801	0.17544407779557272	5.272206039574565	0.20544730557735244	3.4704425060911	0.15675346858809575	52.94453389722673	0.3471260784285147	39.62291765723964	0.2361870156272658	0.42817343968919075	0.17396373813681554	0.841958187727296	0.06477401184688103	5.478660802041901	0.0863527696282161	0.018729014559676505	14.577842048601996	0.07549234100312376	0.35491205216561383	0.0087635000885091	0.06522418305894187	0.07102134314955018	21.45698096253108	14.577842048601996	0.6793985637615247	0.05128938805251753	0.6793985637615245	0.04342732008228144
24hpci_CTR3_track_59	5.646815842203071	0.034096029655148075	9.093268738885413	0.08761711422136581	3.596553327676718	0.07756481976472746	100.29094251454707	0.06857849645539604	58.22916812239587	0.037429580537173344	0.3730245190405	0.09412892546705619	0.8471423347300134	0.03820014072343623	5.823709067316279	0.04768468900817361	0.08232042556757646	1.1353446634934405	0.018603816811563912	0.047983977808554575	0.0031649789207071843	0.016100876467290734	0.012329908496875102	5.287711810919002	1.1692969875028139	0.21471379380944708	0.003994496086946855	0.21471379380944688	0.07910331907174944
24hpci_CTR4_track_0	6.100130342960712	0.09632777478237657	9.45090143782	0.22985584577747992	4.122331050480087	0.10071301262695517	117.9884121494206	0.2112870951591188	67.82750169568754	0.27083629574175905	0.3495812402359238	0.2588700693734009	0.8117149595138783	0.1209954862957212	6.18974881025821	0.160587551375115	0.2279193324473616	8.859494186220692	0.07914195368507532	0.6545811234203949	0.001796801582315401	0.026604177832503857	0.13718536521366292	46.84585243721785	10.44698226890745	0.1891201403175246	0.014967337385924484	0.1891201403175247	0.0868733665810915
24hpci_CTR4_track_1	4.835264923383496	0.008560695622130977	8.227265485132547	0.02889906003910543	2.921020606018154	0.0323878820501765	73.45514950609079	0.017184115583498045	47.959167865645874	0.024879335657250083	0.4017942684432818	0.037687725732541554	0.8710461882869699	0.03310477316804233	5.595493953207557	0.019145293992102953	0.04826718838216579	1.3128645078577685	0.007068388551439876	0.023206292659143507	0.0009069515614303681	0.0060791746609967345	0.004687559648353716	4.183933699277835	1.426572464069739	0.3137871204996328	0.002217969290128889	0.31378712049963275	0.12555907095858207
24hpci_CTR4_track_2	4.347012047039594	0.07260925686635984	5.906461358286992	0.31615353923394446	3.4489985329283703	0.15836780535483924	59.678127983906364	0.14666078108259137	40.40833434354171	0.22020828224780337	0.48929896634267944	0.22496963689255206	0.9150327759818506	0.03997890696936647	5.198670852681842	0.14611426027941737	0.03733698757899742	5.652681791964062	0.03223769813624145	0.1744950243248706	0.004115760125013198	0.021383699664102005	0.03313388571473374	19.08219824614634	6.554188706242626	0.2962280193848014	0.009549709468423907	0.29622801938480137	0.0723280425935699
24hpci_CTR4_track_3	7.903800787340644	0.02516326843462465	12.040772852230344	0.14460527899839537	5.439269461984802	0.17039812041947944	196.37977023565512	0.05000362527155233	110.89000277225007	0.0786657825803629	0.20351551540381962	0.13378385871714313	0.7040239031075654	0.0519565340897208	7.912440923224522	0.06866246586802725	0.03017357655736014	15.149942192936601	0.047648642051534365	0.113919318955346	0.0029802609802883177	0.04209289868040225	0.029445862096294375	28.204272834383307	15.149942192936601	0.5371506041619193	0.025594496865476723	0.5371506041619194	0.06446613587886847
24hpci_CTR4_track_4	6.081271917586899	0.08573836481943675	11.807295443513045	0.1869498865261996	3.223021286807692	0.0842922103204084	117.03602668513462	0.18198495433869114	75.56250188906255	0.22478142498864348	0.2711347598314117	0.19285134279748625	0.7623254460948916	0.08972243806535071	6.937810028435037	0.1257016288719966	0.1457506920047914	7.071906751903866	0.018570148275277993	0.5858507652818222	0.00042510995383192714	0.005787836391081416	0.07572742048781383	10.992076709435358	8.210290741386926	0.6433640283672235	0.011947365401759497	0.6433640283672235	0.14351991001211023
24hpci_CTR4_track_5	5.808608257282552	0.08631808027923349	8.270195958641667	0.12665058646944527	4.42739499755531	0.16059426586597564	106.78688033934401	0.16120012268791492	66.22934948182075	0.14363365958557456	0.31184750994879495	0.15667156328080706	0.7507959133952916	0.08081993497398218	6.40581782377605	0.07771605436097839	0.022910125452195406	26.39499041014086	0.09104528604588943	0.4080144906663149	0.018924756988655884	0.07916213318564151	0.06435561036278704	41.10383522259109	29.0018878035162	0.6421539563693537	0.05846509064314738	0.6421539563693534	0.03430891383650379
24hpci_CTR4_track_6	4.345285398063135	0.23348945391185014	7.21543831325661	0.23249527758737976	2.8136484103582324	0.21193181106175296	62.55185657586865	0.4134535482554261	47.606897741896596	0.281180284861621	0.343238256798919	0.1424045577151449	0.8172184897244736	0.03736531437385969	6.093332313642802	0.06614280494064947	0.00526221980715836	8.302369005671949	0.0375692297990586	0.15934383908537098	0.006455294512908084	0.028853886106826307	0.03344476944782966	10.553650081103848	8.302369005671949	0.786682232390594	0.029555045567518635	0.7866822323905936	0.0511506824146663
24hpci_CTR4_track_7	5.293084319534741	0.08198612378008446	7.409382293948647	0.15409643299218187	3.90245318883819	0.041643816243129406	88.60881693044082	0.15539607327112134	50.602501265062536	0.14928153620592116	0.44660141364411776	0.183597766511234	0.8774671495731056	0.04703273666151258	5.362959646515745	0.08075442882376496	0.1767673291260518	1.145276336402599	0.03219893310294836	0.26937263745237305	0.000915135640718384	0.015391046685111482	0.05513307130606681	19.059252375532658	2.6217042550103473	0.06009030752291465	0.0019348437920659236	0.06009030752291466	0.14188739998620242
24hpci_CTR4_track_9	5.591322095344344	0.02078199497545091	7.926093142167589	0.03368083737124365	3.9848742112709727	0.04800915262536536	98.257661162883	0.041567412483177545	59.04166814270839	0.03147203546128036	0.35470818630845485	0.05044104792847131	0.8349946994013474	0.01085955065463908	5.9578864340080555	0.025702121184798827	0.027149207647605377	1.0242146636768992	0.011942943459364556	0.0343824086404324	0.0015640992907816793	0.010646791917006758	0.007638395591523728	7.0692893075361996	1.0242146636768992	0.1448822673850733	0.0017303207276444684	0.14488226738507334	0.11170506750252744
24hpci_CTR4_track_10	3.7670251993537076	0.08194526805364412	4.475651731860333	0.11133311121899914	3.4109993178202003	0.07533337632967343	44.88006474400319	0.1612311232159892	30.409167426895863	0.10094644307301834	0.6091125449500842	0.06723681066778216	0.950674841555878	0.009718792767232896	4.549792337781269	0.03358609553244834	0.033022463945530246	6.8443633830654464	0.024350036776384778	0.1024346662556447	0.0027996944507130616	0.017746428823353387	0.019563997134598627	14.413319062181088	6.912473825184682	0.4748637946289747	0.011562950862989165	0.4748637946289748	0.10842449656213983
24hpci_CTR4_track_11	1.9316456473056443	0.07551265020942857	2.207435316816781	0.09277887792548575	1.7697670540911576	0.06440745975773424	11.788924200557311	0.1542100572728716	16.06944484618056	0.07897206018339609	0.5715454646846116	0.04911149744433335	0.9091267783847528	0.015285708275449388	4.693290969293153	0.024857043011019486	0.03471189478638393	6.552228946634178	0.02540794092780567	0.6560345921884346	0.000626447090570093	0.006941764620917821	0.10981414888545202	8.921746575176574	6.589027005585618	0.7344110137430686	0.01865987165391376	0.7344110137430685	0.1553375805537822
24hpci_CTR4_track_12	5.944429353281906	0.013731737942096053	9.396900129897539	0.060745134414278056	3.98738142672529	0.093761016318604	111.03300555165022	0.027428401849925402	59.605001490125034	0.02824827447543862	0.3936986987019722	0.06279252427185093	0.8546433502125651	0.042317075895449384	5.658414456569326	0.032712181685165195	0.030971604836172225	1.646436745956427	0.03471415574510726	0.10212851308161254	0.0016012175050370745	0.026285943231201172	0.027684885052295168	20.548067640444973	8.557392845584905	0.08012611087164852	0.002781510292048136	0.08012611087164845	0.07465823501553442
24hpci_CTR4_track_13	4.898773466939583	0.013533746678456419	9.060615036320725	0.027620330961091896	2.783354495297563	0.008742294563998847	75.40569127028455	0.02717696068600767	52.281667973708394	0.02373809115892211	0.34685323502037096	0.02593840600296527	0.9184215527157853	0.004164358208882706	6.020640413778565	0.013082346395055705	0.1297935993676325	0.8567454462003729	0.005451594077234885	0.01838431214686994	0.0003534512961271554	0.005111831402748945	0.004188966970565083	3.226917706707016	0.8567454462003729	0.2654996266002268	0.0014473961918818697	0.26549962660022675	0.1535054592306185
24hpci_CTR4_track_14	4.531920791400421	0.02552957738913337	5.669423754362151	0.1275471986089145	3.9534819185135737	0.046436712435392866	64.56504489491893	0.051281023441611756	40.85250102131256	0.1315843529302911	0.5029358878122651	0.184785255465332	0.8984935173684436	0.07807062841674552	5.080321273603325	0.11549013740324897	0.11606679824977756	1.3891636277393773	0.017737191901562355	0.15015842510162505	0.0006975860558673541	0.008744596335042735	0.02834195657387097	10.499031623323447	2.615536594343677	0.1323135006711829	0.0023468699525722708	0.13231350067118292	0.15645619566696703
24hpci_CTR4_track_15	6.458099090658474	0.08444285561650414	9.403768015323136	0.2893647254429309	4.924310664562223	0.23716929450459887	131.96083993137526	0.16474026571568562	77.9566686155834	0.25520561943505177	0.31768628987922454	0.4398924726710465	0.7876398310041871	0.12947581753541132	6.747456878671304	0.20837272985428623	0.09291574298125459	12.682307452367397	0.05820368940314221	0.5617878035894165	0.0019444943938290587	0.03865785282294505	0.08111704038170628	34.45203609619059	18.318347771643747	0.3681148892610645	0.021425644679223085	0.36811488926106445	0.11536700269777254
24hpci_CTR4_track_16	6.432461112641306	0.011345677764021936	8.254593967689955	0.09861583861886104	5.149790813899788	0.0801660651759789	130.0050169169175	0.022759997858643344	59.60500149012505	0.05903894300387859	0.4633992880723488	0.09387154669255297	0.912935623349079	0.021944815863498217	5.225548701191976	0.0489825394991199	0.2858126220737753	3.0441198348320957	0.02352527910842308	0.08737624056931395	0.0017486289423185402	0.015759417894436755	0.02032883447760064	13.925126969229462	3.0441198348320957	0.218606253397813	0.005142773126030214	0.2186062533978131	0.060766534406996205
24hpci_CTR4_track_17	4.964625974390913	0.007850766380868712	7.076746393303546	0.022987033744126775	3.514493200872051	0.007118730549675289	77.43721220519392	0.01581204141868372	48.609167881895885	0.023428512729101	0.412266852324707	0.03537064585904686	0.9130033605967708	0.007640965729991975	5.523589462166791	0.017839338528343938	0.035872831898558916	0.16303233488406896	0.0032535834535289366	0.010313913269011465	0.00042656023738740214	0.0027803741921181165	0.001989297981490421	1.9258671698034306	0.269377436802508	0.08465398727405968	0.0002754288122701298	0.0846539872740597	0.12631453738627382
24hpci_CTR4_track_18	5.609644191847433	0.06508108142295306	9.334957269362798	0.13156370071874307	3.4989455410100065	0.0915139034938427	99.27870288060176	0.12566384880355216	64.87000162175005	0.12720321501048776	0.3026939190446259	0.1578629601055372	0.7891289428949941	0.06111671221412983	6.507959018729628	0.0850141927134814	0.010666337448135728	15.494725255875448	0.053144920557837	0.3056295187147246	0.0008735878962825728	0.032422064478435056	0.06580786027891146	31.457640231461614	21.114590412329196	0.49255841003543444	0.02617697757142767	0.49255841003543455	0.06681959006499237
24hpci_CTR4_track_19	4.605852513403842	0.028282254315372384	6.024872219756147	0.13085958290691377	3.796311267842382	0.09616080224899694	66.69867000160016	0.05616325834242632	47.67750119193753	0.05664098032496031	0.3716032575388716	0.11036008900037059	0.8082471413312524	0.04773337436485721	5.842069858368693	0.055723956153828774	0.0007827699582530348	0.7643382537649807	0.018468620787420426	0.07846483327410586	0.0024289083714807294	0.015121921256082292	0.014171300716175983	10.931980369971432	3.8972243478210546	0.06991763869833752	0.0012912823554714677	0.06991763869833756	0.08354472996031471
24hpci_CTR4_track_20	4.3134676842058335	0.012239231479803327	8.135054961140023	0.021057474150144282	2.6853425160556763	0.017373689893420405	58.46123990222866	0.024549546014802748	53.286459665494824	0.01751651795201092	0.2588103806999123	0.024680825450666657	0.7729294455993753	0.010991871112457197	6.969705613182292	0.012469025239724905	0.28283867032588256	0.40066079028514645	0.0074599506948422895	0.0431025363425774	0.0006899136221161619	0.0063401014569701725	0.007219157852089916	3.5175978119089963	0.4324293811343442	0.11390181928379933	0.0008497019559099798	0.11390181928379933	0.19742668979531172
24hpci_CTR4_track_21	4.106425412351419	0.07955967075673918	5.677494905925792	0.08119050751185423	3.101874413361156	0.13965240187307665	53.311150921371485	0.15581177999494752	37.68488466305237	0.08296948880127024	0.4714454270813028	0.09521290408949903	0.9146735033473702	0.011678556276950814	5.180689374377941	0.04824678132493012	0.20583421615837044	3.1240571009298104	0.014684630123161896	0.05116173269145705	0.0008104484485179182	0.012639023506535401	0.010847215357465332	6.18763475000109	3.1240571009298104	0.5048871220023547	0.007414080640552294	0.5048871220023547	0.10085590633717476
24hpci_CTR4_track_22	4.347322992797168	0.27954906671523394	7.486719106757881	0.3939903768336783	2.7883998991838976	0.14171787279940243	64.01355433704134	0.46122791361913273	55.35341047474437	0.3909315363797602	0.3090583910910515	0.4912818795583395	0.7472343992677524	0.14957654904639692	6.855972580824848	0.1941510676993146	0.001996793290689302	0.7342936785588488	0.043763992305930775	0.275754495964463	0.003366145004661551	0.025526560043998416	0.056054275591656426	21.032818825066208	5.34281400208661	0.034911805434454754	0.0016264656970339138	0.03716447269399368	0.12647116919485374
24hpci_CTR4_track_24	3.661188313885572	0.11889302582077702	5.65438261398373	0.14208012174647375	2.4050069037705275	0.10840243453786563	42.70611008985094	0.2347117214341128	37.19772820267049	0.1310756478503652	0.3841749481665477	0.056843446619075866	0.8867546614449755	0.02085122647245433	5.726394229496749	0.029154881258322243	0.04695156745284432	0.31788218772159094	0.019527598947516548	0.062444169210973594	0.0023087381494844334	0.012272828552475249	0.01768452748866706	4.625249882126999	0.7806516282930703	0.06872757057947482	0.0014402276519469653	0.07375344279743765	0.1666246303931311
24hpci_Dex1_track_0	4.537463302530044	0.016647763448616428	6.471950722530635	0.03516320807315563	3.266786045772652	0.019067632252143855	64.69883656827515	0.03333852644622349	47.049167842895905	0.012634717861680068	0.3673492293390426	0.03409137019846737	0.8363456042654495	0.02115846805345535	5.851273508670801	0.016704357172371547	0.07490387548643826	0.699742535158699	0.0034792006495593325	0.008188798022476957	0.00018386064207683071	0.003028860514703204	0.0020975617264758833	2.0561303494622662	0.832942652793119	0.3403201238392793	0.0011840419959197328	0.34032012383927923	0.13448964964346552
24hpci_Dex1_track_1	5.479098242545208	0.011582657223776658	6.848006146179951	0.01557668949955755	4.4655968122486165	0.011208681412668654	94.32489013291111	0.023201299426252403	48.4683345450417	0.008254888382932223	0.504600322568338	0.02291535386025002	0.9075853246953511	0.006970709640514903	4.9913377882371135	0.011491345376321009	0.27291268433619925	0.28763285349797707	0.001797860392636486	0.0064435059523035385	0.0	0.0016715165738966165	0.001177092657125751	1.0624955815250936	0.3236792004335806	0.270714399663773	0.00048670669687186165	0.2707143996637731	0.1516377509522104
24hpci_Dex1_track_2	5.064465884417941	0.012198752281224632	8.280501925788501	0.011728730954575852	3.203980868210621	0.028550027975658362	80.59011861283928	0.02442924806927983	48.45750121143756	0.010793747108940918	0.4313669368881599	0.02673917085634403	0.9170502080245357	0.008706081730802836	5.398813165748282	0.013406638846793033	0.19259683871945393	1.2300855450600732	0.004983360883878341	0.014183315782913063	0.0005553564149186959	0.0037183225595550005	0.0031607774013216452	2.9450556572421744	1.2300855450600732	0.4176781997430761	0.0020814412026483697	0.417678199743076	0.15552742952269527
24hpci_Dex1_track_3	4.7212233235900785	0.020643768064186743	6.039664029251914	0.1325037259823565	3.968223423721834	0.08462068053268247	70.0557847527892	0.041247314249270216	46.940834506854195	0.06840449887809374	0.40306887641199013	0.09954277311076537	0.8503785828963865	0.025556019332932788	5.604617535034506	0.05016792851458124	0.022677013646858257	0.9074636086765324	0.005284877998698326	0.024333207409189914	0.0005649742237879116	0.003906922643964799	0.004039282045886827	3.1232455787525057	0.9074636086765324	0.29055147467430137	0.0015355290959955692	0.29055147467430137	0.14432274640384596
24hpci_Dex1_track_4	6.2271544187611925	0.005094560165219505	8.96460487785868	0.036255655420841214	4.856428315207768	0.019385431331499208	121.82612067463927	0.010188915776719229	52.4875013121875	0.022680351884247833	0.5564539435883197	0.04226613182262913	0.9212860547795974	0.00730022609881396	4.75536011338618	0.02127878973659402	0.17264548618943557	0.6726530532440664	0.003854307720337627	0.014208830527084252	0.00015368204464008415	0.0027129653782259565	0.003332672133993579	2.277810301327885	0.6726530532440664	0.2953068799679819	0.0011382035873294097	0.29530687996798194	0.143290357091234
24hpci_Dex1_track_5	3.540218935441359	0.18856774464899984	4.931550807973772	0.21234574600188955	2.5584919039952867	0.16341441473424467	40.774106768435075	0.3288993206208718	31.639189980168954	0.19918594372874202	0.49784677283114126	0.04965733517718197	0.9307160905266566	0.010010985308935131	5.028559553177646	0.024013193873898293	0.0840833867515812	0.3403257938411758	0.00730548223279452	0.03709244941672586	0.0003110060555764458	0.005098205242616985	0.008095828162259617	2.6343322327598786	0.34479340013252624	0.12918863824728397	0.0009437853013944512	0.1291886382472839	0.1823499453668919
24hpci_Dex1_track_6	5.136966485778708	0.011215080562256534	12.347356107464439	0.025869260572537797	2.26219307498988	0.02033291907785153	82.91210831227204	0.022440828940690487	67.92500169812506	0.014460002496514445	0.2259143039019267	0.029801765142458816	0.6996161338157708	0.01860069485820047	7.460676546417424	0.014948262359889641	0.19894206456513194	0.5945000843904652	0.013539350089644017	0.03712160570251174	0.0012208329907776126	0.012603500150229457	0.008811153822657989	8.001455344300906	0.8476186758026402	0.07429899422158272	0.001005960094074446	0.07429899422158269	0.1987287645758496
24hpci_Dex1_track_7	3.2379062005665324	0.005005515180764385	4.385785222820286	0.018661452999180945	2.571930769982907	0.012165970654139626	32.9373974802032	0.010024763369355906	27.98250069956253	0.015539010639093747	0.5288928325520695	0.026967093051604215	0.946173874071239	0.0065467498672146535	4.875737240858782	0.01356383585630972	0.0	0.28078187018786593	0.001894132411791465	0.0063720351290846	0.0	0.0017152364832151055	0.0013648046433720985	1.1193902077127602	0.28078187018786593	0.2508346671725715	0.0004751140730924925	0.25083466717257163	0.13227376332999669
24hpci_Dex1_track_9	3.517948901398225	0.03572325148304779	4.712659009009168	0.05516556797800667	3.1498460231926	0.025454243698866837	38.929856113159424	0.07147719558168501	30.615000765375	0.05436515686371837	0.5226002141001431	0.04203919747432081	0.9450689113762542	0.006787825282090719	4.907035218863797	0.021764574300216593	0.16950938778132285	0.6182839780247231	0.006449610750691162	0.02167457845047384	0.00020032680764053102	0.005739289832602638	0.004374726914313818	3.8115767793943833	0.6182839780247231	0.16221212737132937	0.00104620508058661	0.16221212737132937	0.17425290559968606
24hpci_Dex1_track_10	6.084498210140984	0.014610044439478406	9.703548200757472	0.011693349289219692	4.155527796676871	0.036321151928428316	116.33009956650494	0.02934971367809538	66.23500165587505	0.01725063378925133	0.3332373340737915	0.019407308856105133	0.7906689733844824	0.008202939571476055	6.141714547956678	0.009731124653916106	0.00016748497111293255	0.33917172008097063	0.005048654958218491	0.014312350098488885	0.00036702680770148854	0.004279877462293261	0.003346697928475791	2.983643005720577	0.34516384434749603	0.11367704495164882	0.0005739161766307682	0.11367704495164885	0.18451292466340735
24hpci_Dex1_track_11	6.70549393326303	0.005085063950213031	10.62586093208296	0.013607994325000356	4.290427221192112	0.005199159156300149	141.26112164638937	0.01016937858500578	71.76000179400008	0.018055454574548425	0.3449484452587244	0.027860722702096618	0.8607103502221818	0.005408357545087531	6.037430846970689	0.013723488264043545	0.2642318097598279	0.3651842148670845	0.0021346811279096298	0.005329278700043368	8.278147127310254e-05	0.002047811685418679	0.0012649872326232475	1.2615491590217018	0.3651842148670845	0.2894728376263001	0.0006179322035233118	0.2894728376263003	0.1655030918419131
24hpci_Dex1_track_12	5.856697375385752	0.025086801175055125	9.667250946886186	0.02711438024834773	5.784101580336915	0.01883466043793453	107.82728664136431	0.04969994474881922	75.5516685554584	0.02189876248994824	0.23725702631344817	0.022500286370212032	0.5902393798455279	0.007527904803654212	7.279114748109374	0.011339268049126681	0.28480729842346614	0.32838239865733265	0.005614999577610551	0.01623456257214849	0.0005435189045238209	0.004702400970770697	0.0037192807311446753	3.3183401035537123	0.3406457370316038	0.09895983787365793	0.0005556594478609979	0.09895983787365792	0.17464926213193288
24hpci_Dex1_track_13	7.575321388948473	0.010068706685119232	11.151007481359898	0.013210646085677466	4.91504452243523	0.031139621658922045	180.30012359833944	0.020044847242815057	101.06416919327086	0.04988074948227166	0.22380375054726767	0.1118588351597477	0.761640722034875	0.015052322956391966	7.531324598425635	0.05984949804385979	0.03201796625309134	0.17969029252877627	0.004798291914128749	0.01480655454080506	0.0006563572469623255	0.004099896349608588	0.003034205137771229	2.8356840044477187	0.3419173137161062	0.06336753046070553	0.00030405590902791063	0.06336753046070555	0.18373609935062518
24hpci_Dex2_track_0	4.843762657561937	0.011226357911482712	5.8662884059279445	0.013954845718446742	4.039022100478973	0.026770821810689134	73.71745160253924	0.022467504813733444	44.752501118812546	0.017950918074521774	0.46272504007603116	0.026053277699878665	0.8856722471053649	0.005447736724834162	5.21259140887486	0.012996804416571663	0.24837119442911598	0.2203497844276574	0.00528193693753914	0.013940951262810433	0.00035560789948735165	0.004888422193097957	0.0028620752941901904	3.1523610468633088	0.30585856160432845	0.06989991982260785	0.0003692069684420568	0.06989991982260786	0.2034655570055909
24hpci_Dex2_track_1	5.641597782116037	0.028848755179505147	6.441363270651029	0.031013265729268068	5.3244320535438785	0.05791232040343103	100.0726508369659	0.056505452706044776	54.015001350375066	0.051557979215156355	0.43248550995813456	0.06918027452510471	0.8506879989903674	0.02497167047385652	5.4002561826808595	0.03521762952089691	0.023234918408025555	0.7830144147212774	0.006208353824274195	0.029333064714880553	0.000773249699851653	0.005278119805837383	0.004172699992707865	3.705264374077317	0.8295110723458012	0.21132484370059648	0.0013119794015527448	0.2113248437005965	0.16293397525757025
24hpci_Dex2_track_2	6.1059519291274915	0.028589499559099816	7.06578120370673	0.07699700196417081	5.538694809803218	0.04769452575570838	117.22263086113149	0.05771022328453266	50.91666793958336	0.061914528038695536	0.5709428648724933	0.07268158553540652	0.9452324897362179	0.016795330327696277	4.701225645202686	0.037980441546682064	0.0531939388369665	4.378730252725157	0.034363502554844313	0.13689571503454104	0.004941106171076783	0.024588979651009	0.028608636554113786	20.508795952824883	4.995833233586561	0.2135049889226691	0.007336779232316147	0.21350498892266911	0.08865137487428956
24hpci_Dex2_track_3	5.554823308383535	0.029860046997644947	6.600553574152766	0.09504252903812581	4.859098681520545	0.09879675161422523	97.02360901784708	0.05995283060621656	48.8583345547917	0.07863741944677559	0.5194704134934669	0.1515317066914949	0.911266048792309	0.05011749772974646	4.966774371193967	0.08483383614067225	0.11277018874139795	1.8863055478292508	0.020949469917821255	0.12160131910820471	0.0036747596359405087	0.015446267955306379	0.01909888303091201	12.503044565341328	2.242508346622534	0.15086769770125627	0.0031605982945634185	0.15086769770125624	0.09614765308253541
24hpci_Dex2_track_4	5.407053115169136	0.008554114519689075	7.820323675611413	0.03509285324526794	3.9690185671463865	0.021269641255861428	91.85502542608455	0.01713322910719901	52.92083465635421	0.03101516389677628	0.41303162454996734	0.051686254912634795	0.8888729053328703	0.016547493083548706	5.521222842426604	0.025164362846264346	0.0	0.06958715877935417	0.007474592514527051	0.041480456072096376	0.0006509703081554188	0.005104456367633918	0.00714260173354677	4.4609798569365315	0.5646317786658192	0.015599074869425985	0.0001165967282525585	0.015599074869425985	0.16705082579787214
24hpci_Dex2_track_5	4.535938567360669	0.004872366961479025	5.628660960917278	0.008599059836089497	3.6539488310569848	0.008385105303916568	64.63898239861575	0.00973140655077652	44.55750111393751	0.008599435537966209	0.40917929842909617	0.013480192563346453	0.8593265074953119	0.0041006993229409485	5.5421405173162315	0.006706039762350668	0.25150016532562774	0.0838656063330549	0.002812069817449347	0.006244783625045403	5.2326811455918064e-05	0.002432652198845821	0.0016800930081400816	1.6782970827586954	0.11023370815711897	0.049970656086228235	0.000140520973738224	0.049970656086228256	0.20181299417930829
24hpci_Dex2_track_6	2.985929801531114	0.10491797491804199	3.1845754526173473	0.1303328410585128	2.8345558856818216	0.08476050262214278	28.31806391590319	0.2077884312151848	24.472500611812524	0.10677433988896308	0.5882607042632261	0.03283813857599084	0.934107450368673	0.008723546453503981	4.623779128499636	0.016543601773611267	0.27170854790540055	0.235808623520803	0.012382427388594462	0.026491567565809494	0.0011876985951815137	0.011408821335001963	0.006490619229551843	7.390069632979081	0.36854902566322906	0.03190885001522563	0.0003951090183670826	0.03190885001522562	0.20346952053873718
24hpci_Dex2_track_7	5.916135912113942	0.0077493756664380785	7.678340223062588	0.018676076957668604	4.813033660562199	0.023924607682290145	109.96443258155492	0.0154676346744106	48.67416788352091	0.01655256914146763	0.5835445478091876	0.025538577004652594	0.946070556101054	0.004792921294068546	4.641671071122417	0.012793815535811128	0.28952152393712205	0.3155458816033817	0.00731040673971934	0.016667331793228265	0.0005108998955812384	0.006039055027312383	0.004134277878537629	4.362990644442444	0.36411458558270204	0.07232330007521846	0.0005287127403086215	0.07232330007521849	0.21882409190464952
24hpci_Dex2_track_8	5.6360651017856025	0.007991718075161264	9.4831029717379	0.014840199047444392	3.4324506474745973	0.012829191568893058	99.79978623998927	0.01600416512236572	57.92583478147922	0.010663463841517345	0.3738126927662575	0.017347315819090554	0.9271299243752377	0.004957796681195457	5.798649621554129	0.008665647605178305	0.26610298193128806	0.32065929984995956	0.006427825863903906	0.019952397884593694	0.0011757397318991312	0.0054327911184064255	0.003909903450861769	3.8362494874525406	0.4519384434664798	0.08358666476170537	0.0005372805256327552	0.08358666476170541	0.19172139985890652
24hpci_Dex2_track_9	5.268128375064253	0.006995037459612951	7.009653111982658	0.018804578066416545	4.003588562824145	0.00526775960185687	87.19344185967206	0.013995758629407025	51.22000128050012	0.011994455904194583	0.4177495971095636	0.019401437772986425	0.9093282819929098	0.004631046626992688	5.485394531086296	0.009652364889855648	0.3062410032700396	0.04341862145737295	0.005930627319592512	0.01666124718175322	9.56513845114001e-05	0.005056308418747908	0.0045496703475268845	3.539511881120076	0.18924866906078722	0.012266838738123731	7.275004894535231e-05	0.012266838738123726	0.20328815948189108
24hpci_Dex2_track_10	5.276618457038652	0.008580378407292488	7.079555384598816	0.014114230273303685	3.963416864385306	0.007134001080083312	87.47686895717676	0.017176110283006224	45.9333344816667	0.01358949084046014	0.5211279196301981	0.019266033834408402	0.9451982046084522	0.004354084083674721	4.911263008955485	0.009630764960758976	0.201285500773306	0.15035303802473118	0.00373804617975272	0.010115564331811263	0.00014572565182287256	0.003597415756722029	0.0019673864178820755	2.230937496561384	0.15035303802473118	0.0673945541981679	0.00025192395585659915	0.0673945541981679	0.20638733321974692
24hpci_Dex3_track_0	4.975733946355599	0.12593033648038018	5.555760763944594	0.15071551580500142	4.731157765604411	0.12696335792968713	79.01278520063921	0.2626796790476338	41.502501037562524	0.17010144948503156	0.575964565298231	0.08362561718748704	0.9321555061558164	0.02145139669484394	4.684506778775871	0.045857981202819316	0.2462467238067478	2.0839802817321487	0.012863484623659487	0.07588158599584019	0.0011791407909057063	0.008819866983239336	0.012571934653581735	9.673314851521017	2.3306014389264447	0.2154360024169447	0.0027712577044730355	0.21543600241694466	0.10204441163750771
24hpci_Dex3_track_1	4.416980919647681	0.02596615269781954	10.461390231900507	0.032286018512991406	2.059409250325169	0.04938561568716256	61.33291973331264	0.0523327148237032	48.42500121062506	0.018583051147467715	0.3285559011139845	0.03567518577902364	0.8888522480279284	0.016220018801857795	6.18741126021233	0.01795696485942475	0.24119195722618814	0.34675976561222027	0.01618819466885387	0.10392503740710861	0.0020405323425811543	0.011926209574464813	0.016257112486015874	12.173490192658917	2.298356265057114	0.028484827286535272	0.0004611179292231137	0.02848482728653528	0.13538479518682617
24hpci_Dex3_track_2	6.026694214154079	0.02131115582226819	7.598919360769433	0.05287587834460593	4.795038705542756	0.021000765529063208	114.15774529122055	0.042121658072359264	52.0433346344167	0.04020450343216624	0.5305313900334249	0.043509543756807045	0.9355259658496974	0.007548770310972104	4.870307785098182	0.021673833722185214	0.16380068138749335	0.8103355238800329	0.002624666106622895	0.006167703038937607	0.0003774105174065233	0.0028133577587104858	0.0013395020018496617	1.9737436917195303	0.8456696575159802	0.4105576257341026	0.0010775766850798663	0.4105576257341025	0.09115129922160028
24hpci_Dex3_track_3	4.708601322107119	0.01617981343376581	6.0515087804014644	0.047650743337765755	4.023760056924751	0.06186898993936693	69.67025348351264	0.03229526393528596	40.45166767795836	0.045103414902107744	0.5370877987920554	0.06765570529568471	0.9217355690897795	0.02570227055045857	4.845523291037528	0.03437811796145175	0.028851618639498047	2.0938569101916595	0.005427797873869651	0.0322017149916594	0.00030634546568862126	0.004067558589438343	0.004995957846162811	4.081693205260006	2.14086175770506	0.5129873326817761	0.002784391553652207	0.512987332681776	0.11044394414257594
24hpci_Dex3_track_4	5.740798441922624	0.012531190815285372	12.432494439383266	0.024223963638393964	2.6334156536712907	0.07269749433265144	103.552994760983	0.025079985268156586	83.3083354160417	0.016804743801456697	0.1875234035289342	0.018397374199492306	0.737858244126821	0.03476372556389317	8.187145330189445	0.009226630309829585	0.05749163157103334	6.698309004402242	0.009381995841457231	0.03079938040307064	0.0004423513917166315	0.00652793624086248	0.008078684399422298	7.055242211986108	6.698309004402242	0.9494087946438644	0.008907349363191656	0.9494087946438642	0.04116998582569221
24hpci_Dex3_track_5	4.188868995784897	0.08032955492966405	5.037505068871641	0.11746323912027594	3.632285153034491	0.14518968754142123	55.48005179361042	0.1520411873036255	35.01078518899513	0.07119810163420771	0.5658255240173837	0.07551451732644279	0.9349799900000818	0.0187552910454711	4.722855080250863	0.038291310997738276	0.0	2.812140309644163	0.0248376281864344	0.14338401689560645	0.002070029664796752	0.016352600196890388	0.02662723721955262	15.828683893352718	2.812140309644163	0.17766103161774088	0.004412678646539814	0.17766103161774086	0.08771285251728182
24hpci_Dex3_track_6	5.8491426360513605	0.0093538020926234	10.766461315946946	0.025557352228933548	3.3219302434215345	0.054261664601863636	107.49104704121895	0.018670735132318005	63.29916824914587	0.03883557831979825	0.3385767089749076	0.07749951821185251	0.8558735592141034	0.03539674823756327	6.105788535500798	0.03832753268184889	0.0	0.5487875617951077	0.006609881915372828	0.024244724367830046	0.0005361366019149038	0.005191678041956838	0.005127519023493358	4.970618053305235	1.0193927188113	0.11040630277962897	0.000729772624086246	0.11040630277962891	0.114853644717417
24hpci_Dex3_track_7	5.280698381408751	0.013291169313115778	10.371035652901366	0.011336643534948822	2.703852895423528	0.02300548273016456	87.62122313106111	0.026780699138084577	60.43916817764594	0.010106223594917045	0.3013921778050471	0.016352652994495363	0.8214734614640421	0.007282375251472329	6.4577720576534725	0.008213330777842687	0.1322853163311468	0.2352707083679256	0.003784461634686582	0.01169780354353583	0.0005354326594691496	0.0031632257412709036	0.002649876794927946	2.845907621990117	0.46526944363406647	0.08266983318432625	0.00031286081203202223	0.0826698331843262	0.14728010249159898
24hpci_Dex3_track_8	3.4211257176298653	0.1213066375523474	3.9723256045460404	0.0375617691174893	2.9906510859584583	0.22269901536132117	37.31059277462053	0.23528401784819533	29.12000072800002	0.09143120303639629	0.5431069311003629	0.083297812412844	0.9230132937426081	0.025653494853111757	4.823246340937277	0.043263959132374095	0.2280539677419177	2.065663657128726	0.008782346267123032	0.025476637245404825	0.0013091590475890463	0.007309422551023255	0.005669823972492215	6.044619897265238	2.0683080805108935	0.3417359060183904	0.003001243058562519	0.3417359060183905	0.15282109772831048
24hpci_Dex3_track_9	4.4382702349329515	0.01690249095300321	5.734912090551875	0.041755870514544643	3.477438510553857	0.05960883012352289	61.90153434507668	0.03369954824590689	38.35000095875002	0.021881261842979727	0.5294325512086936	0.04656750617422302	0.938519717964146	0.0085707916724214	4.8758864218023215	0.023339119659305265	0.14101985253800353	1.729359219159376	0.012537401185459218	0.0359224780742793	0.001100966387809993	0.00888075863882142	0.009026282395173158	9.428100754574377	2.7284737583924836	0.18342604350301583	0.0022996858952588056	0.1834260435030159	0.09074832761578244
24hpci_Dex3_track_10	4.4499829497008765	0.06713151033503797	5.011419363275881	0.0381751280432304	4.086991062895847	0.09026888144977795	62.491273957896986	0.13492452277924852	35.54416755527086	0.07094295300368153	0.6193201786106888	0.027117822853915036	0.9567680224242422	0.004796347569830274	4.505759043111908	0.013651544555978173	0.18979782317952618	1.0308004245844833	0.00548083766250534	0.02224773148297111	0.0002972564514207934	0.0038628792534075944	0.0044911846899121114	4.121579020817905	1.2150507595816562	0.2500984257193561	0.0013707488710159412	0.2500984257193561	0.14175053609298754
24hpci_Dex3_track_11	3.6174233410113215	0.11673934324126901	4.15443990900075	0.23495436013773857	3.2776945692803343	0.07820217107871878	41.67035269327368	0.2390753048774866	29.789025134969528	0.16434321805982993	0.5909528839578182	0.08993600281617457	0.9421499917201304	0.01741291346087702	4.628362250243107	0.0536486919608378	0.15208125388319227	0.8410675622265533	0.020092528161444117	0.13023813836688414	0.0014319082760758531	0.009981753227612007	0.02569991599058508	10.243756754825402	3.5980671009012215	0.08210538207385312	0.0016497047015250233	0.08210538207385315	0.10561966967266702
24hpci_Dex3_track_12	6.0270347741150045	0.013669115098180714	9.370764099288179	0.01594387858088908	4.038004547524743	0.015528707489811463	114.14014112367364	0.02730162781859718	69.94000174850004	0.011533153946088188	0.2933627703902213	0.03756973717319008	0.7932389957074867	0.017673740746148518	6.54844585064588	0.019221142570930137	0.236276292317056	0.6576759107464843	0.002536831317221582	0.010710688623140415	0.0002464745697698516	0.0022127995221977005	0.001712196635323042	1.9076921047931379	0.6576759107464843	0.34474950600993337	0.0008745713434426682	0.34474950600993304	0.14317264987210174
24hpci_Dex3_track_13	3.8988323998713854	0.09105090959138755	5.7690180787833	0.20070681015895583	2.858318843917055	0.041922710148725915	48.15091907421261	0.17009874273225836	36.29166757395835	0.12196504982728378	0.46130223386692687	0.09508457797853344	0.8778239428271918	0.02780665457752648	5.235205661302755	0.0431779768950228	0.1449937822336482	0.6625020761036412	0.005812602104374074	0.040224394600838397	0.0002750874900478222	0.003635183484058435	0.006938248016355224	4.371065221223719	0.8131651861838026	0.15156536051826922	0.0008809891334987071	0.15156536051826927	0.11886681503256415
24hpci_Dex3_track_14	5.343017181721133	0.03714741469500707	8.623936512046603	0.04927802166185125	3.48063248860728	0.07388064162163169	89.80942115713769	0.07221936430422667	57.10250142756253	0.04692542025441993	0.3466558951155002	0.06544900398314794	0.8250271541069215	0.03842086631260719	6.0301480427801515	0.03170525966824585	0.2109724555379025	1.6790802168622967	0.0124748693067946	0.06626214403030044	0.0008165795080052929	0.008944536779220958	0.012304092471514183	9.381076906194489	2.2034794071752537	0.17898587056178708	0.0022328253430211487	0.17898587056178708	0.1168433644621093
24hpci_Dex3_track_15	5.405280891902325	0.019096137139248542	9.716323083156128	0.022923908318547497	3.9992948300589553	0.06819144773750964	91.82157750774552	0.03840989709891309	81.3258353664792	0.01733304597608739	0.17440316347635615	0.014027814390203678	0.5656263999556531	0.012732138715941978	8.489064207982736	0.007017793697096955	0.24338493095924787	0.8102229350774066	0.0031796405442402857	0.008359631076948619	0.0005191415887918103	0.003100469030631684	0.0018409820715634025	2.3910833649636505	0.8102229350774066	0.33885181376339163	0.0010774269655314376	0.33885181376339135	0.13717899271315445
24hpci_Dex3_track_16	4.5776600235647615	0.010746503293154488	5.820948547498915	0.02716883408151433	3.766853365027906	0.026338021440519343	65.83958662531263	0.021320742278414708	42.18500105462502	0.025890258163592392	0.4655786611105601	0.04394654086777086	0.8965509011969791	0.011581826260383758	5.1990216673920635	0.0218938379667883	0.021795677125007257	0.7008049819995917	0.005157926174541919	0.013827100254859464	0.0007394576413392934	0.004746587616246129	0.002918753602392716	3.8787502241403633	0.7008049819995917	0.18067803841504365	0.0009319239835058443	0.1806780384150437	0.1400930034108687
24hpci_Dex3_track_17	4.445856121357153	0.019029728446632227	6.304525321351791	0.056874066151220974	3.4011095885226257	0.05267438975229637	62.1180656059032	0.03847633496138391	43.26833441504167	0.03987501061916593	0.41782279581966614	0.04972692219207388	0.84079547106358	0.01629516420647699	5.489447213774423	0.025830548017625528	0.09608862585288028	0.31655347016675484	0.00601290544555777	0.029829442715589325	0.001008664955200657	0.004866235195634521	0.005207483842980357	4.5216929353905115	0.8910480139874489	0.07000773265454303	0.00042094987690965426	0.07000773265454302	0.0996353593405189
24hpci_Dex3_track_18	4.622204609344399	0.05197420924575792	8.906547288877867	0.05768788279305526	2.7012844185641076	0.13713643159829805	67.30073253170328	0.10071780102336332	65.7150016428751	0.09826195915759328	0.19779918386490317	0.10390567326210871	0.6409339697615568	0.10774306839791578	8.002498701985287	0.051291992106293226	0.24482942513310568	0.5185435484664929	0.012831733637167542	0.310086671877041	0.0005019923385800539	0.006571523567634043	0.039711389064679616	9.649438172831783	3.8228542269721633	0.05373821140452138	0.000689554414880617	0.05373821140452135	0.09946423679227206
24hpci_Dex3_track_19	4.218747106776337	0.06496959481477593	5.818203220358224	0.05692604045644734	3.2433506545306945	0.09211126046678617	56.1495367057819	0.12155845062623738	39.165255216419524	0.07260545109031118	0.459175560971399	0.05722381186192186	0.8727320554556325	0.029836011515542053	5.2384575005626415	0.031303081089875756	0.00409909013947526	2.165585160494492	0.0051609360014917794	0.10843174176309794	1.1460767837306051e-05	0.0032385057113557096	0.01393629563198296	3.8152337163587533	2.165585160494492	0.5676153340774414	0.0029294264126390507	0.5676153340774414	0.13659993334759393
24hpci_Dex3_track_20	2.8400867326027104	0.07883737891121557	4.523349101997923	0.07875407789122815	2.9016348317962017	0.13291821354285535	25.497876274893905	0.14824370668662815	25.645455186590937	0.07593206015338273	0.4843533941588767	0.04112032232094638	0.931657773378556	0.008784456454455986	5.09674782619071	0.020161831240676092	0.01369968707990749	0.6505942410014293	0.007499687946441032	0.05231715848530419	0.0007871601283061449	0.005380271973114138	0.008449405724784177	5.16180546809481	0.785705294906322	0.12604005420637432	0.0009452610753003197	0.1260400542063743	0.160316521545198
24hpci_Dex3_track_21	4.386675750539305	0.1075593415931615	7.067566818516794	0.1713732057152382	3.9633003269532856	0.27737934442488504	61.15281555764075	0.1972038503078648	41.112501027812556	0.13121558866164146	0.4545858318951787	0.09777629128583602	0.9209267537609686	0.022737068470006904	5.2755776217214425	0.046590815015418785	0.10864119106031944	1.853432708062889	0.016835176661292098	0.11078645679486984	0.002168324643505948	0.012547291996398141	0.01709700799925193	10.943406568989644	3.564509714714653	0.1693652425666945	0.002851293778892889	0.1693652425666944	0.07964412204602532
24hpci_Dex3_track_22	3.564553361548197	0.09231024669567485	4.642874489457292	0.1445664479028505	2.7759707727925687	0.05490615283818052	40.257345762867274	0.1748864077559592	31.250000781250037	0.10982458741101649	0.516172444522643	0.049055489541365835	0.9321400316482602	0.006572391849103276	4.93860514737497	0.024805620607133008	0.23590621517489307	1.5350527742611038	0.004809693233349714	0.023193673772963393	0.00011781461281297226	0.003918457317366763	0.004047081352564922	3.1264553727958697	1.5683714475496096	0.4909882250736765	0.002361502743791248	0.49098822507367645	0.11025349607896814
24hpci_Dex3_track_23	4.045485112959752	0.08650355938028781	6.3619023089272915	0.05471499772288056	2.6893526710734785	0.15857329246973834	51.799880307385315	0.16303001196464098	36.3152182991848	0.05325482369159723	0.49043240354630696	0.10919550330228495	0.921958044761678	0.025188995255396814	5.085994038658406	0.057696000290430205	0.04162124996801905	3.9282490933590717	0.009457972441089438	0.028383272411746298	0.0018083010925912992	0.006883673682375102	0.006475145725064445	5.42469391306175	4.046795291832819	0.7241420725878208	0.006848915765968997	0.7241420725878209	0.07919693014148804
24hpci_Dex3_track_24	4.472374219609996	0.07147033411504812	6.727100691567536	0.056034982701551855	3.0245533311895567	0.08595996051909055	63.15952815797637	0.13422855489486804	42.04200105105002	0.06302518646182931	0.446502046036229	0.03633964714678808	0.9280204018534834	0.012786665118936523	5.307714596036377	0.018117799683385956	0.06152142201587827	0.30100852317424	0.008263500830656181	0.019162047609684138	0.0008439821998447826	0.008775137799839225	0.004857690830116467	2.527784212291648	0.6828728320392358	0.11907999176138163	0.0009840176108347092	0.11907999176138175	0.11711855470047529
24hpci_Dex4_track_0	4.04343401332492	0.0068571798011222065	5.507762155668834	0.014975717125053413	3.182986870588932	0.04163969312800246	51.365440068272015	0.013672753617009523	35.58750088968754	0.01990364814402134	0.5100795967414075	0.0318496194285656	0.9367324954559695	0.009040863879394706	4.96535489847684	0.015852674220839046	0.12137507712289393	0.34662626401180596	0.0029240619313033052	0.0106571257183588	0.0002538673631197199	0.002477862477378211	0.0022148180890835967	1.7261578707366383	0.45552478781385414	0.20080797352786922	0.0005871749508950043	0.20080797352786925	0.15715686185611033
24hpci_Dex4_track_1	5.436446912220405	0.07181518811980997	9.842994693615806	0.07088283882822576	3.130615891855562	0.06971397178857273	93.32849424975802	0.13982242922482202	62.35666822558339	0.08091947127258192	0.3006338027295524	0.0301618029736388	0.8269186126058771	0.009874379461614062	6.467480777758633	0.015170668711776743	0.28941477481151384	0.598602608267447	0.008594951425751294	0.03887749280242915	0.0007942569867724709	0.0063106792618045325	0.008207347958770409	5.073847066415216	0.7265307419772826	0.11797805500085222	0.0010140156520369393	0.1179780550008522	0.16685792505892805
24hpci_Dex4_track_2	8.195588866827357	0.063895028329035	12.246855479938375	0.12196516332661285	6.509880352134535	0.047088955271542755	211.8749585104145	0.12183325117045966	110.26166942320842	0.1348539618863265	0.2252851026917552	0.19191815384510627	0.6395355465101519	0.07888678333814772	7.553453590498509	0.07980154918147489	0.13952472479252745	0.5344390600762288	0.02956647107481246	0.4498115445315827	0.001269126128906831	0.00624869105857656	0.08337868282551353	17.453938375698808	4.297060119482068	0.03061996946318606	0.0009053244414449323	0.030619969463186087	0.16103478485440642
24hpci_Dex4_track_3	6.341322369695447	0.011249250256485533	8.953534266929928	0.03977852547051445	4.895117650681594	0.026677595085623347	126.3468709006768	0.022581331343217256	66.67916833364583	0.03190158759743569	0.35782901863906597	0.05026869896269296	0.8021763351166906	0.021707034859610647	5.9317736891856025	0.02547506468899732	0.164882566092056	0.6192866001418775	0.009648052799383376	0.026383836033358123	0.00018975054385875548	0.008368682212242802	0.006091779652622904	5.695523100468416	0.986890374663363	0.10873217248314657	0.0010490537411090581	0.10873217248314654	0.179221575927757
24hpci_Dex4_track_5	4.85754420008626	0.0040223309982808	7.717233141602107	0.00946674783990895	3.1090519264723375	0.011234882320592735	74.12938912313608	0.008037144296577559	50.732501268312504	0.005929294630328704	0.36196318658232335	0.012737768985880558	0.879399940923926	0.00597776658961242	5.892497115840967	0.006417550672272108	0.09009430297738698	0.2390994140731009	0.00340213517839306	0.010488383313101883	0.0001663567603757903	0.0027922782268082567	0.0021909688298488465	2.008378260605324	0.2543446775904053	0.11905098693959995	0.0004050275506896257	0.11905098693959994	0.18376673011873493
24hpci_Dex4_track_6	6.028023486704205	0.003603155779860095	7.912616101043954	0.02208814305212928	5.505011164670313	0.020493268504680705	114.15774529122055	0.007198957615120892	64.5016682792084	0.009624822829623377	0.34487829266550474	0.01708624516493594	0.7576273934850212	0.00686841052167089	6.036980577242408	0.008581117360680497	0.2919511318809814	0.7178916102629385	0.0034628395991352532	0.014460101975864639	0.00022653368816264051	0.003251553643313694	0.0025718429671873467	2.0442138263745973	0.7178916102629385	0.3511822496260656	0.0012160878005185417	0.35118224962606565	0.15696645243780807
24hpci_Dex4_track_7	6.780306750599468	0.011366609481581245	10.55946079670789	0.01714704872582779	4.368472108428668	0.020858022709163936	144.44571555561907	0.022837939475583668	67.24250168106258	0.014810588154707068	0.4018113437913533	0.04381860364131068	0.9051473979939806	0.017361629605333457	5.596311122891334	0.021613144591899513	0.14863135787224693	0.8214328667619158	0.00746386180524003	0.018650372940646087	0.0012175878415315769	0.005890828153941591	0.004548965938359774	4.40613232684272	0.9138269475608641	0.18642945917843684	0.00139148371973349	0.18642945917843684	0.16102811649423812
24hpci_Dex4_track_8	6.793425862282275	0.04000555288316988	11.443217023304728	0.08247472431131267	4.056702179822297	0.04623958108536062	145.21853851092692	0.07294085740021931	79.38666865133341	0.06985193569015874	0.29138257064816026	0.09377210645415784	0.8131644460129501	0.015530902661284724	6.584127699386505	0.037988776869380514	0.06151833897570322	0.4425913397520733	0.021810835779238497	0.4495914719292	0.001600256114468973	0.006555390831047081	0.080712454163094	12.875563764443267	4.241839790740477	0.03437452121314633	0.0007497370371698852	0.03437452121314635	0.16255873284866215
24hpci_Dex4_track_9	6.948912604287254	0.11456631387974853	11.693804589032299	0.21098458621548916	4.909351628322571	0.07923827857154901	153.6904183988066	0.2199964987083143	78.92857340178578	0.22563834860205298	0.3282819010191824	0.2444606598588333	0.7648534751127767	0.09269000225378256	6.324058275833049	0.11898157687724306	0.29728742001617786	1.0776233961745816	0.12297956513597258	0.8286949307444655	0.002753112235071128	0.019780202884090357	0.22610294580560483	41.83635163327809	7.685510070786492	0.025758063361275566	0.0031677154309144953	0.02575806336127555	0.13069198068026616
24hpci_Dex4_track_10	6.295624737498594	0.004806329166568316	9.196828650939455	0.02355211210338455	4.351836381014914	0.01527512629139788	124.51955830931118	0.009634499770237476	65.1191682946459	0.03127378167648058	0.3699504980840531	0.05675847043801397	0.8354708622588187	0.019463298909098446	5.835400605898303	0.029068220692962065	0.021792337196441646	2.8954916269341227	0.010187826151699431	0.09239826720520698	0.0007080270651313831	0.005565971830039638	0.015576995124320793	6.014166837298907	2.8954916269341227	0.48144517857016267	0.004904879780846707	0.4814451785701628	0.083983726106876
24hpci_Dex4_track_11	6.513610445522406	0.005965678267509711	10.547029105255698	0.009291046999466012	4.0334955198958395	0.014360267695446523	133.29347541467365	0.011916638024656562	75.44333521941671	0.006832496986427536	0.29431301998967224	0.014086453583385191	0.7818967159997164	0.009963120081799557	6.534803468649949	0.0070473157433996085	0.03306985101725601	0.4970233455683124	0.002459716651384503	0.007235036052897664	0.00017949161686611203	0.002219241234602985	0.0013721551905295168	1.452041494783551	0.5407557400317452	0.34229279766030474	0.000841943294054038	0.34229279766030474	0.13625804007144482
24hpci_Dex4_track_12	5.835939953049976	0.0032851264949579247	6.922469644007153	0.028960991528688314	5.144454557128508	0.010605692030355501	106.99813034990645	0.0065802895175158934	60.21166817195835	0.012768042460748684	0.37104098215516174	0.024974093699223182	0.8140666202887108	0.0070743212214905826	5.82097669166198	0.01252054112871865	0.15349499385065787	0.4041803271331546	0.0034682414839419745	0.014058801630387313	0.0006127497135863027	0.0030609733068631285	0.0020656027860987297	2.0474027143650018	0.4041803271331546	0.197411249041208	0.0006846698833215178	0.19741124904120796	0.18218775296525852
24hpci_Dex4_track_13	6.901933772106514	0.14453187638216786	9.65479146720816	0.23296296804185887	5.280016833840716	0.08212947310178721	152.7812888890644	0.29569690159922446	74.25166852295837	0.34922316429196504	0.39912131730726524	0.3237055378093479	0.8207832188995903	0.12001210019536	5.9029225580916425	0.1976543954410926	0.3112051293876812	0.5590723059693793	0.08725366584174946	0.617307440949241	0.0005058749361019044	0.007348377603481932	0.20151817612033954	51.508348859160186	6.33209330729597	0.010854013346419946	0.0009470524535704145	0.010854013346419944	0.16702907667194783
24hpci_Dex4_track_14	6.078228682417642	0.005755540317158175	9.015201124388204	0.015112615010283471	4.10604493216482	0.017316991203652213	116.06955788681121	0.011525366165070045	64.24166827270842	0.026330684983854033	0.35409387505981277	0.05031824295581405	0.8339772384603308	0.018239125451150855	5.962921401157417	0.025222584803674387	0.3092131343519493	0.6872668542700323	0.004325465142327199	0.011885163729088247	0.00040253633902170274	0.003936778453834798	0.0024863743418927094	2.553446498548389	0.6872668542700323	0.2691526353345321	0.001164210342105022	0.26915263533453193	0.17413274437090437
24hpci_Dex4_track_15	2.4474875309603052	0.019483186241496857	3.1144749423855767	0.02942242014357102	2.0664387574974517	0.029860378833118956	18.825896774628173	0.038822464569159526	19.59750048993752	0.025566237876942493	0.6160453000476765	0.02083283663325864	0.9512687073985876	0.00557383333167025	4.517193883547631	0.0103425992506471	0.14917984075987725	0.3240761572769071	0.0017385964417521646	0.006500803137428897	0.0	0.0014637615311855552	0.0014721512491459273	1.0263434915099667	0.3872302705500979	0.3157579893648695	0.0005489757167645797	0.3157579893648694	0.09009946342368823
24hpci_Dex4_track_16	5.750922631346997	0.0032162543842174287	10.354292815849709	0.009929263034456936	3.3679054698492	0.00833370043927063	103.90331769516587	0.006432835411015871	58.185834787979175	0.010297566046564663	0.3857689276288873	0.019888440364676817	0.8718849182148094	0.006055707893213884	5.7082802014019896	0.009882810930580164	0.14419866294681713	0.24562101371689107	0.002981817284528726	0.007955443172734568	8.522246557482349e-05	0.002565729825789367	0.0018714597879390437	1.760252517118768	0.3478152528936862	0.13953737394389903	0.0004160749534636663	0.139537373943899	0.1772337067679603
24hpci_Dex4_track_17	6.241028394281528	0.009363877190011262	13.4018737206171	0.03760565245856831	2.8973043117611	0.010217672597747852	122.37713111885654	0.018740435968198715	71.25083511460417	0.02649730495595272	0.30327244925537006	0.0354219945900633	0.8573876537297097	0.009016765003956075	6.440165045107396	0.01804043523617058	0.009454658359966901	1.498434886060579	0.006023748440571618	0.02835859001509892	0.0008817750485932885	0.004084861630405113	0.0055101851575595495	3.5559919818099424	1.5713954896255173	0.42138308908612887	0.0025383057257658197	0.4213830890861288	0.13035599652046068
24hpci_Dex4_track_18	5.398907581908074	0.012320896484741111	9.123723906410332	0.045414690155013655	3.3169213002046396	0.042738534046555594	91.58568166261739	0.024502397459372216	60.09250150231255	0.03961639320271309	0.3196547362414747	0.05810344740489289	0.8143806943271001	0.028501100690491887	6.277783091330919	0.028692613721551432	0.05610613003324901	0.8179939983536954	0.0073081995429374585	0.07121963755813475	0.0002138707757145397	0.0037307156960452136	0.012888632762319335	4.314240415671573	0.8179939983536954	0.18960324866975756	0.001385658375267779	0.1896032486697575	0.14041197409238262
24hpci_Dex4_track_19	5.141206084474283	0.016702912486262957	6.703413931854161	0.019268613167302384	4.093225975595438	0.016762468914675543	83.06174373642051	0.03347919826309972	54.57833469779167	0.030126270535774522	0.35071969511304424	0.03310046348680449	0.8274805724691653	0.004365234595404199	5.98830861869021	0.016626798165192656	0.12365170378316542	0.43142038855516657	0.003577238643997453	0.010145696012627948	0.0005926556461108869	0.0034681858162855283	0.00188586627366837	2.111746873325357	0.4401827201061845	0.20429550246039246	0.0007308137661961923	0.20429550246039235	0.16064569365829356
24hpci_Dex4_track_20	6.743534981207233	0.10989338702862678	9.671002791595727	0.19129593891616134	5.097844027116384	0.0349599481168286	144.5900697295034	0.23848430239544097	77.79416861152089	0.18770493267869295	0.3046179958504745	0.1173962675396492	0.7594839962436569	0.03617591023045834	6.462015175093501	0.06784899553769576	0.02534215590910726	3.7359516775672335	0.015899971478930252	0.5490168535105355	0.0004465731458643865	0.006018316633171775	0.0707252483439631	9.386210537822093	5.06938591653467	0.39802555701399134	0.006328595004407785	0.39802555701399106	0.062407216578080175
24hpci_Dex4_track_21	2.250122024031689	0.09794979645579073	2.9819824819456775	0.10906240324648638	1.7289550613607236	0.0995373686720068	16.058643044311463	0.17629697911222905	21.113793631293134	0.10198267990762112	0.4493509823749462	0.05166914811444542	0.8251735039939918	0.02060718130876686	5.293726570377435	0.02662082825105347	0.2071337837190115	0.21951998679379367	0.010855526854646962	0.05674891743432944	0.0005207451195187957	0.005906430530794966	0.012672844592198982	6.442535843710374	0.6073879200621892	0.03407353751987325	0.00037186056236560196	0.03425541361047975	0.2048796048784842
24hpci_Dex4_track_23	7.51136639068889	0.004739424130847506	10.76413391673378	0.020306140299212707	5.213256291557736	0.016961747819344113	177.25460261273005	0.009468173954805363	81.95416871552088	0.01678055121267897	0.3318386942466159	0.027045324641713473	0.8347545391421197	0.010702429335804854	6.155459393120899	0.013516667756611622	0.26850036410025735	0.5593597821975332	0.004179926938525319	0.015974094310837104	0.0010254485988373575	0.003696374214864686	0.0027783210907932716	2.4675311103358317	0.5593597821975332	0.2266880364160451	0.0009475394300568357	0.22668803641604518	0.14102915573888003
24hpci_Dex4_track_24	6.937006780037832	0.002758353342174045	10.251881492965923	0.007242485393219857	5.006179206616538	0.01232764582559768	151.18107005905344	0.005517983660716694	66.91750167293763	0.006965071965128401	0.42430689971097596	0.013226056231261147	0.8994928244647811	0.004545687482521605	5.442433072355848	0.006555843959806526	0.2725363810887167	0.4237470212126394	0.0027472907253897356	0.011579424993533403	0.00011214783273417203	0.0022921849314384807	0.00233292057042583	1.6218047429383802	0.4612642743492771	0.26128115795548607	0.0007178153019701974	0.26128115795548607	0.17758253388804485
24hpci_Dex4_track_25	6.243264779665598	0.0042729821647175354	8.830077333155696	0.032034140189602406	4.6467025338022605	0.028946384681362725	122.45634987281747	0.008541481871102733	65.08666829383344	0.01552136248585182	0.3634648896079973	0.027866724506608136	0.8250671682770612	0.007950809732622494	5.88163088165763	0.013695503779548597	0.16422298313019995	0.5036214648459134	0.004135254121965321	0.011769414300736036	0.0005006077854863833	0.003613318756723348	0.0025593762587553413	2.441159461675625	0.523840587542316	0.20630420615793157	0.0008531203188933699	0.20630420615793157	0.15619160388530998
24hpci_Dex4_track_26	7.0111019473924046	0.007787092374599571	12.219418511970206	0.013957590949586254	3.9964655357471193	0.03079912399374258	154.43608063847066	0.015552726123970125	78.92083530635428	0.021067451276312422	0.31212337345263735	0.053181912771059076	0.8232897509871877	0.04170382602663254	6.3518294207242665	0.026403847976632294	0.004372275810574575	0.7188097975813362	0.0050098623269939245	0.01506633062207064	0.0006640075976782472	0.004121339602119772	0.0030865958328143888	2.957465843821254	0.7965992936911419	0.2430492305035663	0.0012176431835046798	0.2430492305035664	0.1488418382183359
24hpci_Dex4_track_27	4.227194426244229	0.1546985357019233	6.887451082986802	0.2158968622955985	2.7004949802057387	0.13163713454060375	57.48112787405635	0.2927784543060657	47.03833450929169	0.22338700835355466	0.33711814245041627	0.23386100518701614	0.7946481466766409	0.0919780990390065	6.216518206708922	0.10334986594428347	0.3112349405965418	0.679787902008256	0.036349098500853695	0.2971036995912248	0.001879422662307099	0.01664098073395846	0.05177822991420066	21.457918452316672	3.1443672929538216	0.03168004872042301	0.0011515412114504995	0.031680048720422994	0.17048511839974564
24hpci_Dex4_track_28	5.034260220109615	0.013444633494935953	8.605482716509435	0.01714416499863138	3.014507314695978	0.019950338396879232	79.63421231504395	0.026928905814922372	51.8591679631459	0.011689020124117721	0.37214415824291586	0.026311119919484864	0.8661798231853325	0.010187519459465838	5.812488016857964	0.013156014129707412	0.12932696326808346	0.45049797498721617	0.004602560981490717	0.01508365677355042	0.0002497590479586745	0.003354978196827457	0.003163249328529441	2.7170241432623965	0.49135059451684765	0.16580565767306446	0.0007631306505164537	0.16580565767306452	0.19105549246172446
24hpci_Dex4_track_29	5.827446359085607	0.002703745993719311	6.778862396229694	0.008846232775055226	5.26006774679864	0.02003761504119304	106.6865365843267	0.005396832069015609	50.72166793470831	0.014791362403400805	0.5214707002862433	0.030948698460694656	0.9198041913830025	0.006260687081415131	4.910737105314045	0.015539737615225837	0.1775415939187312	0.19833417549864582	0.0026613105339863704	0.01184383888424441	0.0002744711002762226	0.0022631243329606894	0.0019454971983307676	1.5710481626725812	0.22873024677630258	0.12624321787897996	0.0003359724055856657	0.1262432178789799	0.1677255759655018
24hpci_Dex4_track_30	4.460995107347052	0.010797493493688538	5.436733101310424	0.03411280074242929	3.7507214415806223	0.034810058208490174	62.52648229299074	0.021580492229740015	40.56000101400003	0.01945207420516365	0.4778344838269129	0.02510764899964287	0.9129129674402209	0.007961357470171277	5.129425664465151	0.012544619324371007	0.0018209331733598886	1.3041044478444894	0.005403318414200261	0.030632790456676127	0.0007917464771739296	0.003630211731017568	0.005229050015476606	3.1897342901389205	1.3319206969369475	0.408844226265534	0.0022091155363200177	0.40884422626553396	0.1424529371899116
24hpci_Dex4_track_31	5.942455626779802	0.055592476139860555	6.903024828047342	0.09418710041155785	5.338298237086064	0.04900666747759446	111.28122431406113	0.11016629811142013	66.38666832633342	0.1489781517629494	0.3291083631280409	0.2007518044874687	0.7807774810768052	0.041735753299756415	6.269934459336981	0.09637268128506145	0.28093841832936045	2.5561260755233923	0.014891683109365146	0.19280367144958788	0.00040012836193363663	0.005985127178428357	0.033568838531444864	8.790988909147059	2.672077677784656	0.2907666136245187	0.004330004268879545	0.29076661362451856	0.1479922756904556
24hpci_Dex4_track_32	5.289853728080104	0.006462152673095202	8.235195480855397	0.020910170927828136	3.3924156509445025	0.014291240703689938	87.91345231233927	0.012948530870735943	55.09833471079172	0.0176781492669988	0.36413619649792256	0.028422237392474497	0.8697033178838783	0.013550938419357205	5.876324640003153	0.014328413598933547	0.038312592110246506	0.2544430290350019	0.006412836555455257	0.025599648314669505	0.0005149547809786549	0.005527972826730849	0.004776093425175284	3.785681888417741	0.760951926463799	0.0672119413449577	0.00043101919442005925	0.06721194134495768	0.15829003552255594
24hpci_Dex4_track_33	4.918546797739652	0.003121920185607083	5.449306257268096	0.00921609685813583	4.550998527865832	0.005789584598603575	76.00247255012358	0.006243219013454228	41.04750102618757	0.011858876716105091	0.5670620723830105	0.022904827806286786	0.935085730366145	0.004515931627866241	4.708416654563462	0.011432242889107776	0.04307449696108083	0.039287787732121646	0.0028372847406213536	0.007562597570229421	0.0004130188501585683	0.0025210869766394434	0.0016245887482028841	1.6749307988704487	0.11106029861957642	0.023456364739735405	6.655238574650005e-05	0.02345636473973541	0.1738214432356018
24hpci_Dex4_track_34	5.3583513049031275	0.014287871708614123	8.257216980802388	0.05470039623747627	3.6763349476757035	0.09490427510252027	90.21959826097994	0.028560832629519164	51.750834627104204	0.017923646439683128	0.4236207026436148	0.0391393085581903	0.9186581746591356	0.012287390768573306	5.44969811611242	0.020044089759240595	0.2410438988177721	0.9898915304200376	0.005693843441478258	0.020097082457309106	0.0006989943323530395	0.005270747239175973	0.0035302152845892157	3.361239570896899	0.9898915304200376	0.2945019269054658	0.001676847865013395	0.29450192690546567	0.13751182597411576
24hpci_Dex4_track_35	6.241531858535668	0.055336110628107824	8.807266670126117	0.07673536597538298	4.799960392916905	0.04753624218324617	122.76090197137844	0.11033799646648276	68.40166837670841	0.15698500302735757	0.34618252863140875	0.24768783329945832	0.7887295010793964	0.09441375111137686	6.15208576244544	0.11232050019806872	0.26137599904199976	1.4744800045866437	0.08791970750868268	0.22981168111040143	0.002425585560414684	0.033274885241820165	0.08881626197483192	51.90153241430565	2.048975072066667	0.028409180538573692	0.002497726843512759	0.02840918053857369	0.19057298226770356
24hpci_Dex4_track_38	3.8465760388545616	0.014306187466190836	4.942267660187941	0.05706425470267075	3.535511442902992	0.022271864189015795	46.492981048053295	0.028657723361640425	35.10000087750004	0.02728081855494663	0.47496848809898756	0.049620016758828774	0.8857149125993147	0.013208915507212813	5.148452137924169	0.02499610050049525	0.27590027933031214	0.17017638564592225	0.002873115635519589	0.013509030263099775	0.0001188456891289904	0.002208042404707973	0.0024455381716397416	1.3556708466437597	0.2541580961603341	0.12552928025798346	0.00033349335503879575	0.11607376706871915	0.1456184019267452
24hpci_Dex4_track_39	5.396083880252413	0.004146683216671233	6.753594530631866	0.02150260747318095	4.611357159119801	0.021694876798990747	91.47759207387956	0.008295563173606125	51.32400128310005	0.01660179291608283	0.436703368852668	0.030236771182525473	0.8830766229164217	0.008854039184751599	5.366114184183467	0.01506009151181562	0.22134995118247436	0.24885948101872649	0.004370901012026847	0.013834591274528667	0.0002782627542914507	0.003557090487455525	0.0029865258429536082	2.1429349385069107	0.346703836596852	0.11613020841039591	0.000507593645467888	0.11613020841039587	0.15030242770936636
24hpci_Dex4_track_40	5.847375754823528	0.016364400649423756	9.457869132347563	0.023009163131177218	3.645755744556885	0.01622240750516848	107.4454833134506	0.03221143324125702	67.06470755897065	0.018874510099483353	0.3004023459613888	0.041239443861958006	0.7845994077595587	0.018858387236224558	6.471956978809982	0.020981578949340395	0.07842146341317698	1.1512762427968104	0.017561454786786043	0.05737857578532728	0.0025516816903877085	0.014490993010872649	0.014631614264710463	5.798509383558169	1.261078410032851	0.1985469310546061	0.00348677295277059	0.19854693105460605	0.17582295506498705
24hpci_Dex4_track_44	7.75103884234368	0.00503970361084872	14.732080152627159	0.01220357430127207	4.902504358309708	0.023427088085407565	188.74729204606018	0.01005605261272668	93.82608930217403	0.010734054024822614	0.26949556430827276	0.019159523234956375	0.7408537066778673	0.00924795312263029	6.829508947979167	0.009662755178543895	0.00034154710014820363	0.7552769650242751	0.010689379175379952	0.03245759700494084	0.0022861253731351824	0.008627216476222872	0.007829008486843866	2.3529738359903263	0.7552769650242751	0.32098825472336456	0.0034311651655814877	0.32098825472336445	0.19645527863361303
24hpci_Dex4_track_45	1.9046998870607623	0.041655555431657276	2.2855056021413644	0.07700162543085748	1.609899710724591	0.0233663477980606	11.417102843582434	0.08767443562000266	16.368182227386374	0.06734569713421536	0.5365708680103993	0.04909568267247096	0.9009701617183205	0.012976238456127802	4.8441489707177965	0.026464973056404145	0.0	0.5506758813765356	0.005121750890839398	0.04141628928654639	0.0	0.0023582740265475693	0.008807613298314499	1.0761670256585427	0.5506758813765356	0.5117011284001742	0.0026208057102271166	0.511701128400174	0.15391415054829508
24hpci_Dex4_track_46	3.2991390495806163	0.06714247874008147	4.320632387500245	0.06871693573598149	2.5800615342226867	0.058234387435851215	34.34824576503132	0.12956103193565768	28.104762607380984	0.07448386968683268	0.5448637084712649	0.03006100156064415	0.923060500793461	0.007237952977033639	4.804096072504773	0.015357924060832938	0.06802824602332011	1.705843272988681	0.00938728972070723	0.021286029579609903	0.001675071955235022	0.009091852618382823	0.006233818614112199	1.87850412003166	1.7090885088835917	0.9080859896969143	0.008524466276600095	0.9080859896969142	0.06917452986844096
24hpci_LPS1_track_0	7.162822484610229	0.023517363893414085	9.209669683488453	0.0997057041171929	5.936436370797666	0.11202081340481412	161.2717788969222	0.04609755011920729	85.76750214418756	0.08813638397666715	0.28145962939854235	0.177195517749228	0.7430288109050474	0.049240321059050435	6.753255135537223	0.08072083379118773	0.01794620346737838	12.760792867853409	0.044328658338434135	0.11624687914619937	0.002030942753909669	0.03452687216588576	0.030840300294186506	26.155404423237734	15.099846667139438	0.4878835999383783	0.02162722541059365	0.48788359993837815	0.060710034200107336
24hpci_LPS1_track_1	4.947546660363314	0.04301511150532719	6.464458434271631	0.07175130625438846	3.820305761702757	0.07658854532358308	77.0428788521439	0.08617162939330783	44.059167768145834	0.05815032143572739	0.4989369531554894	0.03875229896349938	0.9403074134251909	0.01268510773109644	5.021476397965653	0.0197193628263602	0.0820509508500355	1.0397655346167567	0.01605064375862542	0.054150851703030876	0.00030426377569523253	0.012941694743326538	0.013180711259153996	9.47042149471457	1.6002495062380795	0.10979084037569484	0.0017622136668303875	0.10979084037569492	0.1479329837426058
24hpci_LPS1_track_2	6.422172593698031	0.014522846253938206	6.717908356633795	0.011850104131952336	6.324531328005752	0.02335754760622694	129.60012106333934	0.029048070304512476	61.31666819958336	0.01054164939235098	0.43321014025766263	0.028486891487726505	0.8785656859527091	0.008880253311760596	5.387498181693705	0.014182057745451126	0.21956059813103884	1.7725026566531052	0.007244249275618698	0.017617769906859357	0.0008228542492402825	0.006589586481388642	0.004170128245015669	4.274351551539585	1.7930541318600635	0.4146834052558604	0.0030040699581358613	0.41468340525586034	0.15825177534057916
24hpci_LPS1_track_3	6.143841922969046	0.010953360810546906	8.596709742803741	0.04369131880163847	4.564696197302644	0.04535405943940079	118.59927676329714	0.02173278865430686	63.364168250770916	0.04604729899159392	0.3730379851321493	0.07885401649374091	0.8455718858833526	0.01956866081946186	5.817164549710926	0.03854119030554478	0.11995743135267622	1.3298224054645866	0.011942078248975519	0.03820627820863763	0.0005908871751481594	0.01018825024812827	0.007655845144810216	7.046229188152306	1.4736549356465476	0.1887282360472437	0.0022538073626673077	0.18872823604724379	0.14991288036474024
24hpci_LPS1_track_4	7.105838919217698	0.011364566921855616	9.349867772938158	0.07290573217675307	5.492398366288606	0.07666561472950084	158.6487579324378	0.022779955769981205	68.87833505529173	0.05259812818299506	0.4227076317867117	0.0807133112128119	0.8788131978404857	0.028196296521108662	5.466997199658721	0.043927767092319304	0.2693522226800456	1.9780937114444108	0.02747494261813383	0.1282331029697015	0.0010959351438528013	0.019404344044740784	0.02548307795225441	16.211143369062434	3.331250424700791	0.12202061670859267	0.0033525094422978854	0.12202061670859266	0.07799849676171414
24hpci_LPS1_track_5	7.375847039131833	0.05328418649812892	12.871983667349125	0.13430644603954875	4.301289911609546	0.15531456723557602	171.39769606988474	0.10469297148258436	87.92333553141674	0.06508000985506514	0.27970814743872746	0.1040020643277265	0.8081819640547248	0.04497918531008187	6.729791075934745	0.05171552452760892	0.011466336336584781	6.757254053385197	0.06310179415592228	0.19077927351069587	0.0048145769404402995	0.05131753893111244	0.045626466739715155	37.232188111343305	12.375331477926945	0.18148957652388165	0.011452317899255481	0.1814895765238816	0.05867981197481774
24hpci_LPS1_track_6	6.63132944515531	0.038978421281275856	8.868420956376418	0.11344486124377116	5.186645712481412	0.10452500314222338	138.35995483466434	0.07714221322039656	69.36583506747921	0.14161808040383847	0.38049875457955884	0.2583217370025689	0.8497505185064889	0.06305561276668016	5.899309962181696	0.13474902535485092	0.10272243287901843	1.2006297208458114	0.04307529599661747	0.24198153366246014	0.007322839004304832	0.036551918203241676	0.03567548018962062	25.415878343093592	3.3359445576369	0.04723935583253473	0.0020348492351759707	0.04723935583253472	0.07730104710844087
24hpci_LPS1_track_7	5.841813927075219	0.08160944377790702	7.378659209782783	0.08607590733006423	5.152113512312154	0.10695323783061435	107.9265185542207	0.14830794392125707	46.953948542269806	0.06829508109275646	0.611893900133037	0.07840316695345384	0.9522219276748003	0.02386294748190124	4.5442916365502395	0.046188385515554375	0.03129743029713665	0.5341901551142463	0.03631939754077849	0.23249830458878853	0.002384251844602513	0.026614276000518848	0.04691113588751808	13.438945753817585	2.5105162536293433	0.039749409284020626	0.0014436745977974555	0.039749409284020605	0.18153464340008452
24hpci_LPS1_track_8	4.627390572595611	0.06851672187317631	8.025823489710428	0.15473471271016886	2.856818959357212	0.05843749267432805	67.58592004596264	0.1336106100279268	49.33500123337504	0.1357048748353097	0.35536434833700564	0.13427195145704784	0.8510712136342936	0.07107728116277973	5.990852185131638	0.07297470667373628	0.24566540507255133	4.522747428350751	0.014745854500610445	0.07496948407394774	0.0007671661257377992	0.010392061965026653	0.014785308948291075	8.700551798457841	4.620207952467322	0.519823056412629	0.007665235155923236	0.5198230564126286	0.1491224350731561
24hpci_LPS2_track_1	5.969411362279904	0.19630501228774294	8.838351414128132	0.23559277842643572	4.526398007435189	0.25203056571157195	116.2610660809104	0.374434102615055	72.48660895502239	0.2754657176755611	0.2856143810634814	0.23317008325758934	0.7434912587526444	0.07765353583769512	6.748135764413673	0.10191770905835124	0.004076038145484594	3.53215065321536	0.15279935157837685	0.8655043349619953	0.023093644939025673	0.12353457522992212	0.1396926558922862	90.44670561295125	17.53292510248184	0.03905228641859548	0.005915953757283767	0.038717139151269495	0.07852834328555929
24hpci_LPS2_track_4	7.583719356560525	0.13324031312403434	9.319706289983737	0.177067463824378	6.329505917563194	0.13696589249698993	183.88942805412046	0.2571198733441404	86.79210743296058	0.2649419470188037	0.32981788722128447	0.27249951582644566	0.7980886859786899	0.07770189006296419	6.370387311934423	0.15098035027988965	0.0	2.9365084643923756	0.07718937414960898	0.4057481104068725	0.002809516539393497	0.04333284802373678	0.09389445513116347	46.12430086369105	9.11771462726059	0.06366510514859616	0.004918320306469229	0.06371758238299104	0.11470429042779266
24hpci_LPS2_track_5	6.013104101355121	0.16431373694418985	8.14058202486643	0.27156702242194486	4.658678204672819	0.0984179284734155	116.65875583293776	0.33358210037221686	60.61250151531255	0.2562779617028909	0.4099529574430294	0.18945150494255827	0.8594550775370464	0.04640219437520875	5.615452234532583	0.0998346899820975	0.14470817487891643	7.991406939859576	0.07164260187966365	0.5248656942824932	0.003920421621653013	0.041604740254626404	0.09662523100658427	44.60612869678201	10.514070413996896	0.1791549092767626	0.013384704830981425	0.1868260571198041	0.08425004486009026
24hpci_LPS2_track_8	7.102193127959796	0.07219415145042822	10.996519767830774	0.12594417396804466	5.339189443396727	0.18926346758966758	159.2914592357593	0.14054115364323574	82.7923749511653	0.1553665399349584	0.3027426236309794	0.20964052277071946	0.7450660724458322	0.12891665824217843	6.550985767996894	0.10586106593953805	0.05234995625424657	17.800652386219795	0.13940792143387892	0.763070447384877	0.01082342215414119	0.09257514144476436	0.14417406402877467	82.65925401437369	20.335639487351514	0.21534978265258026	0.02981408402569019	0.21386219462307232	0.05906645515025313
24hpci_LPS2_track_14	7.906796812524332	0.15770455921599297	12.164191821914134	0.18383342201377106	5.317572591803683	0.17784963129451759	201.28903548818047	0.2551440281354324	95.19746000705513	0.19394045725272463	0.2825650875422423	0.2051707427508276	0.7730053813150691	0.07138958346524744	6.757595390639163	0.08887896128266778	0.10724178931553748	12.444627446063762	0.07690506539542322	0.4997744248429729	0.002538667615071737	0.03273947759697119	0.10346869425200052	49.605573119684905	12.981978193813964	0.25087155864600585	0.020843346653551916	0.2710269674225171	0.06975016149178014
24hpci_LPS2_track_15	5.743044668934732	0.1127457108639231	9.913726080424684	0.09862575309610354	3.5231682491938345	0.25336886597858493	104.93492191341277	0.23609071068298787	67.9791683661459	0.21780581713579372	0.29690465667792926	0.19665399720764964	0.7783691444690641	0.10634415703240738	6.608677617782047	0.1055316488972091	0.013354992014447975	0.3616011911920814	0.0500762932241253	0.3788468641152647	0.0016773723431590052	0.020327728176488296	0.07710954204762391	29.898308722313093	10.51157315379035	0.012094369435760713	0.0006056411902260524	0.012094369435760715	0.07332606098424167
24hpci_LPS2_track_21	5.618812977666781	0.09086076130083567	8.413180879943345	0.24938350709331714	4.185635839674794	0.176462643788766	100.00223416677834	0.1743027944420628	65.85583497972922	0.21002170989191668	0.31535838819244255	0.34373914474713546	0.7598054948192028	0.126633168021115	6.553868119225899	0.1473128919965269	0.051462369476254016	18.592034225611876	0.08157352846327204	0.4301182792633473	0.008304942986397997	0.043157477356980486	0.10590503520056643	48.703895207409325	18.67402595516016	0.3817360838683693	0.031139559302894415	0.38173608386836916	0.08730410941510504
24hpci_LPS2_track_23	4.413189252454491	0.1095155117412257	5.45948869367464	0.1240591407381158	3.667224293447066	0.10260143771572595	61.920258777831094	0.20233504606140246	41.452273763579576	0.11560975995545278	0.44866133138051634	0.055217791598987806	0.8788357859282432	0.018617403259583876	5.298301701226239	0.027344145322872947	0.1901431251484782	3.5598828314672106	0.02194856642264058	0.08452394012925125	0.002233941508511327	0.013770925410269983	0.02246047808211924	4.664315196679855	3.5598828314672106	0.763216609803986	0.016751510455145342	0.7632166098039859	0.12404952676077126
24hpci_LPS2_track_24	6.534059283431142	0.09921259745501185	9.534091751269315	0.198112751881594	4.99151827282078	0.15477470689024134	135.4471692723584	0.18548647849058292	76.57000191425004	0.17467475242919628	0.3031096133934169	0.2454091749934429	0.7530403253370579	0.1247093323486662	6.581792792704616	0.12006274587291645	0.005425258594461046	29.246473581536115	0.13082026492846915	0.6989865552501009	0.012744854510093419	0.08545582724075941	0.1462743069709379	66.52990791958534	35.59142598199937	0.43959888862143487	0.05780176064548479	0.44184103034105654	0.06020315582926101
24hpci_LPS2_track_25	6.0401324636063185	0.13711568335013957	9.205111830321544	0.2396722468668198	4.388606935129117	0.16846904264806783	116.77020375517682	0.28955014324103046	68.95416839052088	0.2101035137231122	0.3157662245007673	0.19467238185295366	0.7748029595090578	0.0655445682443709	6.391012238774168	0.09072765519383479	0.061268719545969116	3.5563306817265508	0.04315518213502673	0.41653823745445	0.0002541472451927474	0.022147127224065113	0.0659500423868764	25.766023708381585	8.183422352846982	0.13802403979662917	0.005956452576435715	0.13802403979662928	0.10799923036106548
24hpci_LPS2_track_27	5.14259946249912	0.07078348101079675	10.58347590503966	0.07733094465776308	2.6482672934003793	0.26989376562444956	83.4998674562433	0.146087846658524	59.86093899652348	0.11527921012630586	0.2949899170364759	0.09791943575522172	0.8427703554362163	0.056270786480148674	6.548903797355081	0.046979023791595804	0.17318216079429738	4.292628397159193	0.04369658386283072	0.4202589972292887	0.0027376832820958912	0.010714943514909571	0.1035903859245321	13.707921734412439	4.292628397159193	0.3131494679009551	0.0136835619857349	0.31314946790095505	0.14668165592835095
24hpci_LPS2_track_28	5.769219217800119	0.08159560499734118	9.003448607508222	0.11375735427858079	3.8269582777947675	0.08807054228297606	105.26059901302992	0.1696198422005166	59.193334813166665	0.19441651939355442	0.3929842935523649	0.18392540898147083	0.8476350952759317	0.10060728524833784	5.740306151941419	0.1063903207152109	0.1126429005120263	0.996428045784881	0.044447601441841816	0.36513893572945294	0.0005489578085803017	0.008303342620758979	0.10391825396616171	26.537669310441004	3.8639480989941077	0.03754768492019928	0.001668904534396872	0.03754768492019928	0.1283618161193056
24hpci_LPS2_track_29	7.015495824557449	0.19512288342391304	9.944259955980602	0.2577729305983444	5.413127878747761	0.20934403654359351	160.50718707941334	0.3615492617334056	73.60810994831085	0.28941901164354655	0.3847734425229409	0.22364279622473693	0.8262177658288823	0.10159934720147461	5.837090027067468	0.12604173120126494	0.013014741364081848	6.360777920614952	0.1857819297269786	1.120924511346194	0.014141880870711986	0.07889548558336895	0.23208815487909207	72.51285607542859	11.086868525159009	0.08771931302772584	0.016988149425090405	0.0914413444302998	0.13875121972845159
24hpci_LPS2_track_30	5.322563073448421	0.05082863938611569	6.409182966826758	0.13160245062602294	4.731454023200706	0.07179553576991067	89.23024404484552	0.10388565118106118	49.4433345694167	0.11933216166520151	0.4684934536535495	0.15644130284727847	0.8811677802542204	0.0542342423456622	5.227925667286884	0.0799120950492146	0.06296906780920801	4.097347412550233	0.039378329026099314	0.217805691542384	0.0027608793195440964	0.020025097041531208	0.05018755978156618	23.51103411192442	4.913427249401713	0.17427338130023487	0.006862594549331512	0.17427338130023487	0.10302021757284024
24hpci_LPS2_track_31	4.666547851878055	0.08713818591227884	7.228899940383174	0.23441324482597434	3.287793889388977	0.21913667742174525	68.9328903514064	0.176836911762048	51.56666795583337	0.2271351669222111	0.35971413772072386	0.3318526341588626	0.8246045960153674	0.09751180285785936	6.207829924344499	0.19279198564064604	0.0011844431597724902	15.305220113787637	0.11539226783080583	0.21866990672290693	0.005076243635502555	0.1203283237096131	0.06777027329141945	24.0028973626696	15.305220113787637	0.6376405265803875	0.07202078464159584	0.6241387399301006	0.06538879049293017
24hpci_LPS2_track_32	4.699604805025037	0.19189600040818502	6.175266537002501	0.17549129389626594	3.8242064364957513	0.29875292388717734	71.94119109705952	0.33627015145365774	45.120834461354214	0.26058495879823557	0.44975099986752476	0.1680459397601887	0.8779662178913019	0.09149936185377247	5.345622210350192	0.08872821592683068	0.2558543071663398	4.880161196781649	0.02539840466299237	0.08630210330323805	0.0019161605967562077	0.021564821115841994	0.01887629163304519	15.16424828550489	6.471970631816725	0.3218201855377472	0.00817371930100699	0.32182018553774727	0.08745806586570969
24hpci_LPS2_track_34	2.549845508317369	0.0718269119774971	2.731108401592983	0.07720009576151031	2.399596074761743	0.09412645788371554	20.53110951712151	0.1457632585030877	20.849057125000012	0.06901180882852923	0.590923104622601	0.04522879146917366	0.9327614080440402	0.010949096883998014	4.615169409630609	0.023553452983215522	0.009055289073306935	0.7148832746004704	0.009480076515397713	0.021697941183194052	0.0014357930995228829	0.00917095321693368	0.004946219442292033	4.988587829035021	0.7323197890478194	0.14330373626773563	0.0013585303847605075	0.14330373626773557	0.12548042971171863
24hpci_LPS2_track_35	6.9874104343834595	0.1934662850758758	9.123460197409392	0.17846614667729058	5.5201036344327825	0.2817634475133651	159.1258915769842	0.4201931130980667	79.9500019987501	0.3198536729451789	0.3269068946292991	0.2405222332968595	0.8036342198470572	0.07095100633833333	6.3455882559087975	0.12865160113047822	0.025672800320024447	21.749859009136742	0.1956552400042721	0.4586191254900001	0.006005055495516311	0.20993654737932474	0.15182640398348865	115.06841802746426	23.81074401799103	0.18901675526594566	0.03642855946938836	0.18618749729673967	0.1252029350770067
24hpci_LPS2_track_37	5.255186642851124	0.2516783274187351	7.470721929105306	0.24183203744073345	4.689876067135175	0.3577108324700583	92.25695636723376	0.43377084274411626	64.46403669932022	0.3086993894750043	0.28485015211199893	0.26463531607697166	0.6823817793696282	0.12224045886298247	6.787254070684575	0.11221513069714172	0.050798804788814	10.706329463989041	0.10646221116568542	0.8616079702776703	0.006539481668203289	0.038252935351185846	0.1693337674745507	66.44478296559197	21.572407073387534	0.1611312278577725	0.017931893692457984	0.16843435333642345	0.11524786141246676
24hpci_LPS2_track_39	5.924422566347145	0.14476428828728577	8.637989687503593	0.1705949885038681	4.7082729802518966	0.30335237367501755	112.57689104551118	0.31189096258543475	60.08166816870837	0.2272625946139857	0.39958832716965287	0.16465088967496688	0.8146315466664447	0.08910686269001702	5.672092983809505	0.09246533652226614	0.007403888161826501	16.952955258795416	0.07743422110131784	0.4476097044422169	0.009731577353087228	0.04938648366924366	0.08643898708035182	46.23250043283312	19.261955690601212	0.3666891277798133	0.02839428699595145	0.3666891277798133	0.07542334915684323
24hpci_LPS2_track_42	3.9470802215357477	0.2777130566959003	5.832265969267227	0.3220621813138923	3.1563638097424995	0.2780910541908093	52.71906513595327	0.4702894548588316	44.425001110625054	0.3875556729449639	0.36339517300572316	0.3388868400709011	0.7787458771094903	0.12212894037078842	6.1124217980435365	0.15304041561663337	0.01058600149509545	11.848659305625743	0.10227826850136157	0.9700271575514866	0.0019649913207687966	0.052620151665402626	0.19259034535412067	25.875324940677157	12.395974362840379	0.45791344969736497	0.046834594758531814	0.4579134496973649	0.06710130867536694
24hpci_LPS2_track_43	5.4808246952836726	0.05208336319995321	8.954594743833798	0.04716963527440367	3.5464693603998163	0.08970225725234489	94.62768181471736	0.10493963247621856	57.17833476279172	0.06329289027524723	0.36819585578347436	0.16122787669788138	0.8027393562777991	0.1040340964949558	5.9029622606743	0.0850672011965801	0.07117702727717427	9.887122551620669	0.04245209501166948	0.2682480297844496	0.0034168105654416013	0.03186530134807995	0.04647669782512249	25.3462419210449	10.948321148590566	0.390082387062337	0.016559814557949158	0.39008238706233694	0.10351102407463773
24hpci_LPS2_track_44	7.643497255942653	0.10096057501272836	11.197878958976293	0.14762734830254357	6.111355549820936	0.1905054219683675	185.41227030002523	0.20291007688834134	105.62500264062508	0.19265886488270056	0.21852531740240727	0.2322836255186229	0.6536707161421225	0.12267604702631853	7.741617066677717	0.11898244723962917	0.2330571093562311	5.60219434000525	0.126137102883678	0.4276879752403929	0.009138282111236419	0.07249030161329416	0.13138249714716352	43.4664415909825	6.239421718331446	0.12888550649537125	0.016282339909726308	0.1290844607771091	0.0885677611079528
24hpci_LPS2_track_46	6.037978005866794	0.18329569993546593	8.26039944481501	0.21983435031661308	4.881304929819567	0.20828089056127588	118.38162523726304	0.3422813437901377	71.38181996636374	0.29298555136720067	0.3069648992269223	0.24845365236599656	0.7419208793602278	0.12102338570577353	6.5569038618302224	0.13093249836013973	0.03555348493409067	27.11195700691093	0.22057777040968843	0.8555824139561803	0.052882327627904686	0.1664416777999546	0.19339147275464036	46.87523671297216	27.11195700691093	0.5783854953719737	0.12757898300645312	0.5783854953719737	0.047252193620994906
24hpci_LPS2_track_47	4.213315867067481	0.11281571589617434	6.3683521413504165	0.2513082157597479	3.1305078428887154	0.17580435926993054	56.47945074063916	0.22367618691227623	49.6708345751042	0.23096581923115192	0.31043145362400726	0.31754539487183814	0.7383265514823268	0.1311461115568557	6.584122642296247	0.1441241218358498	0.004381115513617099	14.689240644188075	0.08926020832040843	0.5368217732542045	0.0017112882963968928	0.05345525656342479	0.10416683839926973	53.293266996364544	25.80194028692415	0.27563032765827844	0.024602820466200367	0.27563032765827844	0.07879814556412168
24hpci_LPS2_track_49	5.904705160998975	0.15132978624067106	8.749298160315778	0.18775591137339567	4.528971551387615	0.29563096636671415	112.04172435208618	0.2578616623038769	68.25000170625005	0.23010727394149488	0.31942967201975864	0.3037231061340218	0.7724201256327873	0.12438647719861977	6.478749192929983	0.14453369002732383	0.005348318412322571	53.33702064092107	0.18117842300018905	0.45721824118745713	0.005945702938116429	0.14726962402947205	0.12337098802731472	108.17351037619855	53.33702064092107	0.4930691484026835	0.08933349073764435	0.49306914840268334	0.08292233482112771
24hpci_LPS2_track_50	5.1493591907002765	0.20856819983634242	7.405637745988642	0.2220260734993894	4.247386394554973	0.2284978821253236	86.9258585129597	0.4073447637013676	60.222501505562555	0.25837764757611276	0.3116492225778611	0.2948894275563378	0.7254496081731963	0.1611618132261606	6.576988961362599	0.15770161388431947	0.2701613738022247	17.002236022731076	0.08579233129087988	0.48214652432072463	0.002897050098912878	0.034590659244121885	0.11203375113091577	51.2227531590921	17.683292374921066	0.3319274145597767	0.02847682671443758	0.3319274145597766	0.0978566688631032
24hpci_LPS2_track_52	4.381384040971121	0.09894604894951266	7.272468222341436	0.23151894940993678	2.9324251259736442	0.1433070332439109	60.898096794904845	0.19426293532804415	45.30500113262505	0.23519932536681354	0.39827558120631373	0.24791465944953384	0.8724470169091174	0.07478407069733094	5.790753628593416	0.16066413914734828	0.012417562073991383	3.741875604135835	0.04399242178878147	0.3085174858814404	0.0013083757373033172	0.022620200952221323	0.05710097390100762	26.265901954770243	10.32940117842734	0.1424613405844325	0.0062672193835856035	0.14246134058443244	0.08361785878898019
24hpci_LPS2_track_53	4.922452668505867	0.18703205366101514	8.072095636825228	0.325624967661218	3.7135537601992676	0.14767676579905817	78.78532721512853	0.3452396784630252	45.040518367392316	0.24206370954541065	0.4924926523496958	0.17351546609611165	0.924449236986884	0.040214153443687374	5.102607187352895	0.07838696383031511	0.1059711621103889	5.244002433990246	0.036661497822504274	0.31241748567939365	0.0034536882434072066	0.019748242237392563	0.051031263920619636	22.191163600832603	6.799401034254761	0.23631038589582987	0.008783112315531881	0.2395731990562715	0.0981596253653466
24hpci_LPS2_track_54	1.9075532267675648	0.19625835230959762	2.791454909447687	0.35424791005878076	1.7725442620865908	0.21494580934909846	11.871810489423913	0.39027848407320154	17.225000430625034	0.2793260124679558	0.5078712284311128	0.1758525850909837	0.9110206649219661	0.050798643743564395	5.050922238446723	0.11301901047868738	0.20033131343712976	1.1218150170823584	0.011293794630993248	0.11225960929793591	0.0	0.007763198193172186	0.01650644376019109	5.550029994447159	1.2272005805157409	0.20212773952658664	0.002262365309323837	0.20031932430533936	0.11449313292431147
24hpci_LPS2_track_56	5.635233024464561	0.1489814591934536	7.002795488930193	0.26392286987655766	4.756471527483919	0.10057797292214196	101.97825721755689	0.33116108082481016	53.4762725233475	0.32232662222738895	0.48615967678719396	0.25366396777584616	0.8900358929482353	0.0843562904777283	5.248924371887987	0.1626366296805219	0.20843266532099078	14.13205757032982	0.08462022914693168	0.7405080525738752	0.005023599798138828	0.04171366156897163	0.13317820732066005	52.12990641778197	15.179825174130142	0.2710930930332392	0.023669601693018644	0.27971564165726326	0.10744417733679903
24hpci_LPS2_track_58	5.1568276678629585	0.13787037228840532	8.810080524253827	0.18948451367034505	3.296882964352309	0.2762209383335671	85.13199383993302	0.2546118871504382	63.775834927729214	0.1809187264133307	0.26659660252033673	0.18504651756618118	0.7522938600506403	0.06753359390372925	6.955000066862143	0.0940620759268644	0.03408743402882768	12.757761753688603	0.09268020325860747	0.4321571429392409	0.0023904933901248166	0.05756470450901336	0.10084925295950789	55.335192584454205	12.757761753688603	0.23055421256946618	0.021367811283066314	0.23055421256946612	0.07561533937088163
24hpci_LPS2_track_60	6.610645534207806	0.24932381979250048	10.002660645190945	0.27481181691627304	4.848120854442098	0.2904669309053096	145.8238379363531	0.48701398006235014	95.90645401056463	0.4498340107320216	0.24090193081118708	0.45177126245945726	0.6725230267665875	0.18336351729653694	7.7866683965639805	0.2184594429291782	0.2550350742791879	22.025161394964712	0.1651363883858411	0.8849120051082061	0.02117944311722565	0.068071518826767	0.21614216051052637	54.903845049015295	23.518245892544662	0.4011588145657521	0.07020935271109566	0.4251597930496792	0.10717527042761095
24hpci_LPS2_track_61	4.934947543335416	0.07801859771025742	8.047443981453739	0.09878521522343608	3.105278712569317	0.16293677976800533	76.97513315910145	0.1713371381372205	56.69569107256467	0.20108150824878548	0.31255511626252275	0.17098981813658598	0.8162372544501139	0.08862661028158308	6.430588415279324	0.10794086912772247	0.0844516984430013	4.329020288521419	0.0303974669036719	0.3929140849397642	0.0010911659719561716	0.010574137255746657	0.057526850858994	18.865462171814528	5.365489587521722	0.22946802199148258	0.007250620473371538	0.23852712781457755	0.10389647943660119
24hpci_LPS2_track_62	6.875733454943903	0.0806445060653823	11.057255450792715	0.12736541310652186	4.562526737756208	0.17538465112875157	149.48693682217288	0.16363211062551633	88.14565437755441	0.14620703315645836	0.24665926950730374	0.17011625076204187	0.7400939028330321	0.06409538424692697	7.220303571188414	0.09086613664853985	0.0	16.367724338552332	0.17324106545422133	0.6549945802912952	0.023103864709796296	0.05958159249386453	0.1972682705295059	38.56878549171891	16.367724338552332	0.424377488942882	0.07351960833925192	0.4243774889428821	0.07934050301219833
24hpci_LPS2_track_63	5.522100299457667	0.005988964600023142	11.020192842499872	0.01719504806828488	2.934196980437854	0.03065281347222747	95.80187979009395	0.011963910922938885	63.077084910260474	0.022157262082337148	0.30301845439164393	0.045696875643841575	0.7570761337827644	0.021264305919233315	6.444696991841703	0.02236182516608731	0.08516286580663993	2.3706190716894353	0.019205901178716463	0.06446764598063617	0.0006286402011388194	0.015390941597371581	0.015958458922535303	4.470179499269785	2.547764295930756	0.5303185413643192	0.010185245498684173	0.5303185413643192	0.09921314747750776
24hpci_LPS2_track_66	6.359375481229605	0.07308095035758731	10.253603844156645	0.1440620191046876	4.181291932967562	0.11191275062664327	127.72976931752288	0.1309481012446772	76.17327776640091	0.1490799038947108	0.28631830950256587	0.21041297961970207	0.7584263344907762	0.09339482361926875	6.732753219577662	0.10265297013879988	0.04643741585356039	10.960564569350316	0.07495612499117506	0.3508629375671011	0.009231692600830088	0.053215173758647025	0.0679554441777054	43.23589156327819	16.546923356818915	0.2535061536387866	0.01900183893818091	0.25350615363878654	0.072380861119813
24hpci_LPS2_track_67	6.163588812570711	0.10990743282802251	10.984622136682983	0.2347559202528604	3.6229995212603128	0.1569253223724414	120.79024968358024	0.19846755911168973	75.92881545754248	0.20533147353285364	0.2839820849464379	0.3407068338125451	0.7586258939138462	0.08793856846760069	6.870416037868701	0.1291281631437518	0.017164510337094808	15.222898656235731	0.0642865395271871	0.45458074399819015	0.002716688872468347	0.03305916740133306	0.09540568151230087	37.7320567464317	17.428447946546576	0.4034473593246504	0.02593623461236339	0.4034473593246503	0.0971660607515235
24hpci_LPS2_track_69	6.386138785158108	0.060988027238132646	8.56188628757887	0.13328754157697814	5.106752774425204	0.06220885619036763	128.5994041572429	0.11873733047567422	60.071819683613725	0.14241247042386798	0.46268761178578305	0.19676626300606123	0.8857090843381394	0.07046230748706099	5.289299753348563	0.09990110226128412	0.011163946897173394	12.760902850992007	0.09875989590951813	0.565703704722049	0.009614965907821234	0.06567084838626586	0.1201300382248851	53.96806164255298	21.000894084200166	0.23645286605828794	0.023352060439423745	0.23645286605828789	0.07996991462513349
24hpci_LPS2_track_71	7.329353149846114	0.11686198897155907	10.853161241405619	0.23303954762580836	5.383344649255182	0.17555965451445738	171.06929832619218	0.22892737339382116	84.94318394176146	0.13162035110193465	0.29756152276424497	0.13275963577758762	0.7892192280131302	0.057601965585930046	6.541168267723776	0.06577349512330195	0.03397430089449492	21.741533106678446	0.14691256766367872	0.3227266228498409	0.01848534701205685	0.12683314133593376	0.08794544563038494	31.22055940884151	23.445708568287827	0.6963851230840326	0.10230772651506218	0.6963851230840327	0.051144815087782
24hpci_LPS2_track_72	3.359416427002928	0.2446520740801253	4.217820563296593	0.3801102189206109	2.866139167051589	0.12662326353616404	37.577151878857556	0.5310459637628199	30.030000750750013	0.35476712118697706	0.5282956882680377	0.1691795602752204	0.9055913212806678	0.05011193454335365	4.942426227095824	0.10268926516276228	0.06702088907016546	0.7917269948450713	0.04358211022030657	0.4414603006053568	0.0006107545688533706	0.009784248642195233	0.09375523226211112	21.610597333589215	4.4944492290007165	0.03663605325774568	0.001596676511116094	0.03663605325774569	0.10601306182391158
24hpci_LPS2_track_73	4.694280136190127	0.1648206170213342	7.10270829325859	0.12699899355804056	3.3694605000536257	0.33408789690881546	71.10963423729987	0.3144451521343993	50.83295581627845	0.2191761088547776	0.35244923484594587	0.24238293722073334	0.838091289642425	0.09360716944150409	6.107881152282119	0.12541016726749643	0.0	13.800083776494656	0.06476946177610039	0.248891770189386	0.0007872169878451877	0.04074276618037354	0.06099910640287957	34.63821897242414	18.385607504396553	0.3984062745108532	0.02841044583235407	0.4386395232148954	0.10150598264145898
24hpci_LPS2_track_74	4.337265643135041	0.14304814997828685	6.587339096018267	0.17806467921011265	3.5220573958378623	0.2952251260189466	60.30857723417887	0.25485506621781145	51.167188779179746	0.17200267551740106	0.2986907750591028	0.2802616733553398	0.7189134572895388	0.13571542906153072	6.666286584539288	0.13148512910011004	0.0	8.824090806299784	0.07213015222384056	0.2770663650266404	0.004289649421176864	0.056826547388700646	0.06345226971203531	22.627729537839635	8.824090806299784	0.3899680165234226	0.02812845239426363	0.38996801652342244	0.09840274604971157
24hpci_LPS2_track_75	5.337628004772331	0.27157076541431135	7.711576091072672	0.28636258367747675	3.9896814735334174	0.22987948979571676	96.1058737077327	0.4514343958514531	58.832928300091545	0.3710557847957582	0.375325102073946	0.338779840751797	0.8288129687523216	0.09928755137398536	6.01851126749706	0.1537482379455062	0.01845783279766589	21.35423345027209	0.1046699011465159	0.4260921421839916	0.012479319984259767	0.07721765194843722	0.087025275987564	42.36861250561514	21.487775737411543	0.5040106859161838	0.05275474867163465	0.5040106859161839	0.05817104267793889
24hpci_LPS2_track_78	7.400753205213809	0.14880061138484435	9.902460682247272	0.20637695036652243	6.069372972831117	0.22155394016034116	175.87851489148665	0.30063538736730694	74.43292869009153	0.23677951225074662	0.41495905510537323	0.22835893803564003	0.8576515434692774	0.07973750567357467	5.621254569404147	0.12338636710594968	0.11722163492779013	13.10829067625288	0.15550247333870246	0.9856007686422242	0.013157182687485985	0.08571605195195209	0.1817887630252762	62.94478130183597	16.87199064061035	0.20825063500332694	0.032383488817372706	0.20825063500332694	0.10632687053716097
24hpci_LPS2_track_79	5.559712435772487	0.088163357906987	8.711002097164984	0.16936584654719658	4.049641155816573	0.14596997346377222	97.86269106334726	0.17184722937276253	61.293618553617044	0.15510112267284154	0.3398044014955661	0.24451434566584132	0.778022265174325	0.10672270029207061	6.204486231772369	0.11184599640147301	0.016226505415985817	20.10992067862146	0.11455426257035226	0.3628460081671485	0.009364146772604488	0.07902347842668886	0.10005918911199806	53.32508080000221	20.10992067862146	0.3771193662892795	0.043200630906266954	0.37711936628927933	0.08618159202248392
24hpci_LPS2_track_80	5.638299320118597	0.15209449678561374	7.453708075842885	0.20328550835096026	5.204079562304378	0.19968558266084488	102.18287275620244	0.2614696935067906	69.83676645180151	0.2157681676614046	0.2705638355772552	0.21271408758122196	0.6850000764578758	0.12622777917223946	6.9240437352420985	0.10019536290627519	0.0307851276955012	17.742168550280464	0.08801414517890106	0.23056710219791787	0.00914389486319834	0.061539026196188305	0.05804873730781094	29.949970656256607	19.324785158610396	0.592393520311316	0.05156622593550582	0.5858856645223361	0.05690739020533291
24hpci_LPS2_track_82	5.6516453599130845	0.04719403970169809	7.184396052330556	0.052430863902702345	4.580683401659439	0.11301312381442212	100.56940843756128	0.09266120398679957	50.58181944636367	0.07255227829544027	0.49605019825649016	0.08197140926804036	0.8970219847177802	0.036101814216701264	5.045716045093979	0.040606444188522856	0.04010245168840069	2.1843786742593427	0.060280575804341846	0.15899654474478034	0.005282703107728616	0.05753914378513161	0.04952398442527457	12.810294776189629	4.441469822198551	0.17051744026370308	0.010278889483778489	0.17051744026370314	0.07889000741425407
24hpci_LPS2_track_83	6.035339155564427	0.0686499813283521	8.243636963302485	0.1374001143403861	4.768400724193826	0.10743959271634507	114.97281824864086	0.14409993821224495	68.33863807210233	0.2028314872415807	0.3375144044099542	0.32380216979937826	0.7843778857509716	0.10386378774702454	6.3499249990718	0.16131257490051815	0.1002111098357923	19.080193540745505	0.07001754386916928	0.5078468951121857	0.007898544760416444	0.0520878422740113	0.08999562851636489	30.46756626036016	19.080193540745505	0.6262460669715453	0.04384821146707489	0.6262460669715453	0.06790507656558036
24hpci_LPS2_track_84	3.297150346147907	0.1516064745536396	5.168344027994153	0.1950836956021095	2.40666680272475	0.1596963687392742	34.93787106507534	0.2732039132210094	37.84772821892049	0.21778740258708365	0.3166687154757413	0.2342325498045795	0.7292893982571513	0.10022539691030666	6.405790411670319	0.0979401226773933	0.1627548998903931	7.605888859795385	0.07302560779753352	0.45659952504589113	0.01058171607999188	0.039656045361292386	0.09596502568837664	15.518756243025734	7.605888859795385	0.49010943536235635	0.035790539404642045	0.4901094353623564	0.11205967081249746
24hpci_LPS2_track_85	5.924614342382712	0.1412834059521708	8.044952192658613	0.1596595733100111	4.665126909862772	0.19135877402264295	112.47438062371897	0.3443860469963533	60.37500150937504	0.28425256962427903	0.4003941853772958	0.1706129902160134	0.8443256552222186	0.0625423989207401	5.683333467643296	0.11202005185682197	0.007780089685503864	11.3835898845704	0.149590135282608	0.5554920382213276	0.016960919896920414	0.11739292507409177	0.12609166885068646	37.8447290423753	17.85372666582831	0.3007972357742085	0.04499629919209839	0.3007972357742085	0.08312966532453478
24hpci_LPS2_track_86	6.069965618585042	0.1728194405587639	8.606166261995357	0.23842675892605159	4.867869074330558	0.2756823729623122	119.2074207330982	0.33335494785079006	69.29886536883532	0.31251325067913904	0.3402527090692016	0.3139497820852751	0.7823394511977217	0.13016332553216312	6.308121414014257	0.16106175405778417	0.05505996072306267	14.58512886210137	0.18649476925445346	0.9782759179572723	0.020120166773953636	0.1303390525203316	0.18544463149648377	86.50618324156163	23.92239016318429	0.16860215438442774	0.032028405640100725	0.17173889524162025	0.11931795512967652
24hpci_LPS2_track_87	5.881516520654264	0.20600147799745874	11.54238155041852	0.11029222314196095	3.257756769323058	0.3891517399989759	113.28650275734834	0.47892285947002156	74.16046697029074	0.2716312632367725	0.2578872039130891	0.18156438929731208	0.7636291153030768	0.07707577290141851	7.070254275052543	0.09370359373983977	0.3054766528365844	13.098702134513935	0.05823976416624675	0.8282189346197778	0.0002818813827580554	0.02258690571049578	0.13752583529469203	24.753199076497513	13.93485834263004	0.529172091818661	0.03081885783087828	0.5291720918186609	0.1276116464319993
24hpci_LPS2_track_88	7.72973865434011	0.20172914863867986	9.684732098289695	0.23246788950431876	6.586274096272949	0.24149533302901374	195.34523198948378	0.40594846270140883	99.82555805119458	0.41131196640668466	0.30587182622650105	0.48744320132199864	0.7698442120894717	0.14170859908781594	6.997806025790155	0.23386936084753257	0.09328669659867522	16.1240825060533	0.13547992015698057	0.5861783337884952	0.006502108811003924	0.08608917216763962	0.1403379057204739	60.32398802523602	18.47225563267628	0.26729138828334637	0.03621261594327625	0.2672913882833463	0.1308752893368107
24hpci_LPS2_track_89	6.898268447219644	0.0879467997974968	10.552296135125784	0.13462310916236156	4.589525966695816	0.1748575608053702	150.65246491898685	0.15371250536849174	87.9863658360228	0.12699299524699545	0.24707282385432247	0.13486444041044734	0.7576809895824528	0.05769934474183145	7.181322196447852	0.06904035386592149	0.03350713269047262	8.970554405778968	0.06334065160663871	0.6855931194721929	0.003530082688351863	0.03345344709427503	0.11615293278673605	27.562170752599254	12.966787558897472	0.32546617921714305	0.020615239867536887	0.32546617921714294	0.0937325442433652
24hpci_LPS2_track_93	5.948216579479619	0.19920843328376026	8.478862763482542	0.24405171306035675	4.445483901279466	0.20881910634847609	115.56458911156274	0.34085165032971615	63.43333491916672	0.2732532640764965	0.3763340883762319	0.2615285059927917	0.8441569919663784	0.09838240807373251	5.952967832047118	0.14811122852966296	0.03326383629943019	3.275420416433288	0.07205525832849907	0.38341954394438665	0.007563271421420858	0.05179158121989471	0.07761149178769049	27.70841685516491	5.06486270815931	0.1182103053218193	0.008517674087054438	0.1182103053218193	0.11720801587016248
24hpci_LPS2_track_95	4.07976769005285	0.06872656967334684	5.294638764228594	0.10300467638464164	3.197786915097343	0.06753458484345222	52.53723747534671	0.14661836594052668	35.69090998318187	0.16024004149236667	0.5295833806894389	0.12668707429444373	0.9282687986052413	0.04114939254170889	4.9100474222176995	0.08188048379766577	0.26253560065097753	1.2460135351913024	0.03395407761022333	0.21304701613545293	0.001599349875577453	0.019605685584715597	0.044691539530972754	11.688441347192905	1.9191688663179287	0.10660219769084481	0.0034202497725149667	0.10073163558668294	0.14066737636015986
24hpci_LPS2_track_97	4.709526008633797	0.1537258323563767	6.873475130847257	0.3132264172993265	3.673432998615638	0.3166674696989761	71.32601649733529	0.3303227325915611	51.820690950689695	0.27300440523061154	0.3462527421690286	0.1961728306730398	0.7966941763559803	0.09354817097658674	6.11733874288689	0.10681631410445218	0.0512751760223928	27.642921694192495	0.1279607521020183	0.7091845327877208	0.0015934758103993726	0.03396298637246295	0.18577040373693177	36.257449597701914	28.432065281832344	0.762406677825033	0.09755813190209237	0.7624066778250329	0.06854667383995773
24hpci_LPS2_track_100	5.632818676364274	0.009564074788830045	11.134306626866431	0.02802568094562367	3.1252456191367237	0.03947203103171436	99.68759968134964	0.019048446094392234	64.9606076846213	0.026178456875863492	0.29766850547148965	0.0661513535274657	0.7397301924685015	0.022965458200850736	6.5082708877127535	0.03375112398990172	0.01332362047700572	3.1813611682179226	0.011614842288815814	0.03539467029138491	0.0002794612862122413	0.011594151473485774	0.007051133116671812	3.7611939773198086	3.1813611682179226	0.8458381001888476	0.009824276135565056	0.8458381001888478	0.08490072791808963
24hpci_LPS2_track_106	4.9989735704111125	0.2684100388113808	7.254759333879112	0.19929114415814442	3.945695891817275	0.30702733621039047	84.16356902299323	0.4891582003307014	47.90740860509264	0.26686776421229197	0.43411858474733583	0.12980417695137333	0.8976094559473906	0.03401699891310702	5.41636117571049	0.06901118649074402	0.008597566244422393	25.835849214917246	0.13433778745982755	0.5685909353546532	0.03265314034023454	0.08581756387351502	0.13920114711540613	35.34548747645179	26.970866416424666	0.7309518430642626	0.09819445333693609	0.7309518430642623	0.05809842043779451
24hpci_LPS2_track_107	4.281517918342685	0.06774316904763102	9.096483315633309	0.05072581760388764	2.0809067234451857	0.07602864006423252	57.85406539270321	0.1283601013514642	50.725001268125034	0.04879250862493852	0.2812103154207256	0.06564689115103446	0.7818017286858366	0.030137107128407854	6.695916876490799	0.03360867588930495	0.0006988332183536966	1.384758760635811	0.02842096863205877	0.13716562705919103	0.0016445453104783373	0.01583666239937792	0.03612234303750766	7.190205791111173	2.3036475801306824	0.192589586566174	0.0054735825986583974	0.19258958656617395	0.0899019515461476
24hpci_LPS2_track_109	3.7825895048617615	0.05567809993442488	4.855583750902905	0.12562842814466305	3.1171270731682537	0.09102445478538981	45.08920225446007	0.11063584343782695	34.190000854750004	0.07566444388643542	0.48719207600814085	0.10620498937349848	0.8776411176945045	0.03912842825333039	5.099557741978339	0.05154719812576746	0.008075181436017048	9.733602218023183	0.047286755756070664	0.11523273823127352	0.008207596949182322	0.05159719310971355	0.0309212024359501	11.484529225677857	9.733602218023183	0.8475403759920922	0.04007743475294636	0.8475403759920922	0.0404195412499503
24hpci_LPS2_track_110	4.286962059235241	0.11390707609599919	6.426806518661164	0.1280976780165083	3.0723351337665057	0.19116403868930681	58.48544563260565	0.22046794019355648	41.51875103796882	0.15460708277222865	0.4288142304980886	0.11594986180445827	0.8605279452049448	0.0433302106272274	5.439520751796569	0.055664553189467426	0.008179846778111363	1.1849254735371426	0.07006488030795044	0.24497270418864436	0.007509112531325484	0.04459668941205696	0.06370166822970567	16.307622779944076	6.781300540555833	0.07266083410970377	0.005090972644972237	0.07266083410970377	0.09600161030423027
24hpci_LPS2_track_113	5.225123919220373	0.14526677158341375	10.50627845412469	0.2545663385311179	3.2689025597300145	0.18414111700382382	87.58149894429232	0.26203302573150616	70.85000177125006	0.28760884191370906	0.24576846956747395	0.35850991796687265	0.6588097465048444	0.19405789793824868	7.490076250750282	0.17011456485793242	0.001081228153150885	21.307514407330853	0.08884601935436927	0.4933200679835018	0.008860688276640858	0.06387651028811575	0.10578497609516044	24.772045767883434	21.307514407330853	0.8601435104304429	0.0915466629781024	1.0303969006530433	0.06475453572895279
24hpci_LPS2_track_114	6.868980101243836	0.09974781400282526	9.278217748190368	0.09818979736248992	5.297409280227568	0.20265859015753135	149.7042404397574	0.20564510356924565	75.37045642971597	0.163763972522966	0.337309637635531	0.15855659016438514	0.8059429657950584	0.06732280599565443	6.166804801565785	0.08597896286021843	0.0	4.044293102464876	0.09313433372415271	0.4898053933426977	0.006979484102389216	0.05427546756938421	0.11728198908335694	19.792084811248277	4.044293102464876	0.20433891330974974	0.01903096854502094	0.2043389133097497	0.1272741086781133
24hpci_LPS2_track_118	6.530686260297553	0.13505145312139483	10.050200787643538	0.13622571025713495	4.3525060416770085	0.24554826470535474	136.43229848828153	0.2546947548843541	71.7476208413096	0.1413065011629457	0.33100872919614277	0.11275145723516079	0.8023998412996682	0.034584011966717294	6.187100958637513	0.050067521499528506	0.08701760426685781	14.838695251442264	0.12654024831104016	0.961239737603506	0.014620908843335424	0.05872563142234125	0.22075172045958663	25.610680283102766	14.838695251442264	0.5793948105795703	0.07331676320086693	0.5793948105795704	0.09012268875916138
24hpci_LPS4_track_0	6.121863526660938	0.14373803382301756	8.26035695818186	0.16036173612030688	5.031405047629428	0.23119367580865138	120.1706803506392	0.3013720424897441	66.9500016737501	0.21880116572311337	0.3452385341286124	0.1929849449359721	0.7852966814119832	0.08372768362816346	6.121576237361603	0.10072673472812389	0.15294005170994976	22.607899766975994	0.22511389880666877	0.4612196005357662	0.057841143834055087	0.20786079920779257	0.12417045702597558	93.70071607641401	30.305921573313885	0.24127776940935	0.0544176287038678	0.24173375785474038	0.07709410640905281
24hpci_LPS4_track_2	7.07148322048543	0.027421654467517993	10.29196849996959	0.10990608462009299	5.2573751881258435	0.1367568351124078	157.21621879831093	0.05466566852853678	74.22187685554695	0.06544154326928979	0.3618455157074725	0.11128600542884795	0.8369120704870797	0.04607160696328259	5.919818700565423	0.05440110041207781	0.020021522534674333	92.32573503416839	0.33087270981036526	0.6787062823144886	0.07299089439254935	0.3135866997725898	0.1450827508591292	109.26438887490504	92.32573503416839	0.8449755312306791	0.2795793437417477	0.844975531230679	0.022046534144365852
24hpci_LPS4_track_3	6.500722017438015	0.11125427241579215	9.457681011523428	0.11304551698580453	4.81438606732792	0.262238614378355	134.40503961498877	0.24275703432964993	69.34473857572372	0.17105098589430787	0.3549876088549916	0.15326855137891152	0.8246575087904207	0.06068274353210184	6.007283241930051	0.08430689354837965	0.0012432214998308814	8.37340799585164	0.22716045772881013	0.48764760162589255	0.01276598535900275	0.26342819610926566	0.13303300376654956	89.53450936998465	19.056681191552755	0.0935215712329432	0.0212444029287929	0.0935215712329432	0.04289224879348641
24hpci_LPS4_track_4	5.744602360651436	0.17819835680737253	8.698426789989233	0.15618098000376507	4.53083299184426	0.2418302571614928	106.9661227725485	0.3136737205326045	63.640910681931885	0.23806455690075207	0.3411920621649664	0.23165544879398212	0.7882394381767824	0.09329557744149154	6.169806048195963	0.0968952619841754	0.02264222035978192	48.870207175193364	0.19873253351597223	0.5148933311210877	0.007433436379704736	0.17715120763801034	0.11849116352246863	73.22959859944228	48.870207175193364	0.6673559340739792	0.1390190259719047	0.6995282730632106	0.04946258497297922
24hpci_LPS4_track_6	7.085027251390955	0.029637356596501276	9.980877924764554	0.1572159741402646	5.268905575419423	0.1847105046340225	157.8389662252816	0.05946774166883419	71.40250178506254	0.07144465290484749	0.39676396364505295	0.18691073749385162	0.8712827100217204	0.0497086091808272	5.695364288943835	0.0857858737247146	0.027809057181334456	29.256352376864882	0.08374308040056738	0.277030850910998	0.002559995565415889	0.07382043820644242	0.06532433706897275	52.63285670805819	34.47178957393469	0.5558572003633175	0.0465491942212596	0.5558572003633176	0.03915119725801078
24hpci_LPS4_track_7	6.961494932702832	0.07821830649367839	10.208658191659197	0.142701033809814	5.717287003943492	0.18373022034167627	153.1806326590316	0.15717067350126995	92.72500231812508	0.1897773587043698	0.24059502871173646	0.31327096111719677	0.679872210637617	0.14906168540708956	7.483863429340379	0.14895565614014555	0.03919008061395481	11.439954502998392	0.27072805502521974	0.7498794599228616	0.055512366962810596	0.20838747688723264	0.18999474348420742	72.0990049183142	27.66491350302072	0.15867007479450632	0.04295644073982284	0.15867007479450632	0.07092442315070928
24hpci_LPS4_track_8	4.533577078016793	0.22100574599630846	7.662454690917096	0.14943610448832034	3.0345206304733208	0.3416162387271921	67.72399795141727	0.4219673347095691	47.61956640788048	0.2388501012498218	0.3628472650488458	0.11033167599853405	0.8161828278516969	0.0763993340453117	5.910504580408567	0.052756192763759195	0.11039448972000429	17.260422597620188	0.10882730388011742	0.34785191039517155	0.002897367470014017	0.07412078833789654	0.10186755157681887	25.50448448695982	17.260422597620188	0.6767603009755113	0.07364999892826168	0.6767603009755112	0.09662935004877606
24hpci_LPS4_track_11	5.799969231793328	0.2660640232974389	9.035146144837036	0.30537786693044033	4.260813681990647	0.21828013769378335	113.16329513184895	0.43187056699269827	60.64386116521935	0.34307401157832496	0.39652432298368473	0.2430776330022306	0.8591480333779105	0.06267404416926983	5.751132101598637	0.11823740403234534	0.059223292636361224	141.7187878187996	0.2877555347925167	0.633746545918256	0.015486786752763566	0.3145349510895833	0.15992198629438772	184.71900509546504	141.7187878187996	0.7672128146508671	0.22548591478531085	0.7836023552002058	0.04697942460231597
24hpci_LPS4_track_15	5.667476756444147	0.14513738605928653	7.896636506909349	0.12738078104449657	4.568398500106416	0.21813086690195957	103.03450727036939	0.31823373624044365	63.71101854192803	0.15799212000893573	0.315572503636014	0.11465591819953627	0.7534141118830743	0.05875980479662841	6.340954138239074	0.05652535581180914	0.019961189064988515	1.462458622712383	0.08942049164904614	0.5953139790190051	0.004595957144259482	0.05189309351683405	0.11174920426467246	57.962998807131925	6.269114326470374	0.025230899932879906	0.002326888519534902	0.026021871235816712	0.13888486625826507
24hpci_LPS4_track_16	5.9329652304877465	0.07388143631474761	9.003521274021626	0.1556088798834539	4.145858946714081	0.12442675256756093	111.18792222606268	0.14663263775947596	69.12750172818754	0.18425734932936158	0.3093419171859718	0.2537353502406204	0.7965073393977992	0.10289251267454709	6.529058491020993	0.12616507102545524	0.07395683824754092	16.050451300666147	0.12762291429814693	0.4587082070606837	0.02371337488999154	0.09873104117653374	0.09388061996538428	80.211505580987	16.10485663685535	0.20010160867084734	0.02553755045432087	0.20010160867084725	0.0409456718718777
24hpci_LPS4_track_17	6.672828257520894	0.13661770863868516	9.321792190987003	0.1820556660714612	5.193604093486006	0.19688751451662093	142.49541660752942	0.2219756246972338	69.16896724646557	0.19041663357969657	0.3816225429724481	0.18573207032709968	0.8292147090777879	0.06666622192762568	5.81132291940944	0.0918372545778982	0.01774630588513458	54.15177936018269	0.30935064937636536	0.6176993257718575	0.08379306630886704	0.29252884377087357	0.1561151635808779	103.50728765741502	54.15177936018269	0.5231687602462587	0.16944762181469375	0.547752597760151	0.029067907873344973
24hpci_LPS4_track_18	6.706032862531441	0.1330975661399871	9.502194767099938	0.19421332378561212	5.119359868553981	0.17738729496364722	143.78294899949222	0.2610961614829373	82.51638137325439	0.2286989044175254	0.28464889058915904	0.3403856826362456	0.7574768911072025	0.12320917700691608	6.909433865534353	0.1544633179772327	0.26037945431178694	25.487739421296325	0.1796180398983694	0.766697258237917	0.007672538716512547	0.11174463816154734	0.1787403712113703	110.44090855064499	25.487739421296325	0.23078168910217167	0.04055302989585867	0.22577370245663622	0.07050891487429609
24hpci_LPS4_track_23	5.365639285854499	0.048899683629769604	8.129687109625042	0.13624371380608527	3.768780712294246	0.11908267814658836	90.66299366358444	0.09933810332734672	55.98478400831528	0.09889098295828641	0.37093084402377746	0.1752530640311944	0.8390007483199732	0.05367484977459288	5.886638486031694	0.08628307637088616	0.010028178042953554	62.44488538530291	0.30729794490051976	0.6194229283709473	0.0757914274870921	0.29256121171436744	0.1373558412139699	72.0175488057996	62.44488538530291	0.8670787387347763	0.2664515144801314	0.867078738734776	0.021425125532816156
24hpci_LPS4_track_25	6.265180469441238	0.0832637656890767	9.002759670061662	0.14020080629747822	4.583458434997687	0.1816601031404234	124.17024985258027	0.1605112398296907	63.56779819936446	0.14880860416258226	0.3944192903532212	0.16451511453586604	0.8641285158088527	0.06761803766743076	5.709889832893394	0.09371419112437195	0.04628278146302942	37.68342685160687	0.15944904479715422	0.5336096665288445	0.008172468154395181	0.09548543845279785	0.14958088514319107	99.54203707956223	37.68342685160687	0.37856796944477994	0.059957343035873384	0.37602823593047624	0.059675364859751584
24hpci_LPS4_track_26	6.560151341508822	0.09219015046081115	9.000352320168355	0.13125734961167984	5.2389549473574855	0.15796500218960122	136.34935003780646	0.1986691345980249	71.76440857377123	0.13440648498515798	0.3385093715063155	0.182378870869317	0.7846943380549135	0.080345312827465	6.165942022887964	0.08756743919827367	0.028420200127309378	72.07477098158843	0.24686066023697142	0.562313805936868	0.013191080845845053	0.2282106637971706	0.12991431258016717	155.75816790715422	72.07477098158843	0.4627350972987268	0.11467671942343109	0.4645402767429542	0.04431209185935751
24hpci_LPS4_track_29	6.412790041889308	0.15250635569424884	9.600799537568696	0.20140554217024542	4.631109585955624	0.2618258243053202	132.19929638269207	0.27919605698772976	74.72045641346594	0.23160853935775813	0.30728110767251615	0.22332452420386717	0.7739209023579278	0.06469319637902203	6.524159978609774	0.11878398966564808	0.03511808138070922	26.181950549347807	0.19309419878436573	0.40527588509880835	0.03909465014347147	0.2017057585296799	0.10164255198898707	43.19609821267404	27.106149429351515	0.6061184142244088	0.11703794956311252	0.6061184142244088	0.06302331691830239
24hpci_LPS4_track_31	5.797354182956273	0.30790905242367445	8.525875537450807	0.30883347806404976	4.362819517883198	0.38467249517231394	115.59724842692121	0.5278718597889305	63.451472174522145	0.3656254961698125	0.3500539525288309	0.18843815479414652	0.8125917471324674	0.07188559669898995	6.068907740492805	0.09155885470946272	0.10547759753667496	25.02229541176765	0.2316834644750939	0.8312288138615905	0.01189973081397624	0.21051451245045896	0.18018938189420888	81.44510313467897	25.406659398697983	0.30722897324336823	0.07117987290814949	0.3072289732433683	0.07640503570134435
24hpci_LPS4_track_33	5.716603322395956	0.18802661477825783	8.142566623319317	0.2537682795932562	4.460928734288821	0.22756659820034114	106.2954944452095	0.30848121021553504	55.532610083967455	0.2510840600285533	0.44102759958423315	0.2097696107272984	0.8819321980616744	0.05931453436908925	5.43269093302614	0.11174581413354519	0.04587566477648174	45.54261552534846	0.19119877270809116	0.7455774153702894	0.012668643447202076	0.15254840982362552	0.16031359060241962	98.0105690438729	45.54261552534846	0.4646704530912581	0.09294031456187035	0.48609263148234266	0.06639534252383693
24hpci_LPS4_track_39	6.3400870266202665	0.14722216274112174	9.191275207209891	0.20596624650834613	4.657280516327277	0.17885542319389505	129.0187434301038	0.2534855587447233	66.23229332247404	0.18568031699151233	0.3717900214095986	0.14867511131746283	0.8312441227102972	0.05088333328742617	5.864466040465341	0.07917134222225485	0.021842718625479048	99.01477654873241	0.25098606711141414	0.7680573570711646	0.022982403549060247	0.20632268525701902	0.16755401521210525	134.309065673203	99.01477654873241	0.7372158837710355	0.18969152707819062	0.7557850890343865	0.04423030107616582
24hpci_LPS4_track_41	5.579719286488029	0.13803317334553028	8.085182761703773	0.1581672914164844	4.180959834544498	0.24016363817220976	99.67159589267068	0.2559795938145053	62.400001560000035	0.22103038187951624	0.3323281254741565	0.1979019613948988	0.777003672433178	0.08554221208311664	6.240256434404419	0.09970711984925305	0.11349434295687924	34.40129086026839	0.12577497422737385	0.3565219596168368	0.025090811251013923	0.12098803295064717	0.08494475999104957	42.874613125177035	34.85386532695115	0.8023697090823917	0.10091802948066322	0.8023697090823914	0.042990610270709474
24hpci_LPS4_track_44	5.595141572636066	0.16395526479563666	7.711642319031272	0.18989453917544988	4.500187969436823	0.23501217656609946	100.9932364326405	0.3202206585025877	63.81063989313837	0.16028213047349152	0.3086319353371699	0.17938646511994982	0.7553180740780218	0.09041754055176673	6.4664410249807105	0.09889302406136073	0.24239489379412693	56.80646036509484	0.17740272021171577	0.6891395399960868	0.016339726380684517	0.16657050157660008	0.11885760921748129	86.9308858899406	56.80646036509484	0.6534669442689797	0.11592681348175467	0.6534669442689797	0.055932370742554756
24hpci_LPS4_track_46	5.7453369139162325	0.1533366917434041	8.205016707550069	0.1828257357526811	4.18577861247035	0.20696506468776116	106.1387268978454	0.25656942787338693	57.34772870642053	0.21980622338992137	0.4170514123798229	0.19957707538197336	0.8589224508598874	0.05407857501278177	5.571707036651381	0.10115904844553217	0.12537215946036342	36.27510070322594	0.12857623667640578	0.3968100762991485	0.007526292634854391	0.10211112960049766	0.09326713833313215	58.89591382685748	39.614588745264825	0.6159188022766345	0.07919252169496892	0.6159188022766344	0.06409760672345716
24hpci_LPS4_track_51	6.85606575467499	0.08354677648506217	9.57682003611438	0.16080919154527204	5.377032075167424	0.15856756447402356	148.70332980358754	0.15455102577933585	70.96973861634875	0.12166642983783935	0.3772800663893536	0.1748194664602706	0.8338165095286968	0.05375746117333336	5.830327706470396	0.07893249042572258	0.02208497057999528	70.39928754103467	0.2678648615502933	0.5343316879262894	0.08659022134214735	0.2491466424057388	0.11756965022797793	107.7944686239238	70.39928754103467	0.6530881263179242	0.1739116471705414	0.6492514403121455	0.021306715036586474
24hpci_LPS4_track_52	6.879126244850819	0.13572564506492896	9.82879102954665	0.14296191477448755	5.314901605762091	0.22238920725712855	151.406308245991	0.26444454922488647	77.56081274983114	0.2060465579769653	0.33011316740412316	0.27581329292332135	0.7963143568110813	0.11344525332222025	6.356771912734989	0.14316882582547125	0.04354614315014886	70.88703754381267	0.32748484734447697	1.3871233274118862	0.035215868187989566	0.25803299242599803	0.27654566371721895	135.79794789053702	72.43142782175973	0.522003746337557	0.17511656570527961	0.5347318116403622	0.07276394354300257
24hpci_LPS4_track_55	5.655962326660229	0.2762148237438668	7.417297972640012	0.32154263413304407	4.625469387157221	0.2762141227817832	108.16681992446999	0.47676737372541533	52.31451743689522	0.29524037469132874	0.4728388823980805	0.1293573392942036	0.8885315287209031	0.0439337985897727	5.187531133116288	0.06455454394716505	0.011298260625314213	30.620146995517967	0.25640130899537167	0.6809481028588793	0.0318892131045722	0.19800839933456285	0.17055947658027887	88.86339081043874	31.673140336435928	0.3445754963462528	0.08710384621807384	0.33971685464229107	0.03923344759478506
24hpci_LPS4_track_56	6.26905311355096	0.08517461627492684	8.663720511867702	0.15962128522529626	5.03128598307061	0.155498117951061	124.363541374427	0.15580112066589383	75.40000188500005	0.16492350404921552	0.2880177201290268	0.26094609933368773	0.731625271951746	0.10743604776028604	6.748235714512044	0.11323797078855287	0.013100904310442234	30.005463512202827	0.1652754539346612	0.38924390189882796	0.05248488042547216	0.13199962876180085	0.08949359509809085	54.579059967028904	30.005463512202827	0.5497614566892333	0.09086207431009362	0.5497614566892333	0.06031653511444071
24hpci_LPS4_track_57	6.97317849282615	0.11601058413156473	9.41775633569316	0.16719056178224076	5.494036219215178	0.19978424274390438	154.81655070957748	0.24076089002544465	76.02968940074228	0.22336287669481875	0.34950846187729556	0.19505842872676687	0.8151020085108279	0.07129981692519276	6.090527096129309	0.10652061068101198	0.029885954319227838	47.0452831097867	0.22475417567755435	0.6188503602723937	0.01614560124558063	0.18763032228908064	0.15948070446464999	80.8131421862791	47.0452831097867	0.5821489158452041	0.13800985803364013	0.6140480265498481	0.06112533244011823
24hpci_LPS4_track_60	7.44454320758962	0.17113999798777382	10.15953747430827	0.21864782816747017	6.003553341688208	0.23178658186240195	179.21042562718785	0.33105897943037216	83.00500207512505	0.18807258474197752	0.32279118679831015	0.143932291151743	0.7864189139181761	0.08154129734453218	6.293712384194949	0.07986250417542252	0.1690800229275773	25.26736008351791	0.2094237955171145	0.7858829529165823	0.04267914051853824	0.14484034290178988	0.17561021976329744	69.11216244883073	25.26736008351791	0.36559932706816056	0.0790646978968114	0.3775344520978758	0.07398628893609913
24hpci_LPS4_track_61	5.4295875975730565	0.1994521400951098	7.355562850858297	0.2559360893960025	4.575270016586146	0.2187543742840867	96.29982624356266	0.403673528136715	53.83392991727687	0.2798733047073102	0.42091864372396043	0.17114038110341273	0.8514247338556894	0.0657003370990553	5.529499071435895	0.09212605756736064	0.05253118531713664	6.168449511791458	0.12936951382064296	0.655530700479938	0.011316490509323193	0.08784271472341916	0.14382762144006353	37.20931792368101	10.648558866937128	0.1657770111358502	0.021446491333284252	0.1657770111358502	0.08480729663414527
24hpci_LPS4_track_65	5.112020763998234	0.2992266021587975	7.092276930521306	0.3157592106096456	3.9682265590383357	0.29358726423141657	89.4492901867502	0.5892973259584409	47.88333453041672	0.31425750061422425	0.45721339502714137	0.1179208988462109	0.8885970063081858	0.04085665143507306	5.269106075684523	0.0572953410592057	0.0219875778029214	37.60398423015178	0.2160482616114763	0.5742115164577226	0.0290343078499356	0.11671322881428399	0.21034091460580934	50.01290028451817	37.60398423015178	0.7518856938155284	0.16809646024674094	0.7780505105337621	0.04391262802610015
24hpci_LPS4_track_66	5.109184764835392	0.2787158381924594	6.6936378749494585	0.25271793578817014	4.145235420710604	0.29732885538479686	88.37795084746892	0.4556955019635739	53.48571562285722	0.35963350650635684	0.4006188014905	0.2604351275187092	0.8424949153350086	0.09043557997300197	5.733322584892205	0.12080099754181746	0.00015750942404934705	11.930307082380093	0.08368025256698336	0.2411585356330091	0.010177174789316106	0.06686542769915226	0.05851605485674973	17.828260734427936	11.930307082380093	0.6691795268251616	0.055997111817383975	0.669179526825162	0.04423379868832845
24hpci_LPS4_track_69	5.404333684262729	0.10104796145736837	7.0114698250397325	0.19537148230065757	4.371549467319555	0.11939158849693286	92.69283072159801	0.1998571987076021	51.15217519184787	0.2014916445364048	0.4652909590059862	0.21624433299093698	0.8828281532355071	0.050503023807174	5.289307057420792	0.10851225262490997	0.0380264288863307	46.7305713943852	0.22759738049724282	0.5546944539334495	0.0082900140680057	0.2426275437403648	0.177901427887284	53.339131387092486	47.020972041066486	0.8761029694175618	0.19939874088529308	0.8761029694175617	0.03880749923780983
24hpci_LPS5_track_0	5.884150820795501	0.14573603334979351	9.571184238223172	0.11799796705188063	4.5424955546046855	0.21888213174863214	111.08229722078151	0.26199253250062776	50.817580633315615	0.15757024304682188	0.5360668630548743	0.14993946449133624	0.8438601629927408	0.05538465243949573	4.883249820360739	0.07568639524699523	0.2902039264158314	8.868587247044553	0.10762787937365437	0.34067317210572085	0.009206415544615088	0.07756812372542762	0.10571197152962454	21.556944665941593	12.878523227871975	0.41140279313590655	0.04427841019361582	0.41140279313590644	0.08575259007893342
24hpci_LPS5_track_1	6.576017140658257	0.04953262958911023	10.232589986826756	0.19573352006744918	4.610638696644069	0.2273516396006042	136.1883550237034	0.0989475630528392	54.03910275377391	0.0983398695731845	0.601807272404845	0.20771797394057082	0.8959918033598419	0.042803378213670584	4.643662404654383	0.1030184570584014	0.003506955043332065	28.362735943210904	0.2289318879875745	0.6163573874131321	0.03354831807122117	0.1337502681382224	0.1945677707956107	61.901686579311296	28.362735943210904	0.45819003504648065	0.10489430978028377	0.4581900350464808	0.05168638263870115
24hpci_LPS5_track_3	5.189386924357907	0.1606246658751661	9.27851491459205	0.19446248516036121	3.14513672564565	0.15402555475688134	86.78502517258455	0.32984354682089323	44.62097631965387	0.20465114507771873	0.5443440692432481	0.11134632156588467	0.9133189255493436	0.03318310906183847	4.828835598238145	0.06019942501502458	0.09273266984586179	1.0214557430043403	0.044517181669911116	0.5966197722796118	0.0010572995369537885	0.014110033195955643	0.09964546596979323	26.303412844364882	6.166749740757864	0.03883358213050943	0.0017287616305973026	0.038833582130509435	0.10318223200853974
24hpci_LPS5_track_6	6.23204923005258	0.08291184177516235	8.67018446419163	0.1626615442314792	4.934539110594907	0.1566748211165594	122.85332385099947	0.15446814128592787	55.64392849944587	0.1643693190046704	0.5157270852706762	0.201528488095371	0.808001001825703	0.0861639659877123	5.01285624309216	0.10191005032462064	0.1313138782924514	25.886298634663103	0.14396795224185108	0.6876691894385166	0.022227813033119683	0.09707814780712903	0.12102710187619693	85.06487477698349	25.886298634663103	0.304312428632027	0.04381123719189737	0.30431242863202695	0.07423565421369495
24hpci_LPS5_track_7	6.961118102732594	0.14249589061448795	9.785822984293992	0.2207364635910506	5.732392131174581	0.2187147456168474	155.3237707870218	0.22099401054261233	65.62793329605084	0.2073270942250479	0.4783652339482056	0.2948815187326562	0.7685838164935257	0.11277587981035962	5.256943590595397	0.1188814568178355	0.038522004948300985	41.35517881515212	0.23095489377570474	0.5935784465343406	0.04394167605311454	0.1920199137433453	0.16619305265810685	53.197035736360434	42.31483927781961	0.7773963011793467	0.1795434801605018	0.7773963011793468	0.07368020996951095
24hpci_LPS5_track_8	4.6828153169415465	0.13630122772348188	5.307543707459737	0.2023066336942686	4.262207247611696	0.09691464461704528	70.17109205022126	0.314615327239093	31.25220526530872	0.18882151038766046	0.8988576351269393	0.07027513871604103	0.9751271471090558	0.02531547795203443	3.747662016242653	0.042834762218620676	0.1113560996835679	5.8632321394626326	0.07611131967498325	0.6016894826160208	0.004666726025934409	0.04777196729818695	0.10554571948485814	44.97111875556233	14.065343410178965	0.13037772467551587	0.009923220681275139	0.13037772467551587	0.14738102217525792
24hpci_LPS5_track_10	2.779127100388638	0.08903537651249974	3.8232768703694764	0.12309363847367383	2.2123530659384176	0.09123388154582439	24.456589764496137	0.17984951123964812	19.980770334516404	0.12232223708840596	0.7707982832830537	0.06811264348220496	0.9486436668541403	0.029927778125035068	4.044872419655108	0.03465750213594078	0.297783814933804	0.47096159464142695	0.00852491101580948	0.047443056113902905	0.0	0.006652129876351303	0.007784900433793356	5.037027176899413	0.728886464573552	0.09349991137656152	0.0007970784244712594	0.09349991137656151	0.14604046749317862
24hpci_LPS5_track_11	4.768854811414067	0.1429387427601241	6.398584106277304	0.1828892758351752	3.806304994284626	0.16641251111527922	72.90577373457437	0.23817438817474318	36.55339048891151	0.18193191413696683	0.6895107733928693	0.14201519437090304	0.8940660718128254	0.06048065754705864	4.301747373230048	0.07146430852560061	0.008170596074881239	18.298504096458196	0.1944851627936087	0.37990167581288437	0.09967919839696322	0.18206636929965242	0.07249195337445033	54.426887860421104	22.927161757668955	0.33620338799060295	0.06525670305626372	0.3355356373664111	0.05148527026186857
24hpci_LPS5_track_13	7.0713254889685295	0.08787783460494912	10.298931415289337	0.18977062058796773	5.615056558689599	0.09669984665732399	158.30421922473468	0.16996985906467266	65.2801221990269	0.14966775146666786	0.48325641839643907	0.2346976310925734	0.761407285894768	0.0911720692182139	5.185153889632351	0.09722009217170274	0.02837249104987538	7.564414095033299	0.13088611789896826	0.5774274383402059	0.011293567156912902	0.10102178861512509	0.10477745400324776	53.741510804552625	20.44869137413371	0.14075551620689628	0.01842294308918596	0.14075551620689628	0.04808002888726404
24hpci_LPS5_track_14	6.676914363505916	0.06904356921852255	9.866251814692731	0.22480960604011704	5.225926939622764	0.15497237087982654	140.72357321264917	0.13268054091890302	58.93124458933997	0.202481855862878	0.5502261252926609	0.3054102598470644	0.8173520186309436	0.13633680127357295	4.9548310037892564	0.15853494062827422	0.09526094117077658	25.411823703727823	0.15710673421783625	0.4162633754066363	0.008755783488237558	0.15470097200581814	0.10595784780206673	51.92077529742748	25.411823703727823	0.48943459642419673	0.07689347105743023	0.4894345964241968	0.05308769206173968
24hpci_LPS5_track_18	6.297115414621329	0.07261458117731918	10.515761452540005	0.17709779082901805	4.389748929710972	0.1698144311012755	125.23252709495964	0.144340069830583	56.6801235099567	0.11246014232458731	0.5012561590238253	0.19932877822606707	0.8021737334611695	0.10527768720203352	5.085652561945111	0.10515677305098202	0.09764307055744402	55.870908038944954	0.16729003038256673	0.5822941672704967	0.011546204725681538	0.15171406695157674	0.13122710485094402	79.5463076002845	55.870908038944954	0.702369597338106	0.12397690435669675	0.7410896158795627	0.06102200710301654
24hpci_LPS5_track_19	6.756394825142813	0.09967119597054831	11.368233168413104	0.1385179863581085	5.182205414760317	0.1725124901500228	144.83484419826388	0.18759419312111095	69.60633864454631	0.1389060609372017	0.38119650675416034	0.1655119138227594	0.662583455798227	0.13352549353592835	5.80202288766199	0.08427128796595942	0.10831443785812467	8.645817872574021	0.13998677842404247	0.6863186590279577	0.02235991698406691	0.08454652056580282	0.1692771758268692	30.841971238430933	8.645817872574021	0.2803263710265321	0.039241985587307064	0.2803263710265321	0.13372633099909972
24hpci_LPS5_track_20	6.017956336325277	0.09015063053770785	9.183998022567014	0.23380347383792852	4.544217824241339	0.16063282031095127	114.6999536516643	0.19842316419386638	56.58476805727988	0.1943925149769468	0.47551077487575844	0.2693986334301942	0.7767408763407693	0.11088627449424879	5.271504411957333	0.12564913868638258	0.1769101113876431	62.2887666913122	0.23808174147083078	0.6388414072103142	0.005597034609553972	0.21622725914759297	0.15444117446642341	97.75576422472695	62.2887666913122	0.6371876603421458	0.15170274781798224	0.6371876603421456	0.05394088421428249
24hpci_LPS5_track_21	4.991693870684614	0.07973302220683669	5.55575050232478	0.12577029127874562	4.663286599230788	0.0844449702210059	78.77673627579328	0.18512456735800004	33.825421215858164	0.12577723447386557	0.8741337502315573	0.11763828362323209	0.9629261730542688	0.0529582501139724	3.817508456605316	0.07553840627431822	0.31099498459212876	5.477929459042552	0.04065345522734212	0.23095628802941853	0.004947620127054628	0.028411401841912466	0.046245790842563125	18.320714412559116	5.477929459042552	0.29900195678435726	0.012155462663020549	0.2990019567843572	0.12227816550065901
24hpci_LPS5_track_24	6.677914565590252	0.0929638336823625	10.105463072199822	0.16269274128587113	5.149783359020169	0.1791562399650345	141.30865289876593	0.19124717028355365	62.078857749854194	0.18489893207872246	0.4828322895465262	0.23766219381078205	0.7678923277476404	0.14206845438108456	5.2218747466091555	0.13103064670395026	0.014608752710253322	45.32486980102271	0.30519835376825344	0.6721429753228122	0.012681036980531267	0.32392839750835445	0.16772351979530087	70.29791604180357	48.965625419670296	0.6447541030102468	0.1967778908240543	0.644754103010247	0.07877745406301817
24hpci_LPS5_track_25	6.658539542396199	0.13818466994750356	9.085970951753522	0.16611199688192868	5.526852873007711	0.1908088581518667	141.94578834728935	0.22550028744837314	55.369236415572125	0.183469267534539	0.5882802797568372	0.1480526408395627	0.8464846029834795	0.08155032724502924	4.663068779864725	0.07976278138142452	0.01624405922717022	61.20808226277219	0.29990717914767495	0.6543711800318877	0.029429584421705197	0.324363046877937	0.18887692829389063	75.08605697042582	64.5416862801035	0.8151724132601642	0.24447605897985858	0.8151724132601642	0.048988516471922476
24hpci_LPS5_track_26	4.756527361414529	0.1499494103865635	7.600751735802846	0.18941666217798106	3.8498270200470235	0.2790945786565609	72.67528488376419	0.28681784354309114	46.411182155222136	0.25496423132072227	0.4554810528670868	0.32331230048102644	0.723595042259801	0.18064483173735646	5.441040048360493	0.1464400563619267	0.11995908743332324	19.493534265068075	0.16174670833709057	0.5597791773120914	0.0022745086096753325	0.14251751679028904	0.1285050337664476	50.76676615904161	21.794847115784716	0.3839821942567492	0.0648838935498346	0.40114506327147254	0.05479321451158454
24hpci_LPS5_track_27	7.024275304774114	0.21098566293234705	13.270719404775507	0.25301273481823033	4.5326442958913455	0.2751842398739394	161.90772944955305	0.33247741044738455	70.82087574408065	0.23604600927606892	0.41743316564688593	0.30594261308078946	0.7575566272145989	0.10615584702865483	5.6380515018703745	0.12589980003242995	0.004805012930855415	41.69096341544933	0.5599853608784309	1.1876295380349005	0.13642732617581993	0.5818354162010905	0.26415344757499437	128.98432575938025	53.44822956940603	0.3232250366081198	0.18100128876994193	0.3232250366081197	0.05744317367305067
24hpci_LPS5_track_28	4.595507368698706	0.1801747769313893	6.738884852305196	0.22336725302178964	3.5064556764215165	0.19705987479376932	68.50011212065777	0.3041696234935415	37.370740941803184	0.23607129683941502	0.6257844564779798	0.18725502274903266	0.8730543068586142	0.09099044171240037	4.544670532209014	0.09951858748091563	0.06761605700578635	13.86771930683466	0.2580283883830654	0.4605570654008448	0.03954790515903366	0.2742352804569136	0.1087984764799934	56.848969758435416	20.99473486300908	0.24393967675688488	0.06294336165626493	0.2439396767568849	0.038510629305332104
24hpci_LPS5_track_34	5.819136490848633	0.19935779370934814	9.010326795830407	0.30610306637365736	4.196437358754559	0.23237698397180886	110.60969303048462	0.3473516680505482	51.92634249874807	0.28746851568757537	0.5422466415499076	0.2755662412079294	0.82695105778469	0.10959168851413932	4.95102170861318	0.13552389508140547	0.002783714066648055	37.480662624275055	0.3052848952032246	1.0149660191727925	0.023909404334007175	0.20931016285909942	0.26863137223388617	76.43244519382661	37.480662624275055	0.49037633859844565	0.14970448913916748	0.4903763385984457	0.05770845346068485
