# Supplementary material for: Ex vivo imaging reveals neutrophil behaviors in the adult zebrafish heart
Source: J Cell Sci. 2026 May 11;139(9):jcs264418. doi: 10.1242/jcs.264418 (PMC13245898; doi:10.1242/jcs.264418)
Supplement: Table S6. Complete set of data of all analyzed neutrophils from cryoinjured ventricles collected at 24 hpci, 72 hpci and 7 dpci. [file joces-139-264418-TableS6.csv]

	radius_mean	radius_cov	ellipse_major_mean	ellipse_major_cov	ellipse_minor_mean	ellipse_minor_cov	area_mean	area_cov	perimeter_mean	perimeter_cov	circularity_mean	circularity_cov	solidity_mean	solidity_cov	shape_index_mean	shape_index_cov	directional_change_rate_mean	track_displacement	track_mean_speed	track_max_speed	track_min_speed	track_median_speed	track_std_speed	total_distance_traveled	max_distance_traveled	confinement_ratio	mean_straight_line_speed	linearity_of_forward_progression	mean_directional_change_rate
24hpci1_track_0	6.305732314270738	0.0543147131195688	11.639797313733373	0.1058691719980691	3.484269352885803	0.04228236633892477	125.28533959760026	0.09791920645668345	55.49716545485938	0.0957114314170361	0.5168623236809897	0.11921815485916276	0.9033052057481553	0.04461406622041854	4.953573214373461	0.052731424626693515	0.0023691258935518225	33.851141495213646	0.08812901274684695	0.8123063400017317	0.0011554650994529516	0.015346390665172656	0.1777724097292912	51.86909360534266	33.851141495213646	0.6526264320864648	0.05751532315227731	0.6526264320864649	0.043681026418480914
24hpci1_track_2	6.208589539439037	0.006923181097737159	8.854829302615391	0.009317602738612048	4.509595627056291	0.017623140296049618	121.10346959684013	0.013856607782263169	46.101712337050635	0.007073430249998069	0.7161317182488048	0.019281285363601772	0.9279870483939925	0.008470763638459772	4.189563291482275	0.009603368501452447	0.19893839663171425	1.1609616929892053	0.005076517878936354	0.014223132243737453	0.00022596509255087238	0.004644336148083978	0.002937893385073556	2.9878285577545647	1.1609616929892053	0.38856369117165807	0.001972550525338427	0.3885636911716582	0.18937762872642872
24hpci1_track_3	4.1493883909147575	0.03362782326761656	4.577519484118544	0.04964429282174177	3.9092372880737054	0.031710577823927395	54.15129958256497	0.06691844217664815	27.436308993520836	0.03754155152481581	0.9034738977448564	0.023581883602336887	0.9801506169540541	0.007113831915123906	3.7302522832613882	0.011850707053981129	0.02760851754346846	2.1256711489955977	0.0168488124003535	0.03518853685991222	0.0016956101009091265	0.015765042759559877	0.008320178666187651	9.916514440519032	2.1453443490793855	0.2143566836659938	0.0036116555498502487	0.21435668366599378	0.1778477492194435
24hpci2_track_0	5.6044997075921295	0.009263380791815334	6.057172317256896	0.016077447484437155	5.349203649814142	0.02126295026632121	98.68720285102675	0.018571845902000398	38.737911477711215	0.020631249926425458	0.8271877764648922	0.03660383851488916	0.9443871828215266	0.012404156854081624	3.8996592713675833	0.018726883207576026	0.20530435190926125	0.33966296020126513	0.007347790039974503	0.027913432511188285	0.00038637994477296663	0.006795412127358537	0.0043641393186336875	4.3354440968032275	0.5582682756122523	0.07834559796347465	0.000575667004391866	0.07834559796347468	0.19072539235750666
24hpci2_track_1	4.84571276287027	0.0166068815242118	6.890480834835982	0.01893695235917455	3.4696846762597926	0.02616175434933165	73.78786827272678	0.03333717778654205	35.23116064836947	0.01565323535695692	0.7469185723096842	0.017292417702341294	0.9492170649620051	0.0071469527727186675	4.102203309728928	0.008674843762410242	0.0509062796214927	0.8844186951959692	0.005840112860941535	0.01715236450995579	0.0006366125408904835	0.005308483519258875	0.0037897971967010154	3.4458636800843365	0.9033302397964668	0.25666096436360575	0.0014989289988815509	0.25666096436360575	0.17581717612372483
24hpci2_track_2	4.411247149966144	0.011138172193393971	5.6097174684300395	0.024139146230861663	3.739552232456758	0.05102524174043638	61.140154098674365	0.02226930343105398	34.5263320094735	0.04648073654385072	0.6477438858828516	0.07882077511153912	0.8472094387338125	0.03845964281450497	4.414589798276095	0.038513529457694456	0.215372202032487	0.6130821555945959	0.006806848605252201	0.015776651423400043	0.0012963288981578131	0.00612854672028508	0.003555953751086402	4.01627039462553	0.6787534990461008	0.15264962150332476	0.0010390628632221829	0.1526496215033248	0.1903599446825111
24hpci2_track_3	5.443313317957257	0.02791425288253895	6.603414499336464	0.10195419635044212	4.737800045107701	0.06634512113103902	93.15685361617594	0.05537413648087443	38.74145751436402	0.08389140365339802	0.7902412024669128	0.1217525597765082	0.9367636642659336	0.043079662814385654	4.010397032009693	0.061978410850299745	0.2595371204430596	5.665397836309578	0.020820453254897266	0.0701768380473419	0.0009479075940782109	0.013721433532239846	0.01835662511797831	12.284770069045829	6.160167440726672	0.46117247652723997	0.009601819989980604	0.46117247652723986	0.11136222744240899
24hpci2_track_4	6.035360275245988	0.020529088357559826	9.035314199205796	0.030348063334356256	4.188798599003078	0.021799336060773663	114.48254218246045	0.04075459697947501	45.80726492369467	0.02644231753005658	0.6865027250397423	0.053378089872833975	0.9316971576815696	0.02107815909373495	4.283035461243725	0.02689045988946737	0.14806312053134932	1.6262872099719454	0.008229860652213584	0.02734897928591452	0.0006028940386124721	0.007116904502946108	0.005762617260853737	4.855895526143305	1.6262872099719454	0.3349098433473898	0.002756261341803699	0.3349098433473898	0.15959055158100496
24hpci2_track_5	5.516508656892922	0.004506206220903164	9.506122229999797	0.017765321233849652	3.3614733606402547	0.01817787375311626	95.60647353032363	0.009017352396728203	44.79298369613432	0.013569038292938686	0.599174058192554	0.031408358198828125	0.936845780647839	0.011120228175059355	4.581294549082424	0.01562670464265834	0.0	0.46305102936722703	0.004884097071519496	0.013643996997131948	0.0004162259718734836	0.004074914989466669	0.003255896081767687	2.8817821007044704	0.6011516267886411	0.16068217970193902	0.0007847873633276093	0.16068217970193893	0.18282670312661958
24hpci2_track_6	4.900834403610527	0.036081831355950056	5.859118108898094	0.045144075312806696	4.195774549589086	0.03720345151962569	75.55356627767826	0.07144152101512188	32.584641066230915	0.03440305515528434	0.8931551851732089	0.021823759621106116	0.9802889637311836	0.006413228275290314	3.7516310495210683	0.011050546918614122	0.23553613409597568	2.1609188261357373	0.009347911339451346	0.024895670527807116	0.0010606189929764553	0.008479320363327	0.005336756059526702	5.515583163588175	2.1609188261357373	0.39178428863176573	0.0036623647943197606	0.39178428863176556	0.13848078119444143
24hpci2_track_7	5.592300984039699	0.0052851657451000655	7.806183468736245	0.020604407871542944	4.101213145932472	0.019141723566224622	98.25237991261892	0.01058388966022752	40.68790901919222	0.01073060228982623	0.7459706569527618	0.018416126434252687	0.9441696022219742	0.007058613140011196	4.104870154458299	0.009227789455614688	0.04106123601413144	1.8569957310972616	0.004966384195913924	0.018544800924374497	0.0	0.004351444312301394	0.003608607752905497	2.9303342811230593	1.8773105168415165	0.6337146389952352	0.0031472703678252344	0.6337146389952354	0.14526543693252733
24hpci2_track_8	4.554031252644007	0.022283170220707183	8.72581749181074	0.01951291715049237	2.6348316863111303	0.048171033129681025	65.18647200932358	0.04451233495016992	39.50850740209562	0.015280373747871685	0.5246060299443998	0.028595727694019378	0.9102511964514605	0.013086121973997226	4.895773999965899	0.014289240705229245	0.25772273441130283	0.6447605149163199	0.006288261924965372	0.020257039888282265	0.0010946635459546145	0.005667686645749739	0.0038590673146852773	3.710286751993012	0.7648105116158725	0.17377646473550362	0.001092751926651355	0.1737764647355036	0.1904287042658477
24hpci2_track_9	5.210948090585333	0.009883513330484518	5.724433699330481	0.052487404197926135	4.9050720491471544	0.0339648493696749	85.31507718242048	0.019755775507740055	34.83444689871428	0.04398973802353058	0.8876684043114552	0.07471045276536833	0.9700822901898187	0.025338161189229328	3.771206473524051	0.04070613626616461	0.06825107849671705	1.1810986980131342	0.01926137741017765	0.10022562475415038	0.002079273783760697	0.013230973068670495	0.018371788747965988	11.364862704969653	2.15505563038157	0.10392546999240568	0.002001747700053818	0.1039254699924057	0.11112765878390694
24hpci2_track_10	4.770523730285905	0.019451447070998624	5.224024925461242	0.04280622778465368	4.476763368689792	0.028015409328684956	71.52309211782125	0.03901348132524709	31.225272728678057	0.024970296088733773	0.9219482573724561	0.02361568541852283	0.9836092092256873	0.00697192047191108	3.6926962331739244	0.011936480683530478	0.1748028468911233	14.118195591956919	0.0907220623247588	0.20273426278524667	0.023433070618229947	0.08327290127390943	0.041485095334524665	53.52907845976703	14.14210704084489	0.26374815330639945	0.023927776402303213	0.2637481533063995	0.15997473171412308
24hpci2_track_11	3.8561320425428556	0.07898478824691449	4.148765181534753	0.098102275117241	3.7654067449035318	0.07405955284275197	47.00614520745009	0.14921036763527654	25.456582950375857	0.08589639355164302	0.9071457067695349	0.02423366430712222	0.9766040151345954	0.01012426792779212	3.722741618691665	0.012213799892301529	0.09404259256515579	0.8888215695925707	0.013020776778207326	0.04566502531979635	0.0007959251518859148	0.01061283925860294	0.010922417315645484	4.42731733265727	1.132429998923479	0.2007584961295515	0.0026140315644314874	0.20075849612955132	0.198173308296256
24hpci2_track_12	6.954618841814893	0.005934086027281856	7.4510361184973855	0.016084185218916167	6.565627041016105	0.016537140415996434	151.95389301436123	0.011862371417092472	55.00607573790755	0.0203498414757117	0.6319421361150904	0.044617005405545494	0.8772230167103687	0.012270405193927848	4.4625756250582445	0.02200546889902162	0.19779751165257628	1.3643371747590787	0.00575199082588631	0.020565819996112917	0.0006019254627040299	0.0053970953689700734	0.003292368394626482	3.393868705459314	1.3643371747590787	0.40200057608723383	0.00231230362565478	0.4020005760872338	0.1647374240341514
24hpci2_track_13	5.843041534146962	0.008731264062904608	6.438214278164285	0.04714201514385169	5.53515649922225	0.045720303001544095	107.26571369661897	0.017483207769953664	42.28128276650673	0.016146480934678742	0.7543843282447482	0.02802617777033813	0.9184071939665779	0.01312377375973907	4.082599692280236	0.014039844760321376	0.1817358846846907	0.9015966917328708	0.01100645327047484	0.05459775842856181	0.00060531635871095	0.007839550205046661	0.009541883549456624	6.4941788753651295	1.16383399051193	0.13883151496688323	0.001528042581952229	0.13883151496688328	0.13013371995136644
24hpci2_track_14	4.5703203295368775	0.016895748147420602	7.760883150550452	0.01800112051938233	2.883252972566347	0.041979799433535143	65.6397793236556	0.033930068281557646	38.15562342923683	0.01401446683095758	0.5664897330924529	0.02083852281519599	0.8608150592389753	0.013036333250195637	4.710639825297835	0.010456511367052092	0.08668641024654375	0.18108728717453357	0.005661521578857346	0.01674220666316468	0.0005291816654360771	0.005523872975234105	0.0034542109680467657	3.3404887965560772	0.4026787205353841	0.054209817246274855	0.0003069100501256982	0.05420981724627486	0.17680193134509498
24hpci2_track_15	4.6618997515471445	0.015078001579309198	5.202275851313271	0.025194487575945577	4.28665495320127	0.019744148562494613	68.2927273729697	0.030031221766638253	30.55966629531928	0.01998664732302454	0.9190325299286104	0.01760385672994162	0.9833435696692462	0.0054065284666470195	3.698195084012444	0.008779613569974178	0.16064962534091512	2.379156355157607	0.013255710109390322	0.027601580645801697	0.0012628657832801438	0.01344282021540371	0.0062516803917910795	7.821316318245061	2.379156355157607	0.3041887398937778	0.004032237754572654	0.3041887398937778	0.16963703452808696
24hpci2_track_16	3.1672907659319884	0.13192039774720454	5.296859955219108	0.21111082596501313	2.0501203938156567	0.08475417968223135	32.064077690160374	0.27415333415930515	25.19542916768298	0.20571062454036854	0.6445244977716825	0.14066882223866886	0.9270599515996778	0.04407524296549213	4.451598429873175	0.07644108554969999	0.02749040064416599	2.478563993738958	0.05106685879289874	0.2394969725601186	0.0024046284598577584	0.03624231961553841	0.05242300494216924	11.235351559788775	3.128943318886123	0.22060404434603692	0.01126555558176144	0.22060404434603692	0.16128155091867674
24hpci3_track_0	6.5837047621684315	0.010709514018249914	9.916118122634137	0.0685580229647254	4.716629388935491	0.10902918192515065	136.18848076775728	0.021444938151839503	57.36762341867442	0.052923165898954565	0.5235595410020151	0.0922219812038195	0.815850516473089	0.07591208347662907	4.914498410890846	0.04524267780335599	0.06269756406485476	1.5509616109954882	0.007031277439118029	0.030187600914707992	0.001968247071887874	0.005877982186396408	0.005198774956661278	4.149520712853007	1.5916368409236754	0.3737688562901818	0.0026280725266781043	0.3737688562901818	0.17421508474861666
24hpci3_track_1	4.841243777485025	0.02148779588075684	5.513514287367124	0.024607072131076983	4.377451556721334	0.03137729244583995	73.66551930827596	0.0430147457067596	31.83005190256497	0.017561243582695205	0.9132995639508923	0.019217914270696895	0.9843867956257751	0.004871924279968013	3.7098727328614074	0.00969028281599255	0.2989551632061614	0.5056363485518784	0.008617954610731822	0.02435827510816355	0.0010555132945921882	0.007076230898394092	0.004958006224380367	5.085901028553977	0.5408223364994845	0.09941922693993928	0.000856790385202443	0.09941922693993928	0.1743826772705738
24hpci3_track_2	2.9054380076836863	0.04761197186208008	3.75026997334284	0.12880723859817525	2.458268888072812	0.041201871003935395	26.580092474837983	0.09567431356328455	21.675685876601047	0.09161686639489411	0.720316882132548	0.13701073641223127	0.9051099053497499	0.04471820372603402	4.203310645579021	0.062205281404499296	0.11820572336046364	1.2884476856103044	0.019012546699790564	0.055992952070332426	0.001678287377966967	0.013457322262325603	0.016187356374729962	4.374010490893261	1.2884476856103044	0.2945689518333042	0.005600505953039054	0.2945689518333042	0.13028388932312854
24hpci3_track_3	9.101330080641349	0.15195395224842254	12.97704310923605	0.10600298103258984	6.589458579834693	0.21248006497968866	266.24008585664706	0.2963661375471962	77.34404860563362	0.21263462974502395	0.5637218975764505	0.1259511946651164	0.8602345822073898	0.05027690403055591	4.74958965810045	0.06297613999481898	0.30964107026757753	6.289114056574555	0.10808354287734298	0.6448379983867832	0.0007393590009007181	0.007506004299292587	0.21383545993746192	59.63708659391578	6.365163471995814	0.10545642679359483	0.010656774321203205	0.09859756663691982	0.19640031084517526
24hpci3_track_4	4.12119449072356	0.034402488420274206	5.700558227813065	0.03691057610379593	3.123297763636069	0.051387395986467244	53.42072662936966	0.06661958112098147	29.525539758764147	0.0405611062886098	0.7699109362558278	0.0322467065009128	0.9560706519332763	0.013383083146159595	4.041625562809057	0.01630702753860733	0.24520658769764334	0.6719409103319502	0.012200299483363552	0.0685996769027836	0.0017090030410313371	0.008545547023775633	0.012061754371246085	7.200028138212266	0.8800254227619971	0.09332476171388826	0.0011385900421229775	0.09332476171388826	0.19276578166711397
24hpci3_track_5	5.021541365398714	0.10846649031645743	7.163695014546905	0.03597904374754285	4.0046082253962	0.28825746544579467	80.15001442416738	0.2152952124550896	45.1737369701016	0.2164263100794603	0.5179225029755387	0.21784397602985436	0.792096439053378	0.13728279261800905	5.017779916438501	0.11180313790714957	0.31317910374705427	4.280448040869676	0.07752388453222821	0.39490404853845684	0.0	0.008257054121043017	0.1314204024564975	45.75085642583556	4.280448040869676	0.09355995439797937	0.007253131101589488	0.09355995439797936	0.1603286042049039
24hpci3_track_6	2.447583596912433	0.10422920221643986	3.157170602721546	0.11935720670525593	2.02699136486104	0.10625045320550068	19.024688451234418	0.20434441132721473	16.906876238364575	0.09591407867675635	0.828369875995177	0.07407861502858872	0.9751189506358855	0.02474207234778083	3.9047785017821113	0.0448758160506566	0.0483921968843843	0.4915696630753476	0.023048803539153003	0.06105141301262967	0.002731031217130503	0.020529886382919044	0.016305622187537124	11.757913280174767	0.7800012375527862	0.041807559841778405	0.0009636142332445329	0.0418075598417784	0.19781912709378055
24hpci3_track_7	4.642630857082679	0.013977661585675554	6.612563206274073	0.011947855232556072	3.5033490124989104	0.030096576334784474	67.72718450880818	0.028045613729207233	37.061672291313826	0.01749829986959668	0.6197413386957301	0.023840295941651973	0.8438844599345537	0.017697061352572933	4.503943576426753	0.012000156583245259	0.027120593660790233	0.18230366671073883	0.008314889943504601	0.02094910953519197	0.0012477973418511259	0.007791107913920969	0.004393969446220359	3.992173735846546	0.2522711297988526	0.04566526378193335	0.00037970164258788246	0.04566526378193334	0.18739548136453296
24hpci3_track_8	4.421155130139947	0.011530663894921923	7.042382967596961	0.02782221173223283	3.4278151132661674	0.029376061652757232	61.41565932078296	0.022982911660429137	34.00282617508716	0.01812513136042898	0.6676966028168435	0.020767536284868264	0.9728079722019254	0.004981960385239182	4.338958360246837	0.010370622228089767	0.02652018081811326	0.18082605273290323	0.015767128912295002	0.051050578839952274	0.0	0.010230932949480047	0.014577279328474876	9.304998781558298	0.6201624248031213	0.019433216164550692	0.0003064060244469659	0.0194332161645507	0.19340163750838743
24hpci3_track_9	6.609205499957373	0.06491491212110388	8.064908877054496	0.11259638260633668	5.626140007434905	0.037750133616888656	137.8080641820698	0.1419338869960569	46.01499226455084	0.1520177218274996	0.8323322290721454	0.10838191570177798	0.9588450889947416	0.040820982119905445	3.909627914844256	0.0733710346631175	0.2731259693464499	0.8926108456399028	0.04475998352355719	0.3747962624808233	0.001191196329956967	0.007417673779279434	0.10805222603029957	26.415182780962397	4.534322837937031	0.03379158316039416	0.001512510705494156	0.033791583160394184	0.194613473389969
24hpci3_track_11	5.942100571054932	0.020230925367354248	7.524513612809134	0.01665094821801075	4.9913152097998745	0.028262211590254365	110.9705107568589	0.0402592271200356	45.92498817226441	0.013654458033655732	0.6611078350139018	0.03259770206313558	0.8665478727878847	0.01650635572553142	4.361539518828423	0.016127307780899557	0.2810433764922861	0.0884035759783222	0.004663766489394909	0.027983622754628856	0.000696590217157012	0.003530836755838827	0.004277922479866276	2.752329973496451	0.22045315709753116	0.032119541199494256	0.00014979803990094044	0.03211954119949425	0.19313277802596576
24hpci3_track_12	5.315921445134444	0.014226895092169059	8.842194429242616	0.02368361248068806	3.8242114198944166	0.03684141456842197	88.79630131481504	0.028783324735971737	48.707745831616194	0.02711396861757492	0.47085366670654694	0.039864972642072026	0.7422304263676534	0.016038318953005747	5.169140357193682	0.019774270866279423	0.3133109217601467	0.5036447002840245	0.01822489340296837	0.09156094405654701	0.0011060692680086232	0.01074025434956635	0.018937130205028636	10.755452806402337	0.5747824162822265	0.0468269174110664	0.0008534155782062895	0.04682691741106645	0.17774059122367983
24hpci3_track_13	7.388672176666131	0.1493031555776593	8.324025645398258	0.14281781378501024	6.893524845384592	0.15747826244263322	175.33046709985663	0.2851858201966329	56.46069395293819	0.2190114110398535	0.7051251057303122	0.16787462797724423	0.8999589263425176	0.05858906217462807	4.265296093765026	0.0817623632830256	0.24487099139830074	3.8414206883584088	0.12417468408360019	0.4514164321310445	0.00047974417934125706	0.006452114123952735	0.1752714958274832	73.28190760191505	8.37437259267162	0.052419769272736866	0.00650920828917731	0.052419769272736845	0.19430541979214408
24hpci3_track_14	5.656915126060139	0.012147438370961874	7.920374865930602	0.06960503945023205	4.238919171745411	0.04256508446926955	100.54796336073146	0.024271381786853934	40.84823908403273	0.04425274083272707	0.7602819241801024	0.06883961971782636	0.9502748195397928	0.01715127297832726	4.072502334152985	0.0332676114310373	0.019403467281210805	1.7499087421076296	0.006295186754865364	0.018407614160746946	0.0007948837989690207	0.005464524198584695	0.004376943243974138	3.715115504511845	1.7499087421076296	0.47102404756526195	0.002965184345455911	0.47102404756526206	0.14576282241731822
24hpci3_track_15	5.993105126779829	0.003811045577271644	6.555756383669389	0.012709530368131437	5.617138027917561	0.012947795194972769	112.83919314195961	0.007619605513420935	40.08024890152267	0.0117626645167566	0.883009031008521	0.02231825111600687	0.9680794691815137	0.0054848894255185125	3.773151208592088	0.011249743908114018	0.22113517151877207	0.49973902734133113	0.0054149033634760466	0.013969748824582585	0.0008478854262909534	0.00466821273074661	0.003137643822704892	3.1956147171543994	0.5527119861667459	0.1563827531080887	0.0008467974957946338	0.15638275310808872	0.19706983869369268
24hpci3_track_16	6.4426330056731755	0.012616108300580128	7.526725927992124	0.020342041232341963	6.249785243146602	0.03481366448778363	130.42047527102378	0.025317943939232285	50.5437680242178	0.014949073567772656	0.6421588986797345	0.0465942908018865	0.8472936728619387	0.03027121925230237	4.427203965368578	0.02284197589185682	0.09327693920284999	0.7084679279720902	0.005374127312315083	0.014846716297804171	0.0004341735402834176	0.005046757486474697	0.002950659220088803	3.171550659044639	0.8328972791207016	0.22338218875731305	0.0012004843216853992	0.22338218875731303	0.1526506449962806
24hpci3_track_17	3.6262662337671676	0.09108846087601305	5.894793610728789	0.07203432485940629	2.383709540372291	0.12760747142856907	41.65410104103839	0.17219693265194408	28.12561989828634	0.08686677993759313	0.6564461415766984	0.04598528856116904	0.9552125607078857	0.013057477126730669	4.378736552130681	0.022939891866355196	0.12649404718316057	8.756441165200522	0.020020201762538586	0.05522435130070537	0.0019650696682622718	0.017108389375999743	0.01239786118398182	11.814957183594023	8.756441165200522	0.741131857621923	0.014837609322235924	0.7411318576219232	0.12179100363461294
24hpci3_track_18	5.833067046895322	0.015707942019016645	8.231388100769049	0.008994484935462527	4.215724393198973	0.03377068639436487	106.91803138756822	0.03142405442602694	42.118874580706766	0.01410681139807891	0.7572132378271877	0.013407653475566628	0.9539330942122707	0.005024096718003292	4.074039243646553	0.00672416033124446	0.20615034305881358	0.6018644676710762	0.005278613519164684	0.012052041987816457	0.0005575544535230777	0.005317955358503409	0.003201075930640397	3.11518302649529	0.609474931363517	0.19320356542523878	0.0010198469524044839	0.19320356542523875	0.20070504354413427
24hpci3_track_19	4.211268336124653	0.011903151505348196	4.8902044518741885	0.054361747577229856	3.7857496260455226	0.03393375271679942	55.723351744500896	0.023851557166091292	28.040316603981804	0.025666259574861475	0.8914036388781383	0.03258478793624968	0.9774085975248339	0.007833286917098437	3.7561528897955387	0.0165176364878815	0.1795952536769866	3.7068449233797898	0.010974415307092832	0.026189106440953982	0.001551886336538142	0.010795113508905526	0.006032225197657749	6.476570441507841	3.7068449233797898	0.5723468858800494	0.0062811724253689265	0.5723468858800492	0.1599671384192088
24hpci3_track_20	4.039618086525148	0.012992521891554767	6.759690815123867	0.012717476524303144	2.4669704719028775	0.03005295984847794	51.274778605405594	0.02589428929566821	31.541372788190753	0.007381570039833358	0.6477306321390315	0.02747247700371158	0.938284921159137	0.01361324939870862	4.405872060196654	0.013861887571276764	0.279208186791807	0.30692912755557206	0.007153094105486232	0.020731521395546917	0.000947187938784758	0.00639408232002776	0.0044253385408657255	4.221411032164453	0.4294069377226673	0.07270770963001905	0.0005200850891778939	0.07270770963001906	0.20865586756182808
24hpci3_track_21	5.95849356199946	0.005816892523015716	8.341540252412218	0.010242385287217645	4.352437947645372	0.013599714080690389	111.54176599375495	0.011623513307456531	46.22362080231316	0.005277625837228298	0.6560698624549536	0.014824316491681411	0.8950083912713888	0.008117107562524609	4.3768924998892	0.007450075681311507	0.13316406857417842	0.2971101910309767	0.0038270172728524137	0.009219792285599462	0.00041695844462522855	0.0035024401137436897	0.002240244809929227	2.2585209557794474	0.2971101910309767	0.1315507789603129	0.0005034471033383074	0.13155077896031292	0.17977486988651606
24hpci3_track_22	5.488105797749442	0.005935262208711302	7.514794091704098	0.021321846749967475	4.167094312646559	0.02625785978011048	94.62592139796271	0.011898042626428627	43.59007964041163	0.017454260039771442	0.6265158483737852	0.042309915386426096	0.8724931148446678	0.019124413571649852	4.481541890111029	0.020961936459303405	0.24593050411321388	1.3786452051462252	0.005270367810016107	0.013420684831379209	0.0007698804515300952	0.0049004337243463035	0.002703037508040872	3.1103168067791076	1.3786452051462252	0.4432491256650743	0.0023360859237229912	0.4432491256650742	0.17046020209214605
24hpci3_track_23	2.5879736185977364	0.06629940754088262	2.797928495943669	0.06252894882366881	2.51776170930276	0.07440345725027632	21.133643102136688	0.1289986302385204	16.980873544999433	0.06513910029725338	0.917031812435813	0.022881561676025345	0.9835818401659733	0.009117211814247092	3.7025447042791155	0.011722620380530605	0.29607913472259734	0.5879226818310461	0.009480996014608578	0.020536486276142484	0.0015905966134266715	0.009737105962991863	0.00483434520040144	5.121054695660488	0.5879226818310461	0.11480499951098819	0.0010884657428208186	0.11480499951098816	0.20032187090537204
24hpci3_track_24	6.382087510202988	0.002552851623108996	8.027920463552991	0.006984764707370298	5.166310466019997	0.008444085964029862	127.96117306472523	0.005105025816997152	42.92414773404619	0.006180223064853108	0.8728165860989822	0.011213385128770072	0.9815324586245974	0.003500643161780779	3.7945824985439027	0.0056276121676142234	0.2349424991347839	0.26622912801140697	0.0033042094822906395	0.007616465982633214	0.0	0.0027129315249655203	0.001969280034474524	1.9499850212268317	0.2739813046874678	0.1365288066899658	0.00045111977767081055	0.13652880668996575	0.20900340877377596
24hpci3_track_25	5.72995347671232	0.007432021881737419	7.097291950163933	0.009036294093482439	4.747869468499007	0.012745496959838018	103.15161974091424	0.014877127754391165	39.232598035763296	0.008810090668031062	0.8422106795460622	0.014109303145392875	0.9633271628516206	0.005717250468727939	3.8630198564992364	0.007047171103837228	0.255969707766169	0.5663437715731113	0.004175211151728286	0.012983879359740786	0.0003811514171164306	0.004094157641610051	0.002636210589712968	2.4640081840952863	0.6152120939875169	0.22984654646390984	0.0009596578639823495	0.2298465464639097	0.18379525633828458
24hpci3_track_26	6.224282677373787	0.005521278188200284	7.5619681303681725	0.026966340366913685	5.338070293031285	0.024789143129987125	121.7143342107167	0.011048218175284608	45.607431419879894	0.010063296550072959	0.7354252586716558	0.013676780322680982	0.9125877178747422	0.0070813073514073	4.13396015442608	0.006871292405626494	0.09345191405617666	0.9480253142322381	0.0036732067576888097	0.009350894613518158	0.0	0.003494183441381501	0.002143726221472754	2.1677494104873833	0.9908165722430264	0.4373315982215352	0.00160640938193819	0.43733159822153506	0.15750329382768596
24hpci3_track_27	4.105156689785153	0.011979291455136999	4.677210737612577	0.024460499886914823	3.873863747614456	0.028052258185571725	52.950695355868035	0.023902770790077476	28.061970992401232	0.011992404929969412	0.8450029776601985	0.018623577575963696	0.967073902704314	0.009388728560542976	3.8568474398112	0.00933630459873575	0.2886559481146106	0.4624088714542697	0.005215542713179588	0.015771847843926178	0.0007744587463242695	0.003996291884192782	0.0035308690111418356	3.0779616797232987	0.48895087471813864	0.15023217296709135	0.0007835423150036487	0.15023217296709132	0.1983200947875231
24hpci3_track_28	3.3319252008009435	0.06389561510217097	3.78188527749526	0.07854891677520949	3.0806843885874433	0.0752770380727014	35.019490387338124	0.12152248669096885	22.40908493250755	0.07945215202846617	0.8764288809802552	0.0637031044289475	0.9737718781058308	0.01718726024228625	3.792632952716537	0.03329814973127339	0.10513097782675865	6.757998365736097	0.03667343161656745	0.11471201894367494	0.0035173242113124784	0.03131819543651436	0.02232598565607136	19.808746770553316	6.757998365736097	0.34116233823445086	0.012511593681389386	0.3411623382344508	0.14641701938527127
24hpci3_track_29	5.472851131470006	0.004901887313067389	7.1196349780544494	0.013419230894430144	4.497099584647667	0.024816511027147534	94.09955678831115	0.00979595075958482	40.6725487933672	0.008501569666935072	0.7149301698276046	0.01637964519839007	0.9050109640683097	0.009223257913534283	4.192924754358822	0.008232816957375263	0.19232826052103436	0.07708574778552012	0.005508909710578646	0.03602320647880699	0.0006979609117008299	0.00453532941400248	0.005601950082495611	3.251092727774729	0.42630465734934864	0.02371071951499916	0.00013062021298098543	0.023710719514999153	0.19118584422880588
24hpci3_track_30	5.741152122302472	0.015962950857708793	6.815645702961169	0.019475268797491237	4.972666937376428	0.0200106577357649	103.57588017879398	0.03179886390156122	39.73960531940178	0.017125122221154723	0.8243855032375789	0.03052568102042381	0.9511370057571554	0.01062363816415221	3.905633967960289	0.015264588183851477	0.2147458030533766	1.1531528879946187	0.003928489176681436	0.011282461789350365	0.0	0.003563338225422892	0.002566527147234101	2.318404777795718	1.1689979187201822	0.4973906623376647	0.0019539938335759277	0.49739066233766493	0.1524455886368432
24hpci3_track_31	2.069436120963532	0.03552047206909477	2.2475059166067943	0.028796237123451435	2.0128536662973184	0.05018736908327061	13.471052502820937	0.0706709170696117	13.574120021337267	0.03556752517147349	0.9177195301924669	0.01774040587468248	0.9831234699754989	0.009320973328203589	3.7008493769078346	0.008903315284047714	0.3124017090282375	0.13728431077065065	0.006240181455835304	0.019952211969496505	0.0	0.006603640841515758	0.00413181460980474	2.496714597163025	0.28076420250113554	0.054985984752379986	0.0003431225223826445	0.05498598475238	0.17492745778493107
24hpci3_track_32	2.473490840408394	0.07367733262953464	2.8882590697574306	0.08187731800538353	2.219754533405347	0.06962528927696753	19.3250938716601	0.14053884116321516	16.44488559042803	0.07801339538087187	0.894070303789764	0.02665056624048795	0.9798713965615689	0.01067188610738372	3.75004092965371	0.013456408858521425	0.1893162540000076	5.266910582202749	0.019278451227220314	0.06219527375757968	0.002892271017211241	0.01705698664044568	0.012399826471152639	7.031204505649848	5.266910582202749	0.7490765740024459	0.014231233049960051	0.7381937937974076	0.10140197894505529
24hpci3_track_37	7.004718311490255	0.010798664954907243	8.828555833507325	0.019339598549925417	5.947961013137626	0.03274767766107684	154.16360724521732	0.021352465016383125	50.37920634180623	0.011692292841749132	0.7633169344478317	0.01638916511787353	0.9273421259764761	0.007945931641959404	4.057851713672888	0.008185313647948068	0.29570888329121203	0.2318466075557667	0.013300338259521328	0.04741948468938326	0.0013274529102566667	0.008974383080293346	0.012246470589073933	3.472255345720712	0.3391077465806347	0.06677118600782049	0.0008584703319413534	0.06454499992335151	0.19445734537606083
24hpci4_track_1	4.587756981035423	0.02074806946680114	6.327448168696205	0.10646131528019726	3.6976966813348313	0.06006337088016573	66.15118039089235	0.04104908693369581	35.61437389037984	0.08514345495625199	0.6665085985910117	0.1406390621455944	0.8733836807512891	0.06620932647829698	4.377267212454925	0.07578696046623129	0.0695732560390151	9.446363456788838	0.023660364498239758	0.0939267078140123	0.0018415146056788617	0.016796788603220383	0.018173645194399717	14.104205815171223	9.446363456788838	0.6697550773562758	0.015846649254796247	0.6697550773562757	0.08272908906643399
24hpci4_track_2	3.565069637095307	0.010646583306859587	5.034303018383712	0.022323199343865414	2.6653906444052207	0.03272403747318897	39.93329366333133	0.02129824467717197	25.152218438042976	0.014157751359581127	0.7933202538596583	0.01752856881615771	0.9777691935386794	0.00882492415863919	3.9804457903884116	0.008925290363526387	0.13547250956378132	2.7369402731793033	0.00721081705370023	0.025887923200388276	0.0	0.005837102027897509	0.005187510311812798	4.298448057657819	2.743109548047427	0.6367275436313251	0.004591325830177419	0.6367275436313256	0.1375180333762494
24hpci4_track_3	4.465301771934701	0.0297708386000676	5.6784054920650755	0.08254986639528146	3.6794040079616708	0.02970736491277204	62.69548230144073	0.059118900423887774	31.19824788865787	0.0537901373923484	0.8114590789652708	0.051875679169640136	0.9550687770725924	0.01279171862193938	3.9392457946727566	0.026104985932040917	0.13465421582984238	4.477596160598612	0.010365775223718844	0.028518074878985968	0.0006105056455652051	0.009297622675533471	0.006724821981475143	6.179153630537264	4.61379007151611	0.7246293632303321	0.007511345099752141	0.7246293632303322	0.130869558849661
24hpci4_track_4	4.037163724603352	0.04627782433836429	5.178170384252993	0.027982900804652485	3.326040542098186	0.09988841370150932	51.31350777400872	0.09215870157007205	28.250896305988526	0.03972138691123775	0.8061751719371777	0.03285415448626633	0.9575035113017238	0.013754130025808766	3.9497294114601016	0.01654312159407627	0.23871002581743447	1.0596343606167027	0.0092782785061543	0.036471152883581597	0.00028746897177844106	0.006824841401821077	0.007588849189530002	5.530884770224712	1.2650628436906823	0.19158496418533255	0.0017775786553031131	0.19158496418533263	0.150965456437043
24hpci4_track_5	4.047667261482504	0.008767253201038076	6.458693677960548	0.016282395338640048	2.6543937344085533	0.024801478301508785	51.47458590706265	0.01746062668991978	31.202789524033925	0.015336072816379939	0.6645984351665886	0.022327158343546812	0.9656919677782639	0.009458106722913917	4.3491694352847015	0.011148320184326013	0.25510999770610326	2.343867120429034	0.00786879167307241	0.026096553279681644	0.0003546410751365824	0.006679941012308466	0.005241415927749026	4.690674029217748	2.343867120429034	0.4996866347627901	0.003931930030767018	0.49968663476279024	0.15214223303543106
24hpci4_track_6	3.5066268826217684	0.01862996254599892	4.299493808182413	0.021947330532692183	2.944301207363488	0.02516846401812343	38.643788390522744	0.03721545101393349	23.40523758095315	0.017959388628411347	0.8862390657043768	0.014945811929870826	0.9813648171890554	0.00673674235695236	3.7658779774945756	0.007543264404120155	0.054702961564907226	3.1080772683262943	0.010997550096143699	0.028095734070445653	0.0018420790834106882	0.009173347513946972	0.005647526247897524	6.5557616422268765	3.195188921876919	0.47409857739588823	0.005213922855421739	0.474098577395888	0.16765689825999602
24hpci4_track_7	4.448053641396282	0.012360958026026058	5.608768519495968	0.03986858272559779	3.8152793662152655	0.02987598772390238	62.16647706665716	0.02470866860527883	31.09783188669405	0.027649818449391607	0.8086566600685585	0.034495465399123404	0.9668554985481684	0.008450738708760052	3.9438087320345825	0.017183618443153813	0.17998043655968526	2.5803190406531957	0.010268985766112352	0.04835143955458405	0.0003079710740891241	0.008728662511092939	0.007884487859243599	6.121456360872534	2.6397131063588133	0.42152045012461786	0.004328587502454974	0.42152045012461803	0.16884726179769152
24hpci4_track_8	3.4788969901384275	0.01960569898802593	3.646808020743259	0.01779743917423443	3.43793401756353	0.03157015133839891	38.03644461015559	0.03903150926832348	22.791030218594077	0.02118138578976853	0.9200303785329971	0.016560100852274617	0.9816147496578516	0.006882919784580044	3.696141691893014	0.008297198466302844	0.0	2.8013432762121244	0.007385120746281327	0.024655210437630224	0.0005201141675427081	0.006513801278508502	0.0050347855692554275	4.402352422896611	2.8390066601592703	0.6363287186283301	0.004699364421396693	0.63632871862833	0.14324545921264575
24hpci4_track_9	4.696424855970692	0.020304165056740327	5.43154830021894	0.047193170858395216	4.258349760272713	0.028512005256349917	69.32081075770719	0.04023974474129302	33.19061757559579	0.024536903988780886	0.7910149653563817	0.032891761835009484	0.934915461871432	0.015011396936303299	3.987424819466811	0.01677581511042421	0.12684970909155727	4.333755312893552	0.01076693349596772	0.043582039790304596	0.00035313056903863913	0.009946825962268271	0.007271644310000095	6.418288527917122	4.333755312893552	0.6752197714458238	0.0072700463743197085	0.6752197714458238	0.13024646682321833
24hpci4_track_10	3.7350542963536904	0.03236467258604011	5.614302335266086	0.057969679895727586	2.6076773051532993	0.021615728539877012	43.87310636032198	0.0642730658626301	27.708573366172132	0.053581254486515455	0.7194408092230149	0.04668091998709223	0.9687689204255623	0.009037827899320429	4.182843765807628	0.023891648289175123	0.1873652565174448	3.440121450305399	0.012799115467668909	0.04320246315835195	0.0015928828559796436	0.009598975295053694	0.008920820766957981	7.629694750542576	3.5007362825181736	0.4508858562212806	0.005770940136514932	0.4508858562212806	0.16174936729697081
24hpci4_track_11	4.082808078697101	0.04391693643774088	5.679962352262709	0.050745448485869316	3.1082521022694825	0.05181157989200946	52.46922137346108	0.08270172615827934	31.310519725558223	0.08849443548988929	0.680369338184612	0.11878137736205259	0.8968586637142769	0.06027005871655908	4.3228480863682694	0.06488727811539842	0.16989420311812978	9.273072309068663	0.03459347976164817	0.28643157279671877	0.0011059984838586907	0.018413121215466354	0.05664483285535103	20.621557138629253	9.273072309068663	0.4496785692142479	0.01555594648335999	0.44967856921424787	0.1291018664025507
24hpci4_track_12	4.984309073218414	0.02937091310045109	5.985629900806648	0.08034712903384918	4.6657265692461305	0.06309282087371221	78.11497265574859	0.05871334199381798	40.84227276691043	0.07053570920766568	0.5927973849609085	0.08973009279486721	0.8478486438359328	0.042467892742491894	4.618688726566355	0.046615397003019775	0.021495329257205684	2.282819283881087	0.019128110303625063	0.06912021576228607	0.0014348960436854606	0.017142965015213132	0.01367503717611886	11.402478799415634	4.015356971229506	0.20020377358632574	0.003829519864361215	0.20020377358632566	0.10511415760289097
24hpci4_track_13	4.477149467481805	0.018289564744746207	4.782553886636601	0.03139856123405321	4.2968390844485835	0.03435683061593261	62.993872941360294	0.03664991031586198	29.130791010144556	0.019979610995448472	0.9326947706823794	0.015673390910700413	0.9837082944743495	0.005287824520494066	3.6709250166285248	0.007897963812089346	0.20194931523892323	3.4596775150990613	0.035198280758068634	0.08617910037996014	0.00612244722273089	0.03522810564159722	0.021381968558647574	20.98208572352783	4.176578833045305	0.1648872071483162	0.005803746210620255	0.1648872071483162	0.17182371769433638
24hpci4_track_14	6.594843741074153	0.06241979761474891	9.180815688624984	0.09062051966301027	6.61256572058625	0.051481310389980946	137.16639227498626	0.127493882714912	53.28994500879687	0.04189960199988377	0.6041009526360324	0.049829829392402485	0.8967952312621148	0.01584930733074205	4.56491553838105	0.02369953643300745	0.1618009153231343	1.3441762859200628	0.012317391960553689	0.03982592993539518	0.0006832312957190664	0.007360026048406185	0.012487980648451327	7.342534022698989	1.3510471843884677	0.18306708307576444	0.002254909017319436	0.1830670830757645	0.18829087277801637
24hpci4_track_15	4.104436524762466	0.04481028135236664	4.839595181122908	0.06977913676381449	3.589263215760489	0.023339407097280326	53.030794318206375	0.0869510573150348	27.194172388391145	0.04884318792344014	0.8998679352364155	0.02125643360644734	0.9838332666061425	0.0052304718295406154	3.737577859088838	0.010775775259551423	0.049558799832260705	2.66201704501363	0.008223460901741246	0.019333796708486707	0.00044668789758425245	0.0071423573706081095	0.004931334477562426	4.9020962918724695	2.66201704501363	0.5430364657314413	0.004465639144162259	0.5430364657314415	0.15061406600018717
24hpci4_track_16	4.202777734253453	0.005560637093593459	4.605173733124802	0.010005313220719663	3.958674002171272	0.015538676115319174	55.49273714963682	0.011110372346353028	27.840912779654143	0.013167073108026504	0.9000083479116762	0.023354046901980893	0.9774009002703333	0.008035641249598683	3.737412646029118	0.011745083115707704	0.19588165144394873	2.5923758654017113	0.006888251357399039	0.01854532146132906	0.0	0.005841573195379023	0.004494208916199262	4.106163066871453	2.625766289760745	0.6313377776730337	0.004348813304033566	0.6313377776730335	0.1416768180565447
24hpci4_track_17	3.839156809084467	0.021316345199412886	4.902747739998309	0.03241080943650309	3.2704338070239105	0.060569116710658795	46.32536689960166	0.04266692121927204	26.400789233989464	0.024031196202074303	0.8351484641171718	0.022810748363614134	0.9759879561303619	0.00758840578411508	3.879792921863844	0.01149306911211242	0.2993186377540107	2.375104520716933	0.009318872037206362	0.023993155394474466	0.0008183506213892508	0.0077716375287019595	0.0053432924068887375	5.55508302451472	2.512340996645061	0.42755517968598084	0.003984332008338426	0.42755517968598056	0.16771211960219476
24hpci4_track_18	4.8434537863630815	0.012087308595789275	5.401022286134846	0.021850332667975113	4.587714260973477	0.02397323328936832	73.7095297271431	0.024172720191010254	32.732904220825034	0.013242130182430796	0.8645629268325601	0.01946349240491011	0.9749193896152186	0.007783643837007635	3.813018714890536	0.009819912501491232	0.010150158897940652	2.261137600812221	0.008343377932090081	0.03218149205595262	0.0005602289757428305	0.00709192200466616	0.005971462145347182	4.973580164274767	2.3949646044475115	0.4546297689246019	0.003793147981316735	0.4546297689246017	0.14630984149623188
24hpci4_track_19	3.834217400537759	0.011698627578802766	4.51698768802719	0.015543179809096346	3.352470876029733	0.02781697836208449	46.191575226245405	0.023332620602062315	25.452182502568824	0.012447254612663203	0.8961072979937422	0.020170880703503705	0.9796287369899078	0.008145034036925703	3.745345307218424	0.010178983145272406	0.11520548737532986	2.6988328103181445	0.008503536889950664	0.022645960159867046	0.00046042079912103954	0.008074559548013433	0.005229683058562438	5.0690526961952775	2.7305111635770105	0.5324136425616232	0.004527399050235772	0.5324136425616234	0.14578160960937767
24hpci4_track_20	4.138948343234571	0.04687239271876465	4.6897092243521055	0.053331031675331354	3.888204531125448	0.037811896352115605	53.93652873849309	0.09338113737266074	27.654853580815278	0.0436900623070597	0.8841578392111324	0.016383886290671317	0.9793118621383705	0.0052572528574123725	3.7703708796544837	0.008246870053541357	0.2551120791205765	2.651490914047153	0.008329634258313422	0.02184512196990741	0.0007083057886490049	0.007329873747810744	0.004615692144070379	4.965387407835322	2.6702940085033915	0.5339947714579395	0.004447981142096297	0.5339947714579393	0.14776438810759904
24hpci4_track_21	3.7253768154145432	0.09666376926244855	5.30188781662769	0.21390517353616584	2.7889389139993663	0.08431572748354517	44.007778242055565	0.1901681990846079	28.72479629479091	0.20500966135805596	0.7058901794779799	0.22827292788177503	0.9129059114134875	0.0730841565774833	4.308590475346434	0.12118329119062962	0.0040670945168412714	13.709011948563482	0.034037708540359396	0.19320597515683322	0.004656705131102391	0.029075257698016787	0.02860873959697915	20.290255746725965	13.709011948563482	0.6756451037230307	0.022997411117245403	0.6756451037230304	0.11179228854058539
24hpci4_track_22	4.059896072424137	0.034893629759536804	4.4922356183742895	0.046407837235066654	3.8301860853595047	0.041166177513346676	51.84515363392433	0.07145472982762636	26.799014543608937	0.04464578877248468	0.9070563078962077	0.02768390149373921	0.9788739178254815	0.0109392147320188	3.7232030640925515	0.014254309857578381	0.16845078788573498	2.2921640668777226	0.009079856392875108	0.03641887932979958	0.0005832318304389174	0.00755867670131211	0.006503487362481478	5.4126031467873705	2.29380152738152	0.42348644537854724	0.0038451961083663558	0.42348644537854707	0.15761489569256754
24hpci4_track_23	4.427942775399618	0.04241531284896356	7.002138859126151	0.02806839780812139	3.1834463951220022	0.04070086590731836	61.70700829368373	0.08509226322827071	34.01100112297358	0.02364888080172133	0.6693841968698381	0.05695562460483742	0.9613963797902335	0.009815000963585598	4.337904780674069	0.027726901514504028	0.10587562792409728	3.0525506656771495	0.01710236636041802	0.04163539223300586	0.00028007624278238613	0.013712122563886004	0.011785751152163808	10.194910357012553	3.0525506656771495	0.29941907861675876	0.005120774777802614	0.2994190786167588	0.15523620218099257
24hpci4_track_24	5.297504994442816	0.147461116740836	7.375543010946328	0.23829105888040988	4.097619898166387	0.059763277642097545	90.08138407723987	0.2766937516530376	38.733190180091604	0.18738129010446938	0.7532158570119446	0.09666571111318303	0.9458365228944625	0.021939520429204887	4.098233106061924	0.04624436582978069	0.2281247469428123	1.84514961562813	0.1181992795069338	0.3558122042601645	0.0019789171106609103	0.015523913803672702	0.1563122882786901	47.769425128887164	2.533036743197989	0.03862616329691457	0.004565584671812473	0.03862616329691457	0.17007473734568987
24hpci4_track_25	4.373611250953593	0.011900571194755726	6.371025532577458	0.025372247459980922	3.19134136739159	0.022944297555149977	60.10238842178605	0.023807425843821377	31.611841749334545	0.016818383458596965	0.7559907125337826	0.02293702633315551	0.9701643825977688	0.00950902415517707	4.077857702305922	0.011430792326440942	0.1133646874818212	2.329037185675835	0.008410445371973793	0.022183833629068152	0.0012569107547056265	0.007752378263426891	0.005198789205669031	5.013559809376472	2.3666890429192993	0.4645476017499617	0.003907052227199492	0.46454760174996196	0.15454241346439856
24hpci4_track_27	3.3764007156732103	0.09171872269763255	3.7300696015107113	0.09403414945676224	3.1610670186428806	0.08533168299130098	36.11569566171696	0.1764985495752003	22.195313167269102	0.09071706306509499	0.9135523103935592	0.02088049347788098	0.9793577567431281	0.007939169118605972	3.709460082528154	0.010636504460615702	0.2644657513363619	2.4422554140426422	0.010477384824744378	0.04133428166563175	0.002218631193689259	0.007785634491465747	0.008189964171601016	6.249978701774673	2.4422554140426422	0.390762197853437	0.004096980294480116	0.39103081188774336	0.1694084835100738
24hpci4_track_28	5.075189663091455	0.04774068766370276	7.121377626912604	0.16169190243898193	4.751540353371656	0.055106157853150074	81.104160305208	0.09483779679581762	38.96348749872406	0.10821877352766159	0.6871797602275937	0.1800218520738778	0.925694352124688	0.03648976755643244	4.324142936454732	0.08279771380353496	0.08434001931259333	4.109078766761508	0.028085716002875696	0.1542164343696164	0.001978738887500584	0.019642217313702522	0.03178730969902288	16.742206951227537	4.375328588273877	0.2454323243483877	0.006893142559574489	0.24543232434838763	0.17206453610947475
24hpci4_track_29	5.250101263631119	0.01980928886072642	8.330092983654177	0.030406676475036105	3.4405456383295343	0.038908265689744134	86.62746787304003	0.03942090260736399	41.5840429295815	0.02369724459901924	0.6296582481335733	0.02957963993844429	0.923033542886944	0.013134008361276968	4.468825724610625	0.01464717793153815	0.26982139927310855	2.8380334176838664	0.01723785399877934	0.06414283934791484	0.0018221913238038766	0.014600577880832228	0.013130478849116608	10.27567604162412	2.9543169097325785	0.2761894600596324	0.0047609135885096415	0.2761894600596324	0.17503527205597655
24hpci4_track_30	3.3986058802224344	0.11744249682711586	4.509820277373899	0.13374690423587118	2.722956434357924	0.14077854351302202	36.787532476631505	0.21370870778455	24.30308010113583	0.12836664492741198	0.7757909302478109	0.06171973380057367	0.9416755129518916	0.028577938456489756	4.031651817769858	0.03676814300069667	0.2790025986489578	5.219066371501646	0.02405432128229114	0.09746536725084712	0.0023834383922594323	0.0181568239252146	0.02086863416393101	12.151735445362815	5.219066371501646	0.4294914413638981	0.010331125118561508	0.429491441363898	0.17252323080317072
24hpci4_track_31	2.6862577034935953	0.10976579916960465	3.0153181933302524	0.10737500677968649	2.4936409471227083	0.10575554341827086	22.942807397140346	0.20452507041908274	17.64729396431382	0.10486144626034176	0.9138893543957363	0.025173299012335813	0.982638441617419	0.00974000258461128	3.7090453297058845	0.012677320506924668	0.28997595929606934	1.4494298730289146	0.016731057857286687	0.06394554378957687	0.0003381861828608326	0.01553154381046504	0.01238788990244197	8.381979311513868	1.7744021436281745	0.17292214871467312	0.0028691417780406575	0.1714859755141599	0.19552113240450794
24hpci4_track_34	2.6926380384023894	0.08463848957905962	3.2528833372388544	0.10318935802418482	2.373927400303299	0.07422302553133915	22.940658474619106	0.16192829844707168	18.278506012097974	0.09710199649095576	0.8592007264803232	0.036756206655566726	0.9715141587435265	0.013375502768068176	3.8263280920412592	0.01872229929338885	0.18579462814810255	1.2134207817467917	0.010782488177741025	0.022888412384684406	0.004428619171195785	0.00939013668226206	0.005423735216094467	3.050367859269795	1.2563187311925081	0.3977949013786369	0.004289218821280811	0.39779490137863704	0.18418725247386925
24hpci4_track_36	2.737755155111756	0.12727953151080335	3.032201322862093	0.11187141402826994	2.69505800537096	0.13893740194321788	23.928656087737156	0.23999142301742715	19.164379556507473	0.12072877240147493	0.8047693155478691	0.030977675023383885	0.9301651154674409	0.014447668030264127	3.953007343418976	0.015679383602988303	0.20092295900364324	0.27249780024774484	0.011667872219604873	0.023932466349779514	0.0019803495256496095	0.010715050117423797	0.005916199448419192	2.593519629756522	0.39525069274075325	0.10506872480210483	0.0012259284552677888	0.10506872480210486	0.19241309408166762
24hpci4_track_37	5.195224401854781	0.1566876870732471	7.420957868864394	0.2548776224014714	3.996143186195789	0.04634003820619196	86.87445434372263	0.29085190776741715	39.029487855430254	0.18722725524409964	0.7099615827432487	0.07514060619706302	0.923607645313931	0.013374008845372189	4.2157450361308095	0.03633872145099217	0.29621949361057004	3.556025585168189	0.07280953142921848	0.3889028421485343	0.0014686121226608945	0.007852334168627325	0.13371228157884263	17.67957875719902	7.073885638834294	0.20113746113550338	0.014078282447520653	0.19335768506087428	0.20376514556810724
3dpci1_track_3	4.027643664586967	0.02712962430792802	4.66272509777551	0.05915639988931037	3.595765801256919	0.018988056476638114	51.00015359167434	0.053738736355433026	26.642529471482433	0.03675041892615114	0.9031145409066607	0.027257530506843083	0.9804814165894277	0.008123504030484485	3.731253844853924	0.013659071498050006	0.1719318046775463	0.48747149294291536	0.007272886259104919	0.0351046757225483	0.00013022659578151423	0.005303158605012573	0.007384813400145255	6.46862773098453	1.082499090838691	0.0753593363562942	0.0005480798818809579	0.07535933635629422	0.08339234427762672
3dpci1_track_4	4.127259564324766	0.007242835110121429	4.2244509412180316	0.010472692775531351	4.119536969199192	0.009351923060622587	53.51754955087747	0.014484086138430977	26.748094284651682	0.01095449461729058	0.940107533598013	0.015214744266001749	0.9844332740874225	0.004771389434634184	3.656404685903811	0.0076789007646382405	0.16662375263837725	2.095697864590075	0.0050726324623793576	0.015222726029956335	0.000640840769616616	0.004904235549855518	0.0028195483110858154	4.511684886335315	2.1219855199094404	0.46450448499570135	0.0023562605295100003	0.4645044849957014	0.09840203458795167
3dpci1_track_5	4.062046513303775	0.02647886463876508	4.26015739889128	0.025179454539408622	3.9690906962046797	0.035064865597852234	51.87332030199929	0.05239372482171724	26.494742883422486	0.02705317684290637	0.9282219556306648	0.022368997255820013	0.9829759480386309	0.0064658421465589744	3.680121607602101	0.011391875485746801	0.11572664829126655	1.0834616763311997	0.013655937180825682	0.03988105931496756	0.0017824683933600816	0.012902068281561147	0.007616567533367825	12.14582090155542	1.3902725051119569	0.08920448318091447	0.0012181708185665893	0.08920448318091448	0.12281578298646906
3dpci1_track_6	3.148897875829277	0.08861765329206683	3.9470514065718545	0.09196267573930383	2.595348211754342	0.08690677918311686	31.395272403096957	0.16815392596365838	21.38003613650735	0.09014621147482092	0.856836901091217	0.022061217664201493	0.9754907784326519	0.00811166386724238	3.8303173819454326	0.010987890339429212	0.1280760620294552	1.4772540613107703	0.0060363344832302	0.019966981202052737	0.0005735600184011577	0.005679687026943073	0.003823202560780032	5.368817721140404	1.661241264638665	0.2751544451758707	0.0016609242656291812	0.2751544451758706	0.13342810035059166
3dpci1_track_7	4.474089118231733	0.08108221573682509	5.030434748173691	0.12731298693682425	4.220413275107379	0.07503508965762919	63.30018545667589	0.17228772342543303	30.471978578917454	0.11805251840191792	0.8582709880964073	0.06391598670540434	0.9635829069937036	0.024141562236801806	3.8329508257641107	0.035211692280777175	0.11848196530351995	1.4200932758940596	0.011377905769408826	0.08033315596386797	0.0006583914923836104	0.005245503610932588	0.016726704623207488	10.119701334306956	2.033860826267757	0.14032956398424323	0.0015966565556749456	0.1403295639842432	0.11077644204258194
3dpci1_track_8	2.5424577477878634	0.050014107212134264	4.365460352229473	0.04927117739800622	2.114252132287705	0.06038189470776594	20.358339559583708	0.09927198011555906	20.685935027926792	0.046972260651272725	0.5963281377528458	0.020379364951569452	0.9789639372993285	0.008727058417157691	4.591236731990463	0.010158175875158503	0.12589912418670374	0.5522478897978547	0.003921798210734457	0.019043079089281868	0.0	0.003116160171398513	0.003864048687574275	3.4881134885786813	0.6688352590133934	0.15832279872948796	0.0006209100687757773	0.15832279872948793	0.09692238695809022
3dpci1_track_9	5.8991249228389355	0.08286471322802512	6.807621326106446	0.1500055179692925	5.336570313754975	0.05559416223987266	110.07709925385494	0.16602454240134015	40.77874512685211	0.11120643633934128	0.8322173755050816	0.06059132791106177	0.9559441883993799	0.017573890751709925	3.8912307343232664	0.030404783479988887	0.009049511681846052	3.7480144097838948	0.05011788722679379	0.18987214824045381	0.0009276226772535085	0.008641614994901544	0.05930081179320733	44.575694378244336	3.7931317551189503	0.08408201963115475	0.0042140131776752755	0.08408201963115475	0.13877303867749596
3dpci1_track_10	4.087369955845471	0.013409117319159603	5.883493599050392	0.047031742667494866	3.0317881449337305	0.040369810892859334	52.494747416403996	0.02671665583318862	29.68998008761786	0.03313792831180773	0.7501306944095416	0.0560340243490414	0.9604559535313058	0.015247442334855437	4.098123372887518	0.029852851393157576	0.16215816308011052	1.653868655500682	0.006665611626209701	0.025505078806182843	0.0003960048349830052	0.00573229589295587	0.004981518213691239	5.92850742788592	1.653868655500682	0.2789688088643324	0.0018594977357159657	0.27896880886433234	0.11587116714029694
3dpci1_track_11	3.8521063122223733	0.03541444972445703	4.250728921508817	0.043876473344342026	3.6106736163470647	0.031761855187481355	46.67568983378446	0.06995326817012155	25.242824851460554	0.035536332973678066	0.9194696708317704	0.015872311558305627	0.9826365599316601	0.006331978639426675	3.6972398854824604	0.008001138913429106	0.14545425415479632	1.4910402467581743	0.005200502355018649	0.014094410904849863	0.0004202346407687811	0.004571336711268609	0.002899781783472943	4.625414525988216	1.5069536527308187	0.32235818830521246	0.0016764245174408026	0.32235818830521246	0.11594912140155768
3dpci1_track_12	2.747934362616162	0.056902005723099176	3.2300078224261135	0.039760253025406395	2.7024287239099567	0.09593931639822219	23.799426189971314	0.1147991051123862	18.788242651997884	0.05259930097546959	0.8448640823844403	0.04104506379498188	0.9753296012731729	0.016116738396019584	3.859247173796919	0.021655574085942545	0.2034874203114588	0.8014527136138074	0.014290550349937554	0.04031314509231424	0.0044985731439850735	0.013443380536148936	0.008609230816357793	5.17027385489929	1.395729717172628	0.15501165626930194	0.0022152018787436724	0.1550116562693019	0.12590889241126813
3dpci1_track_14	4.310481192558868	0.12133883014656666	5.446894235956353	0.20164471544242848	4.575300247684442	0.13305571562669097	59.2309821282157	0.2382459416887283	30.258971317347665	0.13881538346458097	0.8054702068609136	0.045409605666367314	0.9749253718360656	0.010699974707684908	3.9529862079097517	0.02327141120199912	0.01797960083391513	1.8554553936298572	0.010152789513342196	0.03314528297732357	0.0017466000700909303	0.0067290613619096626	0.0077944498093224564	9.030062268695081	1.8554553936298572	0.2054753708689526	0.0020861481906084	0.20547537086895257	0.12172758369038075
3dpci1_track_15	4.454674764500566	0.01089199711382735	5.914667085729261	0.04133159330083884	3.4737299777506947	0.020295499490334892	62.34956040914467	0.021936667520190904	30.805789774742102	0.03254125603430953	0.827096432611055	0.04393053796608926	0.9770730494048689	0.008821984881252099	3.900828961395151	0.022961203719833963	0.19249360414082692	1.6872498168831838	0.004824224956698714	0.013326544029903804	0.0010247934936785856	0.0045491453225089224	0.0025310428426695707	4.290747060198009	1.68951173982654	0.39322984860480703	0.001897029249358166	0.39322984860480675	0.10632959839896308
3dpci1_track_16	4.563225634065002	0.05076919025300242	4.823206569046608	0.045733168793456895	4.411430229618488	0.06243688690230932	65.58608661263763	0.08490529244851917	29.780158341759677	0.04923972104034595	0.9268800805333698	0.020595447123787927	0.9828253724536702	0.005382592759017542	3.6826707874604225	0.010386925302494705	0.13179415018615687	1.0324476564274092	0.029690810241825225	0.5022370090537892	0.0013040040327750523	0.012460015359433583	0.08932990198560059	26.407507507109973	7.864925746749159	0.039096747625630035	0.0011608141148251123	0.039096747625630035	0.11622251748457142
3dpci1_track_17	4.812352420928621	0.01875642049981119	6.539373006231253	0.0607022612159561	3.6873134736338034	0.02516994169710095	72.78090988904547	0.03751425013537372	35.17317464191133	0.05522559536999458	0.7430071118278537	0.07305951007085348	0.9326536167014949	0.023322877311006348	4.121036473682672	0.037652969460948205	0.08007702115793686	1.8258931057246768	0.004999823998437752	0.02430241498515475	0.00031176429489795883	0.004655275295973922	0.003968146521582795	4.446927810241427	1.8318101271803038	0.41059652498059046	0.002052910359273103	0.41059652498059057	0.07793204029295446
3dpci1_track_18	4.890226318014854	0.07137977343953124	5.435234416678365	0.0867867100460746	4.615857698264707	0.06094291277660791	75.51181925178139	0.13739563410799815	34.31036815650978	0.07224138497752436	0.8026118768941363	0.03444119679889592	0.9356713617195179	0.012018970040780437	3.958683567980378	0.017661288949915248	0.18984601098019277	1.7436383544441718	0.03846025687147168	0.10581882802793498	0.0047557274793454795	0.03531718114960577	0.02742604625940751	11.595661450280774	2.1100136301608168	0.15036989152541633	0.005783264653802844	0.15036989152541633	0.1661872756859624
3dpci1_track_20	3.404232734318623	0.04226120969796043	4.0758849944628315	0.04093340213604567	2.9362452688617746	0.05270827436737616	36.4723143236157	0.0851581279993978	22.679420812743768	0.040605163099300845	0.8895348875457277	0.01957769965503	0.9804969792040693	0.007055959184923082	3.7591203068182772	0.009841362804187277	0.19988489544418556	1.5201872349488454	0.009284635854954289	0.024639813386288262	0.0016183695835356594	0.008295145344933733	0.005266901743539524	8.25791175934629	1.5608552993580538	0.18408857823266275	0.0017091954139465382	0.18408857823266275	0.13816680064556622
3dpci1_track_22	3.5721910273334574	0.025550286616970806	3.74010722455346	0.027941729686665785	3.507676332784382	0.030070450066248828	40.114616589064134	0.05086081919407297	23.39793729593934	0.029142788293043113	0.9206053545071798	0.022625519740731327	0.9790915249716312	0.00856061178571941	3.6953233175775675	0.01142238544497489	0.13538231357812075	2.3141189960402744	0.02085762499329441	0.06086497885376766	0.0010048292133285914	0.018054796403718713	0.011009328275651615	18.55112353299817	3.1933089921840883	0.12474279479213163	0.002601838434389761	0.12474279479213166	0.11845877320055032
3dpci1_track_23	3.8002787539396348	0.019180244582175338	4.068978115659703	0.03157979719641338	3.6419512074557177	0.025370326132270637	45.38794497773059	0.03829709807502193	24.70953629924386	0.021883804562571513	0.9340432665434142	0.016209960447404387	0.9841763350122862	0.005689307428748281	3.6682995993511676	0.008203094605880142	0.20249981882745927	0.9353377056904943	0.028456593263224254	0.06455715508724137	0.0013516573719175634	0.025663998735517158	0.014819826421090585	25.30977410534868	3.1514211831395356	0.036955592799733074	0.0010516302731033427	0.03695559279973307	0.12014277319952929
3dpci1_track_24	5.141499776679601	0.01324060690866129	6.68648356608281	0.03356248980713304	4.095351296412521	0.05044992060122341	83.06262394479785	0.02657427105150845	36.07601622837425	0.052282831947315846	0.8063959611688559	0.0761441652092631	0.9656013044810053	0.03427741469183388	3.957497354905426	0.04334842216318444	0.1725961624450668	2.015489527868762	0.00774392009294801	0.030387259701120328	0.00010800532639532172	0.005725546563308645	0.006200869884208227	6.8875731690511435	2.400904125481048	0.29262694978330417	0.002266079716165017	0.2926269497833041	0.096624986833054
3dpci1_track_25	3.9792984979809707	0.011302565208241891	4.670362820681982	0.029076637729437402	3.4955712842037343	0.029975287898198328	49.75289832097824	0.022618307607295676	26.394546605662295	0.014282293833902301	0.8975564645147104	0.019620559019284632	0.9797819178905267	0.00610061290727776	3.7422872573633224	0.009865558919481592	0.1160632041124257	1.3345861103494296	0.006564813661904361	0.016128537915475864	0.00010164299405970732	0.005959000922963083	0.003133465359748795	5.838856017991252	1.4626360029911523	0.22856979282194542	0.0015005180986161564	0.22856979282194537	0.12112877148024881
3dpci1_track_26	3.8585318910897604	0.019200046233637667	4.961772533805988	0.027097827231271354	3.1007350538267793	0.02278653745429405	46.790116922839154	0.038261995728649176	26.55481392103771	0.022160835353274455	0.8338241981133765	0.02193809975596089	0.9716485440336513	0.007982497622678187	3.882811443065815	0.010999454289358099	0.188764394419495	0.3908201424047537	0.004069625926671787	0.009939118018883242	0.0005845657438073224	0.0041478732085365125	0.002125966789204467	3.6195939529573447	0.5769572761263555	0.10797347644075904	0.00043941165911619826	0.107973476440759	0.13164487657011617
3dpci1_track_27	3.866755214955376	0.032350613512126175	5.2078597629389325	0.056436580396711664	3.0039186764382446	0.026696846818866884	47.02161172608057	0.06412012408683049	27.29674250122331	0.049731551987444944	0.7940219648882486	0.04144527194735342	0.9664896896596712	0.009436898126060045	3.980804871165083	0.0208894502812015	0.16739249900523023	1.6262064016601034	0.006958150199262732	0.027027985829418035	0.0001842324609740587	0.006484289176486683	0.00486962702349047	6.188696169826508	1.7778621945280597	0.2627704377521077	0.0018283961738051837	0.26277043775210773	0.12471666890053147
3dpci1_track_28	4.342302335548808	0.054737423363041916	5.458840118004265	0.029822435316213623	3.6691080758558257	0.09168362304588047	59.41406547070324	0.10611958469172438	34.12762651471357	0.06123329900454476	0.6417170336030029	0.07322988245320577	0.8533978476132293	0.025601176670488838	4.436704899033964	0.0463471310059655	0.11116870351963108	0.88230187640945	0.008757378868461311	0.028126514141663134	0.0021797069222757636	0.006578376323848768	0.006030944376236535	3.828472110582138	0.9915994392024766	0.23045796101549545	0.0020182076778657797	0.23045796101549537	0.12927051855073943
3dpci1_track_30	4.343486730536991	0.11989450987952861	5.767911332779944	0.07069428503941604	3.449286113987983	0.21288709272452028	60.12087279771027	0.26730261900416	30.954190442664927	0.14396541141899694	0.7825244445835473	0.05971969061183172	0.9532100892324575	0.01961471850647995	4.013365834605622	0.033240432048302085	0.05121130154105333	1.6829755605704744	0.017635266341774987	0.18140767360384683	0.001168517720663146	0.0063770620275244196	0.04110713843012856	15.685103387790818	2.5450819525464836	0.10729770272859608	0.0018922235654793898	0.10729770272859615	0.0986849856422188
3dpci1_track_31	3.820153905409708	0.02334627078930558	4.922310668135283	0.05827703435411852	3.1391275599286286	0.05721576490924079	45.87205958526962	0.046714647151138954	26.79060040570567	0.040728316643598834	0.8043338555944508	0.0426410891051924	0.9548733282748684	0.012846042069725555	3.9554561818972505	0.022220406087225725	0.20542041293279814	1.1626796066326979	0.006909178258081121	0.016941081847809587	0.0011224954028086485	0.006565778822692322	0.003383572592008074	6.145139699192726	1.2799159069768304	0.18920312044092938	0.0013072380861115726	0.18920312044092932	0.11596283753421822
3dpci1_track_32	4.2522613390597765	0.12594405043115695	5.271108918595811	0.2743211421020832	3.608338420038433	0.030513223374640824	57.7064612186564	0.26282888175573627	29.529609275441526	0.18827998244288432	0.8382481998355396	0.10811036830297636	0.9548404920778012	0.030982220618296537	3.890374029742714	0.05822452800857915	0.20611782770569032	1.925633012883685	0.0880142576279764	0.2173025819044126	0.0007659275316560859	0.023336145779992983	0.08962003435441675	78.28136551724558	3.6269943492615813	0.0245988684556028	0.0021650511456081274	0.024598868455602805	0.1265631672282936
3dpci1_track_33	5.03319664172563	0.013121428174801898	6.182084330384554	0.03500564364947047	4.244175924916035	0.024832355812903908	79.5998841883275	0.02618724916878494	33.8045475154613	0.01976683814196496	0.8755956467569493	0.022541822470515987	0.9783740521460652	0.007444054622228261	3.7891161523571095	0.011524393768703274	0.18953037593682104	2.054266896229198	0.006704521037902953	0.013714477543333525	0.0012810551449782446	0.00675129259436821	0.003114374684063905	5.963114115039893	2.1200179017581933	0.34449565388125314	0.002309678358912996	0.3444956538812532	0.07051689185900947
3dpci1_track_35	3.6819130459639697	0.016343199203974975	3.8852713524114475	0.023633086457386883	3.579839932554777	0.025908445041508157	42.60032504668288	0.03262920780087724	23.98219148693109	0.01611811360434402	0.9306650591020973	0.0176461910763521	0.9827408363759818	0.006120805922486542	3.675014182587638	0.008835684450367615	0.1437119169275918	1.6094704456606255	0.02750432125214638	0.06691510716710541	0.00654559199925652	0.027127007974145172	0.013970040932876503	24.462807314057656	2.6185338496125543	0.06579254886808254	0.0018095794000652823	0.06579254886808256	0.11892017729126421
3dpci1_track_36	4.098262494215342	0.023279837300355263	4.28749712407228	0.024928462042322637	4.0290149688554315	0.020955726592942585	52.794018264700895	0.04633065732229194	26.703391347581306	0.02374403693036177	0.9300271042575119	0.016572527746823083	0.983705158234139	0.005726194929547647	3.676227363701177	0.00837103274027974	0.14074368892921707	1.2589681534523742	0.003316689480934376	0.00804855585675407	0.00013901343116315534	0.0031018918399115408	0.002002319062963372	2.9499195762312405	1.272308482386379	0.4267805005927678	0.0014154983969839406	0.42678050059276795	0.11315234295385146
3dpci1_track_37	4.512898713504062	0.006264740582108321	4.901682321887022	0.013854125794852306	4.283528310739959	0.016150591085749167	63.98498757424941	0.012503507738080719	29.98318063510202	0.010104670927628949	0.8945589752344294	0.017479248666604445	0.9698392525003691	0.0062731438921761334	3.748436623892788	0.008735799910130074	0.05135210534757206	2.498191548710593	0.005030417159577477	0.023881517239664148	0.0005232915804230809	0.004419538914953621	0.0040801653873999795	4.4741378838596075	2.498191548710593	0.5583626641733115	0.002808797127124823	0.5583626641733116	0.08886045278059153
3dpci1_track_38	3.799562666842465	0.010224557048545472	3.9184199901619765	0.013132435161964618	3.7716190698033736	0.014120664776215971	45.3588981012782	0.020388954183889304	24.683996284194226	0.013167594210524014	0.9356369701166937	0.019256685685988144	0.9830966324965825	0.006041206808480416	3.6653274274097467	0.009794222025337421	0.1962114235149082	2.338129937508042	0.014012153730760831	0.0414518183959155	0.0010207990269103233	0.0111559851498959	0.008661946532116572	12.462645910369684	2.3463021611992705	0.18761103816345895	0.002628834708334022	0.1876110381634588	0.11484484173463771
3dpci1_track_39	4.357299030216234	0.02576631520505915	6.04108341360451	0.0671610220267239	3.302938744584233	0.020963434479135568	59.68604985930244	0.051255189131843217	31.34635541215136	0.05859675985449964	0.7668047730843448	0.06931296849542314	0.961340210169123	0.020075944399483063	4.055729667541895	0.03561165132211687	0.02829095321017877	0.5709583897898012	0.006274819835611394	0.02378147121636402	0.0005040951619298799	0.005303190851830062	0.004642234882756621	5.580930616748436	1.1336728807839025	0.10230522989774297	0.0006419468858491412	0.10230522989774293	0.11403602286746092
3dpci1_track_40	3.8084241695684464	0.0928988312896971	5.035707449746338	0.15393444720130103	3.1001640106391264	0.06415356169936556	45.959200214626655	0.1782337497211549	26.86935866793043	0.1214133520454473	0.7999856989989499	0.0719254875526269	0.9662710341942465	0.013773931970708446	3.9712422590196748	0.03673270195871714	0.007071750408703855	1.149018795775439	0.010508572561801648	0.06352808135223792	0.0009920608176393387	0.007070887316598703	0.010663725433633251	9.34650171398379	1.4644601010453921	0.12293570695614724	0.0012918787969850567	0.12293570695614722	0.11944255062269132
3dpci1_track_41	4.203495447544409	0.02231927469315611	4.946767479977099	0.01898275992444066	3.7083340027794214	0.04105795424696623	55.53762777688136	0.04458751988312323	27.909248411886765	0.02492682002930896	0.8958328146770417	0.020129144716881087	0.9806246022743756	0.007103397902620922	3.7459162345800463	0.010151087144492322	0.1208633083030869	1.5734129514149238	0.006554662455586856	0.015717183154756637	0.00043017878269305054	0.006001438065705806	0.003272264611978241	5.829827363843643	1.5734129514149238	0.2698901448048304	0.001769038799285122	0.2698901448048304	0.13236255493720409
3dpci1_track_42	4.876462667463449	0.008474451623805185	6.762830329457825	0.015180529143838396	3.651975682381483	0.018904633823956095	74.71208706893762	0.01692220195226669	34.536531816340265	0.014062901216048638	0.7873747627908958	0.022934690125112303	0.9631465071533917	0.009172251134479026	3.995769616559596	0.011540742477181147	0.10974068943133193	1.9156242810562139	0.004822511629116814	0.012785923884605522	0.0009569350296505775	0.0045301347628614085	0.002467915299992969	4.289223197743176	1.9212550075828252	0.4466133359681868	0.002153798006425236	0.44661333596818686	0.10913301169688204
3dpci1_track_43	4.581278127849355	0.013846986636915309	5.185585360424918	0.026952210374389086	4.231063881733018	0.014851692180959424	65.94873246410322	0.027654045925065877	31.079442240151188	0.01462976493537991	0.8579565160020286	0.017748153515360948	0.959875615728182	0.008168829322116872	3.8275771825081835	0.008930896831955033	0.08252072524257907	2.4985124880995313	0.004088668575849422	0.009555735008186052	0.0	0.004155657707453903	0.0022280980157206175	3.6365308063816166	2.4985124880995313	0.687059348903351	0.0028091579696046948	0.6870593489033509	0.09126595066311435
3dpci1_track_44	4.016361303355434	0.01933931696140222	6.10154362840951	0.02693235782653803	2.7564853978345427	0.04494097258096365	50.69648170149072	0.038423022892828965	31.69273263098348	0.024660471658467426	0.6346268651109388	0.03792727705205934	0.8836835595357013	0.016754104855741612	4.452254383938341	0.018964070252697997	0.1743510604352523	0.34227551974300946	0.0051874350548259725	0.0151608829976246	0.0005562468504144715	0.0048978843000437745	0.0032865522003419794	4.613792248754109	0.6551516001767079	0.07418529081699252	0.00038483137813652635	0.07418529081699253	0.1351660870487237
3dpci1_track_45	3.766943939717504	0.0786502094119893	4.452718633919996	0.11919426602719484	3.3415687549176933	0.063150685764263	44.85453870106025	0.15606166982188568	25.634354893125444	0.09431548451622677	0.8558877908192826	0.04877256659826076	0.969582327187772	0.013689845665032948	3.8352436403271506	0.024912839068463005	0.010929151364587402	0.38901207728864207	0.010051311918207953	0.026752539644389978	0.001107060750314806	0.00990493145538907	0.006064678111464669	8.93980638367595	2.190164145085019	0.04351459758669679	0.0004373787933391884	0.043514597586696784	0.09739172404427868
3dpci1_track_46	5.312803151665511	0.0388060257149472	8.233070163389563	0.09124285554844638	3.67046735718275	0.057637463503187804	88.80774402372052	0.0817536926659665	40.51209993174777	0.07654269935744938	0.6846218653487599	0.09042887797348227	0.9562059040697275	0.013488155754164585	4.298297626860415	0.0478527458057067	0.12421342295733821	2.6402663665578148	0.01131640518541762	0.15522828168942304	0.0005167669371151249	0.007028963581235806	0.02193298282395833	10.065001677402629	2.6766697005294966	0.26232150288515016	0.0029685364154960563	0.26232150288515016	0.09862011946926223
3dpci1_track_48	3.911553695826205	0.08947211297113053	4.39868435169437	0.2327779341615793	3.639077829752111	0.03361762365050505	48.45195033926417	0.1919308145130592	26.43302272853788	0.14604782235641472	0.8780412739012892	0.08991180361826717	0.9672617622814889	0.02410229862303721	3.7962671206015886	0.050797385136716375	0.17808264491809145	1.8683328843257763	0.03442829147293185	0.184431199733885	0.002698948277133629	0.01264330763468803	0.050266107547900854	30.621103234417067	4.516683344218464	0.0610145516320207	0.0021006267676774576	0.06101455163202067	0.12172213495685545
3dpci1_track_49	4.434973642153636	0.010328382214865517	4.8561579854772905	0.011472419093992766	4.134389330396286	0.013496200787423486	61.79854996492749	0.02070853275722313	28.86353844012786	0.01210534208623681	0.932193900506336	0.014559727136606892	0.9841045101479909	0.004412495732554969	3.6718656248068906	0.0073659316912718705	0.008114493786795629	1.150579178459268	0.0028232967952641266	0.00714268833165525	0.0	0.002328106084165568	0.00180871033874413	2.511087798160191	1.1520477507674287	0.45819950194583703	0.0012936331854353006	0.45819950194583703	0.10192879961196152
3dpci1_track_50	3.3142907679593687	0.08460421304710258	3.8462076354870747	0.06532121983100543	3.012622824462379	0.1106754936472597	34.75590798779538	0.16486884110566866	22.054607101908417	0.0796627744790262	0.8909881383072348	0.01961180687605899	0.9795997849675397	0.007166216732945654	3.7560545322592276	0.009846163866648357	0.0513960337945511	0.7284055334140597	0.006239093071161254	0.01797791827699311	0.0010979441491887074	0.005714837953698078	0.0034892203057511157	5.549154629743111	0.9596819819151389	0.1312642342871206	0.0008189697746320615	0.13126423428712058	0.13135468580192391
3dpci1_track_51	5.054559632450011	0.07568955370368247	5.956737681698871	0.18183530061350978	4.491285244380381	0.030563907705101416	80.72303007781817	0.15130190526963197	35.017649850748434	0.13010769912059342	0.8375587784124365	0.11548404742786582	0.9512281948564144	0.03516095977121401	3.893272902037345	0.058750719090151976	0.18855901742054393	3.9337888962489242	0.01328002142362665	0.06120765187515348	0.0009216830312998403	0.009372508400112941	0.012498663357691444	11.811475085478952	3.9337888962489242	0.3330480628186001	0.0044228854093283625	0.3330480628186	0.13837567735979928
3dpci1_track_55	4.685975748202631	0.01353852739083912	6.059327431864554	0.03362327585853517	3.762112664063756	0.049813445051627145	68.9968940748447	0.02697230268937685	32.61677825219025	0.027109678995819012	0.8162652981156409	0.04835481161507022	0.9659637597778373	0.012984252160109571	3.9272185194757645	0.02506135996567679	0.18710691397096152	2.1597817583326826	0.006070995976938692	0.02137670127446957	0.0012986674304265363	0.005175758323714144	0.0038449239301358443	5.3996462383772075	2.1597817583326826	0.3999857885100592	0.002428312112877221	0.3999857885100594	0.11059508916044836
3dpci1_track_56	4.175026738692028	0.06401991843793264	6.110465385726104	0.14879824033531425	3.0279291769233176	0.060392943128757544	54.98506402376297	0.12504282796583277	31.159524413996312	0.1125701043232881	0.7194379379158292	0.11015724700736886	0.9377473104634282	0.029581499546051233	4.198674662092863	0.0558086217452088	0.009900309494536194	2.036253348885722	0.03172865916044891	0.11941472576307396	0.0035102441655004537	0.02814799594901768	0.02391117362031727	23.91525823172676	4.7971872021737525	0.08514452694407297	0.0027015216747861503	0.08514452694407298	0.04922085153249726
3dpci1_track_57	3.7410223851048743	0.1769875289960491	4.616174216363304	0.19828502534795933	3.138643375089494	0.15927604152709932	45.34462946021392	0.3422375563137163	25.222507612557767	0.18212116564839012	0.8708764454974188	0.027564156041861156	0.9755236715015392	0.007801668994160518	3.7997098557753097	0.01378820207146884	0.10503551463392552	1.912564978380994	0.013636172740785444	0.036484913037831315	0.0034770534644033993	0.012206808601963284	0.007804330512598187	11.511551800153265	2.111605846119158	0.16614310664488605	0.002265556101900404	0.16614310664488605	0.1315245156240094
3dpci1_track_61	3.647843494623993	0.13409391016537137	4.745063769213137	0.16218587495653405	2.9844091078210826	0.11156479844393613	42.5561190259541	0.24529860359660097	25.532444645909976	0.1498100688155664	0.8109305753378679	0.0459055942405912	0.9697837629248306	0.00916443030775596	3.9395530505028544	0.022391192609242837	9.97247115580294e-05	1.3804567745696172	0.011910747206410215	0.028707485388685575	0.0017498220464817733	0.011481542138587347	0.007481971522452296	9.702794497447982	1.3804567745696172	0.14227414328240212	0.0016958041808091487	0.14237596948548184	0.13021975331267643
3dpci1_track_66	4.326681028760425	0.0876067353993593	5.776129174353908	0.17785745211347828	3.434092703217803	0.13296974479801013	59.26251655008236	0.1730250380384667	30.87811105285733	0.13145270024788738	0.7945791501905815	0.16851222535053978	0.9493415560627654	0.05772086433630936	4.029230632598617	0.10104860206568839	0.04507369689676657	1.1074520870186686	0.04083913243438139	0.15257580505934185	0.0038729080499845126	0.016401010820806822	0.04626363694514893	13.544174463948696	6.101150570221851	0.08176593486494413	0.0033392498425704547	0.0817659348649441	0.06751169648093712
3dpci1_track_71	4.555765764966599	0.11422805878644285	6.194797244335359	0.16693079883017745	3.856538555879911	0.17909024738193044	66.05454277641134	0.2095292482929332	37.93011590485372	0.13916539715695364	0.5893624866293259	0.23641008249511994	0.826160766705351	0.10651262693990594	4.71430295808584	0.11687028112936367	0.013227509897949826	6.026359367052938	0.059239100202254424	0.2209779580261835	0.004310421321146653	0.034948136313256134	0.058965632014070464	33.04178707883617	12.755490360741272	0.18238599966382943	0.010804382509573935	0.18238599966382946	0.06296488834272096
3dpci1_track_73	3.1699149763916545	0.022179042989961005	3.6655431648687697	0.03370819212274282	2.8677452314057845	0.02238231014532447	31.58338550774069	0.043770089062042564	21.327623547061865	0.029181572609555426	0.8729136181901295	0.032809862055583956	0.9688072449280193	0.013418134216445677	3.7957790608328863	0.01695072375916272	0.042120962494722296	0.9387642805335165	0.007313421850460843	0.02859335644992826	0.0004487481890615407	0.007414267393261756	0.0047191149607935575	3.748460104609649	0.9665258247671215	0.25043998184189714	0.0018315732354315462	0.250439981841897	0.13096524466650228
3dpci1_track_74	3.885074324476471	0.04966333434308289	4.983733072758465	0.03135050452103084	4.112039640940461	0.12800750732132157	47.53553447137125	0.09749334614514071	27.581745924686732	0.041284964386286704	0.7839655861067835	0.05308680214531607	0.9858529101296527	0.008315503914581277	4.00886495740434	0.03209261496922668	0.07448806852532851	0.8977376098133448	0.006435313740299816	0.017048467066912557	0.0012577088988318997	0.005896116677838388	0.0039637803098161025	3.4924128425563072	0.8977376098133448	0.2570536904669714	0.0016542211462568768	0.2570536904669714	0.1236062887551474
3dpci1_track_77	3.113258041587682	0.07329985543670253	4.101870215004636	0.18430265553555764	2.6048903982502303	0.12251777438850235	30.61309723377986	0.13855264623356503	22.24657023909782	0.13369993812581807	0.7926047580134181	0.15219400959333007	0.9482562433004222	0.04646812655754911	4.021424668091324	0.08547351968928565	0.14040314787707112	0.6238849490332528	0.023908413630126173	0.058684806427975245	0.0039492058055829	0.021994082473888208	0.014880989077081281	11.172897267737367	1.8523676621856557	0.055839137699294016	0.0013350252008642932	0.05583913769929401	0.06545771807964844
3dpci1_track_78	3.3025054331189048	0.09589311575545229	3.591155108066803	0.09965074028894862	3.1288365635167317	0.09446494684124639	34.57898610394929	0.18929247687090622	21.6155500440449	0.09728867108719913	0.9220315518477902	0.021674288796162042	0.9813549465496474	0.008201416262388473	3.6924028917616836	0.010905259909173046	0.20821431164765158	0.3985306350904555	0.012274587852376511	0.029899345621423094	0.0016667839514949853	0.010580795795488396	0.0071447510138985225	5.736169333527465	0.8512432085481108	0.0694767905056559	0.0008527989687628316	0.06947679050565589	0.11591540906265574
3dpci1_track_79	3.4004371908131734	0.042588613699371156	4.052382332612133	0.05865147740631625	2.972117008304388	0.03906593434059474	36.392039319601956	0.08472376082374816	22.77929893058092	0.04238061946517809	0.8799292256977017	0.02202142664577412	0.9745414734289155	0.009478139623866328	3.77973705299041	0.011207632266675564	0.19639052167990975	0.7198852155023602	0.0107965578531897	0.037190505171709576	0.0013390322698097047	0.009236115486324987	0.008360125476376934	3.9061589249078996	0.8525449638034616	0.1842949120456828	0.00198975067994972	0.18429491204568266	0.12651094928611312
3dpci1_track_84	3.1193747200925386	0.07063612786741046	3.4093233408821684	0.06901938088375945	2.9776613026112195	0.08134170711416804	30.721787250375055	0.14137052547695125	20.659830836984764	0.07247354673210075	0.9006230506088965	0.02922801625230727	0.9779529056727502	0.006894692866936157	3.7365962207352745	0.014958214330940895	0.033992979623485645	0.7061060076516078	0.009647328355169175	0.01622300285844785	0.0010709462481547467	0.010590125087437108	0.004659324906876511	2.9086429110465586	0.7475946576726507	0.2427613252111253	0.0023419982162477338	0.2427613252111252	0.12686408525002266
3dpci2_track_0	5.800816109530631	0.016097274271881897	6.877371766599476	0.030576340161983028	5.482703380495012	0.04178217606260797	105.74031257868224	0.03279006944162421	49.24192185101448	0.06351887381712415	0.5521961753664083	0.08953987195830534	0.8142150281744093	0.03896643543288711	4.786534383532938	0.04963550585188549	0.022275373284692233	2.5732717826678777	0.007406814008497765	0.04441116340525629	0.000813245856227808	0.0043440215107836255	0.00915118896794679	6.616152122959163	2.5732717826678777	0.38893781987542136	0.002880790092687852	0.3889378198754214	0.0921805267415399
3dpci2_track_1	5.144410535101053	0.025554022848677978	6.47923387506539	0.06403347907764102	4.438887660524975	0.08064756906746205	83.19641561815409	0.05149099912783678	39.782270054838726	0.05742659676920223	0.665965513545755	0.11089244888362708	0.8742590774518043	0.04973491714270993	4.363427805328965	0.05407613527424594	0.08359060726356957	4.9868627216567605	0.030146898892208895	0.10445190989935774	0.0021164596841739066	0.02284246215092368	0.025515368849822712	26.928780563071875	6.105036346795733	0.18518709787012683	0.005582816715632307	0.18518709787012683	0.04926665146006395
3dpci2_track_2	2.802122828013487	0.07484431544459426	3.229522276157524	0.08487800433599756	2.6322810540564308	0.0696964526415083	24.805626240281313	0.15013545015012814	18.943281068993638	0.08174282370787064	0.8653765983275489	0.039408644271475515	0.9702575445718308	0.015316199743363117	3.8129335462540723	0.019992342088404544	0.1325307564917149	3.077780514787529	0.013480284344331527	0.040276767551442626	0.002668833140631258	0.01066033578529031	0.008815854611882692	10.532153297580074	3.210493330397464	0.2922270904938971	0.0039094194640056324	0.2900101632981909	0.10787452947868531
3dpci2_track_3	5.48751617653557	0.01581587601153485	7.561893626961487	0.10706697248448127	4.1202348890050216	0.10260935525393339	94.62592139796268	0.03168864263849259	41.219873846882635	0.06115892702455641	0.7059330342897349	0.10293089418786822	0.9165492086924824	0.030471030581875988	4.236716335900422	0.05358964454313078	0.0013130452948727888	2.453222009072336	0.015198814169278402	0.0766117923788667	0.0020590247052433524	0.010084596907535057	0.015093723314599464	13.5763725830248	6.807498204581585	0.18069789953611903	0.0027463937958284107	0.180697899536119	0.04773534458746321
3dpci2_track_4	6.024887110452102	0.013209413141788987	7.591962201562972	0.030103096995968432	5.02285344281369	0.02148475920188931	114.05740153620336	0.02639765498584964	43.78969269146937	0.022974435249626373	0.7478553822629437	0.02626879466715133	0.9297492984980896	0.012101112575209289	4.100223947661322	0.01303943697267983	0.08580851303557649	2.8622555577610305	0.005566009003705871	0.016084569496063	0.00032546356778378224	0.005216839146961776	0.0033318786295843447	4.971849197783122	2.8622555577610305	0.5756923518591976	0.003204308813812902	0.5756923518591975	0.07348847268414802
3dpci2_track_5	2.433408162794375	0.052437854539165434	2.8749743868535687	0.07015576011408249	2.3744486262655826	0.08806391114411233	18.654016084215986	0.10341401094840309	17.65988014905243	0.05043791500310045	0.7509901016056424	0.06446860147214499	0.9293621319191702	0.021718805004538027	4.097217758344088	0.03330618593976684	0.20140443581770429	0.9813862025841024	0.013119778764412634	0.031292080103939246	0.0016951926594782442	0.010927298675388782	0.008143201762881982	6.669895228491102	1.1630975441878222	0.14713667441011913	0.0019065096134934754	0.14531568311691945	0.11435358739275234
3dpci3_track_0	6.068665801442674	0.06607916093364738	7.4634664573766445	0.17329681192369845	5.333714892139941	0.0874134353183284	116.20599018529947	0.1330545688866481	47.52750255349817	0.09419878729129057	0.6510882684272016	0.11732527929983463	0.8833946145072461	0.041949908445554275	4.415598759341151	0.05776441533906052	0.00012286659699844136	13.769314976079087	0.03291860380261467	0.12943984399509115	0.0006097918494800571	0.020057933758931227	0.03252786352962705	19.498837160768375	14.969926064595173	0.7061608270560321	0.023245828486784213	0.706160827056032	0.06230521899738982
3dpci3_track_1	5.016356569172765	0.04188873993664883	6.865036806348846	0.16389306640933363	4.226061641756463	0.044235676552067484	79.19322791799472	0.08087951724506588	43.05923283100663	0.1630934494687339	0.5726052375366649	0.2898509313199732	0.7880753781063793	0.1278699867628968	4.823344647272162	0.13428356435309047	0.14606664343952208	2.6486017612424257	0.02242760297151908	0.28240654715627	0.0002607756883057915	0.010135966481470199	0.04697486501731005	13.284651465481694	2.775831789552344	0.1993730711057378	0.004471460081971937	0.19937307110573813	0.09303619947206118
3dpci3_track_2	6.749362074631102	0.10386359799888915	8.932718420957821	0.1190392444611596	5.499757904312726	0.19682946925210978	144.65560034502485	0.19725124669338923	55.73251667719236	0.1641387752501412	0.6010878483194968	0.20312330575130447	0.8614341664809955	0.08040436208506235	4.649930005830442	0.1094554190532183	0.2221851284439488	31.170478087478692	0.12400319044594964	0.5604738021731898	0.012375062349436267	0.0895542361873239	0.12119381230181123	59.757083112904425	36.463741123799444	0.521619805782446	0.0646825201168199	0.5216198057824458	0.056377863395532093
3dpci3_track_3	6.003285237749615	0.017183598368366557	8.143549737007795	0.030176710602802446	4.542931806336025	0.0592450147702547	113.25465149606588	0.03418202847922261	42.39419688882381	0.011849296395164983	0.7923478240465421	0.04567665174933681	0.9614362912330562	0.011219886925487692	3.9855910894112245	0.023196718467685704	0.14972354750042607	1.0345173134413865	0.01215197269499724	0.03474702276362273	0.0004221646184822288	0.010890988143137425	0.008078241069011817	7.198037261320128	1.4735686046964591	0.14372213922822272	0.0017465075115679545	0.14372213922822275	0.11802170463389841
3dpci3_track_4	4.8973036986761675	0.07449766278380437	6.493217441105922	0.17556617055232326	4.009231629878248	0.1505545095825601	75.76481628824077	0.15321877759932157	36.56606481795438	0.14390261913298197	0.7337100920902876	0.19055620133468143	0.9197546441615856	0.0646919739361827	4.208471036689992	0.11536190462947128	0.016269343851887788	27.287239862391722	0.08451040170933818	0.4674785275771208	0.013237839531734293	0.06065014913024402	0.07701602565784527	50.05845846932976	27.287239862391722	0.5451074742765062	0.04606725162587027	0.5451074742765062	0.052351183853092335
3dpci3_track_7	4.986292786390067	0.05514921280748796	6.941116776089231	0.07873441277984514	4.2614551060900645	0.19880933591980493	78.34734766736736	0.1076631923469369	45.42098245959663	0.13072090606831896	0.4906967311801467	0.18648495129124404	0.7576479378369985	0.09578190910327272	5.122291867670798	0.08842533847987104	0.30425135257966957	3.79041795413281	0.03658692086037022	0.2632600131979266	0.001544157345292612	0.013295869790976897	0.05899373104242556	21.671709296905664	3.9310830113583193	0.1749016610643635	0.006399113231709162	0.17490166106436347	0.17435311347303267
3dpci3_track_8	6.089408446596782	0.02648739553899955	7.5134654933491145	0.10115650507713875	5.216793304473702	0.09856634553286377	116.57479749540651	0.05260685570094695	43.43424138080102	0.06716533192582089	0.7824966329268107	0.09364482472752016	0.9413076530108166	0.03649650657753505	4.022110937145709	0.051660397719204096	0.08816926765878517	5.127922599258801	0.044002216150307825	0.1891779181266518	0.0025921091855392437	0.03340931056488449	0.03826457153685802	26.064047326321766	12.064600523394502	0.19674314334444035	0.008657134319533058	0.1967431433444403	0.0716445466839489
3dpci3_track_11	6.312762572348309	0.15826046820296324	10.907999597563627	0.38153261092123636	4.114811954084001	0.12046280163237834	128.33121266656062	0.334666661129225	59.70884828481783	0.3565299979366769	0.5081041460733909	0.30604095694019023	0.8323883402506289	0.07897162533307013	5.1969608017430815	0.18538755622054703	0.06649722014128089	16.772737560479158	0.07108092851688877	1.0108361936060717	0.0029809596996131153	0.02683270277639139	0.1738712856745137	35.15062004747286	16.772737560479158	0.4771676157583179	0.03341324487741553	0.4700732752735014	0.07802460101699776
3dpci3_track_12	6.562694296416696	0.05079297053333896	7.905954314868697	0.09903837401227303	5.786691835793097	0.0773878455029005	135.65419428270965	0.10159056961059493	49.8308570790008	0.044729675284118094	0.6871515570928343	0.08874908810411428	0.8986812880073859	0.03730294925837606	4.289709023733027	0.04644386000732957	0.021104239706263947	5.6466992401713165	0.02483427448768253	0.07107448073598388	0.0019775512615184724	0.018768732619119953	0.01820351407517487	14.710206943913093	6.388340685276958	0.38386266499859495	0.009532950788148434	0.383862664998595	0.08844555890182812
3dpci3_track_13	5.585341378930808	0.04225151343839664	7.937183204137174	0.12411421038531037	4.349733552959464	0.11846006205857028	98.18020282567677	0.08160073756966739	44.96247172720877	0.0997937367301258	0.6224041044480408	0.1613047020789002	0.8575837899692788	0.06080029447930087	4.537785471018068	0.08111219106338131	0.00406601445198034	16.225510831090812	0.04877132549187189	0.4177347454334774	0.004237267448201659	0.02304843554673459	0.07008927621815625	28.888957125371974	16.9556765581686	0.5616509713616702	0.027392462337106044	0.5616509713616704	0.0808755808016609
3dpci3_track_14	2.3212656173434243	0.03181041982619017	2.604702309011636	0.02910493298810189	2.1686868236176595	0.049044344707634704	16.944891472244574	0.06329022806943345	15.272934194963744	0.03113390147304079	0.9121445739240442	0.02325436090075187	0.9820613195599275	0.010575203393256448	3.7124592041084474	0.011692366869706133	0.08116353913483162	0.726734051751116	0.007273209469654848	0.018648787013534403	0.0	0.0069852597655917625	0.003911791179237492	4.308175642421808	0.9153739237196564	0.1686871919972576	0.0012268972822439394	0.1686871919972576	0.15141358869468063
3dpci3_track_15	5.507448790596684	0.05331068217717082	7.276451541300333	0.12149135822505137	4.556200039077782	0.11793159182926552	95.56158290307913	0.10596458483351126	42.988169129859706	0.08774665656411756	0.6539106883982815	0.09213874928840309	0.8773687090269656	0.039882746371959814	4.397671765717148	0.0459524571936893	0.21969103967353973	27.73523240895881	0.05738400218340095	0.21880213668291706	0.002361908327996475	0.04955159683010102	0.04022825920028764	33.99054592097973	27.73523240895881	0.8159690189571214	0.04682356796542297	0.815969018957121	0.05535300699959457
3dpci3_track_16	6.198365156988711	0.06201421609251389	9.28690733703633	0.08824680048122657	4.42057021733754	0.06862186661253403	121.16332376649949	0.11630450244758957	52.207423461637376	0.09294577663161838	0.5627074978810195	0.10553258209028316	0.8457217876887289	0.040146341128912036	4.744042079177036	0.04968384032530576	0.2465009889800994	2.6659238465198745	0.028228168641690227	0.2970999068730497	0.0011433391192435768	0.011219625820963317	0.06465219163070539	16.72052882289337	5.6488755851609715	0.15944016333202043	0.004500703818794906	0.1594401633320204	0.12183991560446374
3dpci3_track_18	6.835166944264754	0.022608718388189487	8.775873118592667	0.0731694319074527	5.650344225450938	0.07111332942594727	146.84868442576752	0.045220280143671396	51.5675502117837	0.047254753362371414	0.6966233732946193	0.07136173049913525	0.8931015474749326	0.037352581271354365	4.255845068570731	0.03765717647911708	0.006172442819384634	8.511780442907726	0.0379539119639639	0.12517301611299317	0.0006991820653258722	0.03158381563320436	0.026030616984931646	22.48142580520652	10.858125227979214	0.37861390628242386	0.014369878867375594	0.37861390628242386	0.05136241741381949
3dpci3_track_19	6.334598001282656	0.029112935811222214	7.578137748662637	0.10845151494577798	5.531492724148393	0.0725709120457906	126.16994901683076	0.057700492734981325	47.277094942694205	0.08942202424433826	0.7203366251163259	0.13140679157137544	0.9110867057517392	0.044846620884690463	4.207179044578479	0.07323254738697543	0.2131841293191847	1.3880536228711235	0.04263722363568115	0.12756228443632842	0.010492145901971464	0.03439970881222153	0.025888537089985477	25.25551465197248	4.625685425470356	0.05496041723951625	0.002343359600951601	0.05496041723951628	0.08239805184996152
3dpci3_track_20	5.185624138350365	0.16284496876015137	6.4638174394651555	0.07174932210268536	4.762734903506598	0.22411467324569698	86.71988975266108	0.30599848684918524	43.91705791998155	0.1382573220723565	0.5610486062540215	0.231417757403171	0.8153910792044614	0.10507073684256175	4.83368415599013	0.12104420304067649	0.016473788943953814	8.810280855627413	0.036496814929397346	0.12045151805972372	0.0028660914307002835	0.02616358686607834	0.028947012842216967	21.618336411293797	9.613685280144859	0.4075374112054602	0.014873817473571386	0.4075374112054602	0.06936052889832511
3dpci3_track_21	7.220910978053161	0.14303211038157898	10.17963378116692	0.22696091941745927	5.566283670650405	0.14029183912635185	167.15873187488572	0.27176074658809574	62.454580428523144	0.2002190793851336	0.5515680373518288	0.20524949279571517	0.8369406246996174	0.08892974728150035	4.8497802886163095	0.10414186974045979	0.04971368613288616	82.66213620517921	0.19713503284885261	0.6971358516071982	0.03659981547893796	0.15413102159551495	0.14155686109216128	115.8414626117007	83.38314087866854	0.7135798732295169	0.13955304558832649	0.7079058631619506	0.06439076534512986
3dpci3_track_23	5.471116011181382	0.039813127205146376	10.448651896234443	0.124280746133157	3.1608624444842603	0.21542447899979184	94.18669741766817	0.08105408995236582	53.38528103823115	0.05701235436332551	0.4169366991235645	0.08879990495303963	0.8127323552581545	0.06076825690523426	5.505662591061737	0.0430721502930255	0.017937397411133937	3.7721159760766003	0.04303109378043568	0.09379133728560601	0.008218176036744646	0.03211456069601238	0.026266657340553536	15.12048506205449	4.259604553474254	0.24947056662506736	0.010734991347901702	0.24947056662506736	0.05726278667953869
3dpci3_track_25	5.834070431475196	0.016774106639040946	8.271178533087575	0.034113326574202435	4.260239400784773	0.039483583234229375	106.95852097292598	0.03367623353960563	43.72150936082262	0.04136468558660314	0.7060382794626664	0.07602094116813136	0.9285943827124551	0.028317500030574785	4.228429376405395	0.03973270679804465	0.014851593574645746	1.5662250316131945	0.03377127363939045	0.09142855290989257	0.0026264365805248545	0.025295916268478574	0.02268527563477096	20.00390324433869	5.405608820452797	0.07829597116535005	0.002644154667086859	0.07829597116535	0.06125646002571852
3dpci3_track_26	6.444244961554384	0.07067894283285102	8.500383139235058	0.19339653459506284	5.202578385747783	0.08934927135940923	131.11672009750265	0.14039288346590134	52.31214189998759	0.0914873048328444	0.603082339912923	0.081396262007179	0.8650066994900718	0.025313257369804203	4.575821979674919	0.03990862812158536	0.01641454897266883	18.672616051906	0.04377149190754313	0.18373424200124486	0.004397331509259727	0.027353661078593206	0.045254880936271336	25.92738131017825	18.926907189452535	0.7201890475755736	0.03152374906785541	0.7201890475755737	0.06801802031415334
3dpci3_track_27	6.516320758884125	0.011586037284305089	7.753108581438815	0.027715965089058048	5.683236919936836	0.031305677638022986	133.4175847958792	0.023089328663105098	46.99061283216904	0.026005270756702715	0.7607291281121367	0.054602968529752355	0.9296090850533113	0.013819914746292968	4.068963462388696	0.02775183112847375	0.09473038690059199	5.296050856138216	0.015279010952247755	0.06808346849201394	0.0014862971795751734	0.010976777823470856	0.01355164131909326	9.050291085304536	5.296050856138216	0.5851801678221941	0.008940974193193483	0.5851801678221941	0.09832085322060041
3dpci3_track_28	6.256052935317485	0.08874029965789448	8.497159114817332	0.13474681262940605	4.76064238877093	0.15895124804162086	123.92453744622681	0.16201307640618512	49.80147563531156	0.0984621380896387	0.6272845438150568	0.09784402829435847	0.8951149694286257	0.03431016191309254	4.493270037157839	0.052648373174985115	0.10573889816046546	0.6333840060836092	0.0369496817896381	0.34779398689879976	0.0032341961148938396	0.024372998478438233	0.057512659266054915	12.241649375784199	2.5566700729783727	0.051740087192542604	0.0019117797575325794	0.05174008719254261	0.06125800791638949
3dpci3_track_29	1.8294606708530285	0.027549358289248146	1.946102102016346	0.03376878492183984	1.8108058207729663	0.02385145420219318	10.522659517361031	0.054869249113679915	11.941051805262301	0.026941244337228654	0.9268106834353654	0.019907164694120308	0.9858673006895756	0.007443780156164216	3.682768152214675	0.010012429641157138	0.0	0.5594132922971383	0.004833366025061238	0.01627528146436358	0.0	0.004830289274824864	0.0032502634710428976	2.842549132577984	0.6402248918996568	0.1967998673746024	0.0009444206533555203	0.19539605493535006	0.14314281905188897
3dpci3_track_30	5.630526583197051	0.11739388858159297	7.846903977563268	0.11597405812132999	4.452490012604192	0.19865063944392225	100.96996040564082	0.23437078648618118	47.626359370109455	0.19083157021572056	0.5747318715902211	0.1965052063802647	0.8378222526239318	0.08193441269668451	4.745705202249171	0.10046671739818852	0.022383288100243995	20.134133272341206	0.18183224293944272	0.469701368083008	0.028112326468960242	0.1402030699115355	0.11303065720192809	36.51036589885923	21.388469490671664	0.5514634755542206	0.10027384065920449	0.5514634755542207	0.07840256147039741
3dpci3_track_31	6.02662734633893	0.10359791974448963	7.532737890411012	0.15853664691102773	5.267417441861924	0.1276243829605705	115.32800821738077	0.19947255863446414	48.88803027338718	0.18002296961931188	0.6235375078018661	0.1775434723245843	0.8469439920502984	0.07545462517296242	4.54385688315037	0.09052223361603189	0.07827551852702883	2.978965437708172	0.0425822446095655	0.4319915881710811	0.0027999616157090524	0.026162254199944224	0.07051659680612417	21.37538021801417	4.314798909620882	0.13936432509385913	0.005934445780993724	0.1393643250938593	0.09692074276994533
3dpci3_track_32	5.155497750697347	0.08990938442673738	7.47397459927902	0.13719331789282604	3.9389967947280753	0.18866173294215968	84.1758804342842	0.17507992707488904	42.39100620467735	0.1281337849935779	0.5948636611465593	0.13607811345616508	0.8586100295330882	0.06049317559795448	4.629377647628903	0.07042944520539596	0.23180536539544358	16.464977602359067	0.0653257660502443	0.32882685190963745	0.00426828833055847	0.05039116769901275	0.06656755783196525	32.792143771663426	17.07353771749019	0.5021012873390394	0.032800151230236566	0.5021012873390391	0.0692098793335786
3dpci3_track_34	6.5756883272982884	0.11633142041519091	8.925965411656582	0.2054729237866936	5.223155295825726	0.194481898703402	137.67979381580784	0.22080697978299157	52.055467250201964	0.09452295473278789	0.6301411684368546	0.09909866757773865	0.8916548170199579	0.0452951757360706	4.483342864551812	0.0528887724881278	0.03402321058741015	41.24115822041252	0.21491514946120596	0.36972769886733187	0.022385436368749123	0.22776843600241975	0.11430877945023879	45.31078838411722	41.24115822041252	0.910184079579352	0.1956123475000066	0.910184079579352	0.023228821427671322
3dpci3_track_35	4.115324799518073	0.17870153441917386	6.0347427975179135	0.13602758454305328	3.490180986247138	0.1823183927523901	54.90477668140901	0.33865590091142467	30.520900492808376	0.19955659639677165	0.7252363805188339	0.1008701902225804	0.9341771294211655	0.042209180498407765	4.178615661714391	0.05066203978685135	0.29366949722681546	3.4430119015399505	0.04706085879937843	0.2908414230623307	0.0050730377479977625	0.03406711119319027	0.04991683361876799	22.48477374765787	6.811712170225929	0.1531263752164103	0.007296681205184023	0.15504776987368526	0.12057575936333567
3dpci3_track_36	6.491194447299563	0.11684421340433562	8.899026071259831	0.15726501665623294	5.277739436645552	0.1502696755473322	134.18013865345134	0.2061671942992917	59.043339333774725	0.15675002534554877	0.49030638781741676	0.165973085304859	0.7837547295190083	0.056530901040354915	5.1080867690587715	0.07306344078247365	0.01452878538440767	23.365518147739763	0.06014149975189906	0.1513084747905185	0.011196610183755276	0.05294875506550052	0.036844401611745806	26.566982167372778	23.365518147739763	0.8794946298580811	0.052894126063406335	0.879494629858081	0.04368460080357356
3dpci3_track_37	5.926760192400665	0.19424155293534387	8.211013956482839	0.1950618296804702	4.820999845660574	0.2757399660664155	114.51671027129	0.3227404765081326	47.58454841843434	0.1983044465839824	0.6206194972897582	0.17945677460696094	0.8673466352096244	0.0752807882272615	4.555252050235612	0.09132591053531784	0.020643682750282645	23.296020853989507	0.14012772767063889	0.2590951551410536	0.05171446878492263	0.15408266810277926	0.06117653756421414	29.543277107962215	23.296020853989507	0.7885388194700645	0.11049615295242829	0.7885388194700645	0.04292066258943517
3dpci3_track_39	6.061726176422657	0.13757784803263665	7.549511508639269	0.1382123226594756	5.041579001425902	0.16483271707452388	117.62126745513739	0.2474650017165775	45.50980530976807	0.15950471334005017	0.712083042146192	0.13820575750622763	0.917234625197397	0.03455504804978121	4.233137456768177	0.0735940360131924	0.10206678301867837	7.884132619465001	0.06141657047317045	0.326172813933579	0.007179770628553327	0.03218451767268484	0.0864455156344813	17.92515861958431	7.884132619465001	0.4398361424177923	0.029085388086681707	0.47357558168096553	0.08471280688981248
3dpci3_track_41	3.3934085907956497	0.15287173919444785	4.688508897012723	0.20290997976741318	2.6782848190888804	0.10810971717738335	37.021564351078204	0.2962013406351035	23.814500493054346	0.17446067737509624	0.8080469417592142	0.052473267564991155	0.968931888043582	0.014621410476785413	3.947627119878679	0.026289475509972092	0.041611773177412686	2.4602336626930876	0.017420324483730164	0.04856319056495539	0.0014476649329296187	0.01638171403148329	0.013433201279629414	3.672745445092204	2.4602336626930876	0.6698622868025431	0.011669218395513832	0.6698622868025439	0.1427899082506723
3dpci4_track_0	4.695779946751481	0.009479966734972117	5.438208797012693	0.02479452059478128	4.23621904643843	0.0222331310922317	69.27944096397201	0.018958832408599524	31.631627824125093	0.017289153565788556	0.8705099859702019	0.026233397375773748	0.9727032289775716	0.006870380183731596	3.8004285938742557	0.013377785281177732	0.18180599541439602	0.4702486174365721	0.00624966000543376	0.03331100207847264	0.0005236915662606616	0.004655537793472526	0.005821291636206298	3.7243854125244993	0.6641504374763731	0.12626207155016847	0.0007890950187703034	0.12626207155016844	0.16525772700700755
3dpci4_track_1	5.161683557500512	0.015317511616127625	6.445964591617377	0.029836786539707116	4.458491694909549	0.020171162080081018	83.72101981105098	0.031020174090562756	38.051556725047035	0.023326442790370813	0.7269504163857582	0.02830389783201889	0.9180468721299166	0.016760522144453137	4.158936062118378	0.014077889611229522	0.2749676180778032	0.7002847581868016	0.004246688971364338	0.011407158149529828	0.0006145131781163648	0.0038022490180030857	0.0026647626261106427	2.530746703456916	0.7225067433511146	0.2767107262177743	0.0011751043892872391	0.2767107262177743	0.17290469283408344
3dpci4_track_2	6.324933602064331	0.10873163880806408	9.86638091329267	0.18685473008963974	4.648847025865696	0.08688552047073886	127.16458448322922	0.2403858890130209	57.51855112422529	0.20310141903240436	0.4931656714623219	0.13044384829196182	0.7710045688484188	0.06957121403486394	5.088496247928382	0.07999509800687457	0.02062887818356361	8.506305372761762	0.034444700096352296	0.753733086043023	0.0004501046165264311	0.011779290136233897	0.11923601697070557	13.573089734032084	8.793699945884562	0.6267036864446368	0.021054007071203862	0.6112408298608902	0.1554903506878293
3dpci4_track_3	6.007216248203706	0.027650059480850663	7.103202610110758	0.07252705679779489	5.573238874268857	0.037116843296931754	113.45621921447758	0.05510566645660373	48.81726564111696	0.07817209703093153	0.6045254914643314	0.10764386463882411	0.8338275263813666	0.049458898215636024	4.579062949366295	0.05361057962994023	0.014552030077271575	0.25112262400191626	0.015060885146748956	0.06268204295448147	0.0028707525677859514	0.01068802745115835	0.012466514094056847	8.975294798675312	1.9233149099500857	0.027979317630767973	0.00042139328932140467	0.02797931763076798	0.13051304723462467
3dpci4_track_4	5.449423917044565	0.006755123094466183	10.164727365575027	0.019265560209657136	3.1863213689443937	0.05766709129718174	93.29768695655098	0.013503649431249954	52.647665332246	0.015505601766643815	0.42315308945410346	0.022544173145592764	0.8163520757255963	0.01472273844941357	5.450522204881316	0.011171282750740459	0.2579902628007832	2.6509215980587544	0.014415070704958548	0.03997301376615464	0.0006286327535284234	0.009197800762968313	0.012364885660749224	8.590431960679226	2.6509215980587544	0.30859002320171475	0.004448347003297516	0.3085900232017147	0.17952259004436347
3dpci4_track_5	5.680964822358223	0.057636007095416754	8.72671299650055	0.1136438985475974	4.301263993584786	0.17329958738375859	101.7265623779947	0.11347595912159562	55.967895152129664	0.1284713450424522	0.42306310874140873	0.23204051223622116	0.7270478289182472	0.12638250442738475	5.557875803699741	0.11272333776806265	0.01930764033862864	2.1837405252474893	0.0458872272195089	0.21427787115004257	0.0015012460264856693	0.026107334953476342	0.05235822035806236	27.345762734124087	5.410680269512879	0.07985663250571741	0.003664399440774677	0.07985663250571745	0.09856323912991242
3dpci4_track_6	4.01319096925474	0.023368436633953986	5.143540941199792	0.03127273471664487	3.2421357895590295	0.027507578852145345	50.62518482292591	0.0467798919190873	27.282360230356712	0.02733104561288957	0.8545351227561535	0.017549089054202677	0.9757386565630095	0.008058031660334822	3.8352190968109117	0.008782815852972524	0.21547822898346086	0.5400030360269108	0.006077181602581387	0.013299881870594417	0.0010840207181999502	0.005874324708218879	0.0029835033523853433	3.621599653459145	0.5469677858565378	0.14910622037174395	0.0009061455792736083	0.14910622037174395	0.19846807322449173
3dpci4_track_7	6.709172253840842	0.030355134751971935	7.411040689655306	0.0700951924991873	6.47413161657812	0.026377041046219837	141.5427883271394	0.06096151451339003	50.866720089968645	0.06586879129866895	0.6916096369078439	0.08552154212986597	0.88482036292502	0.03138491823552587	4.274308407765095	0.042749835885811965	0.2952423493501059	1.570713730756747	0.014384593834922998	0.06765028943206787	0.003569570546908528	0.010990083020532958	0.010826288818101552	8.572269755042262	1.900133601679274	0.1832319532213558	0.002635717224668814	0.18323195322135583	0.0854075848138107
3dpci4_track_8	5.9374702830437505	0.007925355191461668	7.287797037344644	0.0182860837746073	5.139394014447548	0.014252800801909741	110.75926074629629	0.01587303009301251	42.214088456346	0.01091315681880639	0.7811910446965523	0.019780619846142485	0.944564005889618	0.0075957321218413035	4.01134476287165	0.00988663908834291	0.12972250010732367	0.1403433192317241	0.00398955186312739	0.011270150785292235	0.0004947370694862833	0.0034651070809755646	0.0025324193204399317	2.3775099363201795	0.3549371070570622	0.05902954056585026	0.0002355014135440417	0.05902954056585025	0.15885340518864874
3dpci4_track_9	6.044405150752938	0.006684346846005019	7.937093863248529	0.01773575579049915	4.988774167100481	0.032651794095879906	114.78269323913462	0.013352982164142437	45.68546189417183	0.012674034281193064	0.6912915724954181	0.02146888717451415	0.9228775392249161	0.011450989584048325	4.264316787584005	0.01074803213052758	0.2544119857289651	0.5708990779614052	0.007401552988974909	0.01724543061689658	0.0006487596384884302	0.007502681723717788	0.003936218628968254	4.4108377028826915	0.5708990779614052	0.1294309871316044	0.0009579903096698998	0.12943098713160442	0.21294917077961756
3dpci4_track_10	5.705147800473396	0.06305443933932703	7.346936687042141	0.08563487635366064	4.620106701033658	0.05055279203834967	102.66134367473381	0.1254966018147313	43.6822841681452	0.09959065135168664	0.682081650805096	0.11620879508986856	0.8990229367217867	0.03856739450324301	4.312373835389101	0.05414069046943301	0.05230303192721034	3.0662576798024688	0.021090223982983332	0.12682839340207266	0.0011670447548719524	0.016095131559688208	0.020780869636418238	12.56838331698107	3.4809191583038017	0.2439659582676529	0.005145296704087964	0.2439659582676529	0.09140287460819292
3dpci4_track_11	5.0932248024359374	0.007340332889524129	6.684841002656634	0.019745136652333083	4.048822508470216	0.0179123573472036	81.50025407501265	0.014689269258422656	35.522099211290524	0.011179360466252826	0.8118127255422587	0.018838129278248354	0.9624152442154156	0.007273808241981908	3.934907023675285	0.00937190330677091	0.20588237042933402	0.3548982973870582	0.005401492485992511	0.01369067358970992	0.00027142790170556257	0.00496737867423172	0.0029292566127389497	3.2189334784932777	0.3664966900783771	0.11025338043120401	0.0005955328059544222	0.11025338043120401	0.17781753658155322
3dpci4_track_12	4.611788344268593	0.021861653523605595	7.823342169265005	0.01394026000860711	2.84523473709634	0.04038462026582369	66.84918563412593	0.04369416895531975	36.17715653393559	0.01908206295139086	0.6416355539386392	0.022315089892860806	0.9534856754290482	0.010536933948698248	4.426309215157934	0.011149979617437756	0.052883236962257635	0.5128326422595447	0.006828444707615629	0.022773784773101408	0.001282542227767504	0.006267639363913613	0.0038335466522680236	4.069302944026101	0.5128326422595447	0.12602469005469438	0.0008605526278328778	0.12602469005469438	0.19419858323205305
3dpci4_track_13	5.707034902982103	0.01016660954076201	7.1728931936245885	0.012575994706041699	4.949613040970206	0.009468888345196177	102.33302594998463	0.020279054624854104	38.830587787920884	0.010860620014499427	0.8528347827816701	0.010906778862465638	0.9791303122623648	0.004363585640608067	3.8387679580846212	0.005455506049867142	0.0226832636777198	0.798460600809168	0.0040994668961635275	0.011614882400877343	0.0004954364568272931	0.0037976817871718345	0.00220388854499931	2.4430120508833735	0.8201133184044257	0.32683449126681596	0.0013398471774727586	0.32683449126681574	0.1939424228225331
3dpci4_track_14	5.024600395407714	0.008909800754345023	6.559981012080539	0.03600070281747855	4.709294646417692	0.04657890186149003	79.32085813270955	0.017843116072468218	41.287025173298986	0.039563950682496504	0.5874037976012506	0.08024185631468954	0.8251721874587558	0.05452061493266388	4.6358744637960365	0.03825612318708156	0.2327468777233104	0.384123972970736	0.006819618612675913	0.018757972295119194	0.000517182405383098	0.006774988190296873	0.0037278154896727266	4.064043173220257	0.4817234155099849	0.09451769004372186	0.0006445745982492984	0.09451769004372185	0.1818141639006328
3dpci4_track_15	4.177221995321884	0.028702520474481415	6.973054328027328	0.0308364836862026	2.584732400892237	0.03668089776318379	54.863388159836035	0.05662622676468118	32.74417738215416	0.03083993482954777	0.642785492348129	0.02572455253672795	0.9518294657176696	0.010766198785310176	4.4226232619176615	0.012893277308247556	0.0	0.7367779229409589	0.009563226936710714	0.019155066806410655	0.0003621550241828015	0.008718422500919611	0.004225340537404648	5.699052887481796	0.7367779229409589	0.12928076603032093	0.001236341304099761	0.129280766030321	0.19545144757766342
3dpci4_track_16	5.874746924424855	0.026003220227768	8.156804021736543	0.07232149269283575	4.644456647358424	0.11329664694715602	108.49800542490028	0.05089435002075079	47.10844299851137	0.04782711649424624	0.6166245551542885	0.07323664176695041	0.8748934481716931	0.03652939010857765	4.523425632395152	0.036633989341509486	0.10005140210257182	0.35316628578050474	0.02147507947831942	0.10264030181250602	0.002917438203655131	0.01853501332848275	0.01930303536935029	7.374964102070981	1.9596290001346517	0.047887187095776	0.001028381148874941	0.04788718709577597	0.10406350443798579
3dpci4_track_17	5.215254694822495	0.05919894128715299	6.910962268960761	0.10965139979181217	4.809685903573113	0.07151037430558464	85.74725949569635	0.11358653668754914	44.33465969614101	0.12613644588132	0.5613873097961662	0.17102996704990678	0.793051593479489	0.08398846576619161	4.7757687619497435	0.07383263390501485	0.031337607255143105	1.8456893394389682	0.056430764555043145	0.23314966238148996	0.0004933842898202869	0.00976528532367819	0.08440916167455664	33.62901600145855	2.5586610952890743	0.05488383422693418	0.003097136727138143	0.054883834226934214	0.18980023999929863
3dpci4_track_18	5.916274118194883	0.013469457614150488	7.199895335643614	0.03260767117256534	5.017713653885575	0.0161769528949361	109.98291695747913	0.026920749068185684	40.3177025181297	0.01532882286829099	0.8502417088901489	0.015820810499118928	0.969859298902254	0.00624174033596203	3.8448060084612865	0.007900265338493952	0.2646277405030248	0.7979230097676226	0.00486353846617578	0.012229388966539587	0.0003148303086941894	0.0050013998517405124	0.002288936969047768	2.8983483422982914	0.8326412501710934	0.27530266052661456	0.0013389450793117232	0.27530266052661473	0.18435948976472974
3dpci4_track_19	8.331212929069403	0.012821013733240499	10.110940007390052	0.029947855853318817	6.934771131128868	0.033747732215782096	218.09099007121603	0.02560694539370528	78.62359635250635	0.05618040579806054	0.4464083797959174	0.08950216097750013	0.7920233594215262	0.019485447563661246	5.322035591041841	0.04581830983606649	0.0048102025413818165	1.165687416681267	0.011565522894845264	0.04363222011705337	0.0021674612753050967	0.010097590334656027	0.007692985371478116	6.892289295790296	1.5438991842915735	0.16912920608153387	0.0019560677051229823	0.1691292060815338	0.09642328472447335
7dpci1_track_0	4.725296773763059	0.095087813734447	7.303707719931941	0.2502524635778759	3.991680143933343	0.08925794941129708	70.78107645572048	0.1838279185882074	53.13216817785091	0.25266990072255363	0.35687961962781134	0.3910286519405978	0.6566969318840462	0.18058357727789293	6.248261471639917	0.17487703426950418	0.06621019459799826	4.056075704474998	0.022128377070313923	0.17591792049962146	0.001424272424608335	0.0063981407877507866	0.039078644111342355	19.766219154879487	4.116528103214292	0.20520240480454835	0.004540796189250241	0.20520240480454827	0.10865742031523051
7dpci1_track_1	3.2118110107285402	0.08391235371202829	5.734154099685176	0.1472026018915281	1.9412490394497763	0.051070509433779304	32.63601413180072	0.14965411922326197	27.15157796474672	0.09787890547549372	0.5575139255920099	0.10300201279696784	0.9026720193244379	0.03493096493728309	4.763511721336604	0.04441185164429911	0.12053291806170392	2.483897752487773	0.018357699162950606	0.08853198318397146	0.0016059148387797036	0.007126061935342578	0.027220605035394193	6.670394529489224	2.483897752487773	0.37237643763148953	0.006835974617410123	0.3723764376314895	0.0907057897281233
7dpci1_track_2	5.347277278475728	0.06453707013248196	9.953551198746622	0.052568574833418	3.2242930387072284	0.1474975213949734	90.20287430181033	0.12763771836445945	56.84525430746832	0.1250759860472536	0.3577523211778251	0.15984330929430923	0.7237031234030472	0.09555731328013535	5.9787506865082625	0.07374207409982285	0.07693910007564106	0.9870778829116725	0.01886834523275151	0.07140934475900962	0.0013875623821575779	0.011938089748283495	0.017192425541129312	16.854188889470194	2.273257963950553	0.05856573041781668	0.0011050384203316209	0.058565730417816646	0.11436852733900911
7dpci1_track_3	4.786908748061879	0.031238380153398138	7.3381112682788885	0.06972493894808206	3.3027032656025583	0.03582180885315713	72.05825881124628	0.0629954054380841	38.86706824948639	0.06079148203763894	0.6019195344835226	0.0704060795299615	0.8827996964819491	0.03382573896287666	4.577677555517931	0.035312294800740246	0.022797853368441614	5.0132038777548	0.015130191657692787	0.09637749647844457	0.0016065708766204142	0.008181701292453233	0.01717708276597047	13.515075380855412	6.300129300422164	0.3709342150511556	0.005612305766119817	0.3709342150511556	0.05892267071356639
7dpci1_track_4	4.698518176929607	0.09938470086353576	10.85630567815438	0.20381676866364823	2.690050062233885	0.1022781718254066	70.03906079361971	0.1937228983695561	58.27307296467096	0.20002143490573326	0.27574944067775675	0.28993719766548864	0.6522215823963049	0.13166663101350093	6.941876673836936	0.1324506535353965	0.17408021259186038	13.50980589332804	0.053644478879285196	0.22650910139251523	0.0009506729169872679	0.03006466889560859	0.06022867545018865	47.91804309046027	13.63637201837986	0.28193567645957623	0.015124292441152721	0.28193567645957623	0.11319390193588036
7dpci1_track_5	5.155606862411928	0.033596196866525804	8.654036177141615	0.0840783274780342	3.509808816840292	0.042449078869283584	83.5986708466002	0.06706065252161976	58.62736487742372	0.11568671592084519	0.31872892664736147	0.253449818165566	0.699008552008864	0.10066688245004135	6.420935115589797	0.11810885737554058	0.06973867919889408	1.7674705789407248	0.019888497518857576	0.09233223945523722	0.0032072675322757207	0.013384943957054132	0.016258655728459314	17.765442055233336	2.210637951344775	0.09948925410612364	0.0019786917834426314	0.09948925410612366	0.10197700014329257
7dpci1_track_6	4.548781624160933	0.013920639462855485	5.772109258290834	0.03855273033810968	3.7582741340572867	0.03014804526150103	65.01659179249623	0.027495954450656293	33.92993868814935	0.02680139346395396	0.7107167423083838	0.04736966963807057	0.925371778098505	0.013105394964074642	4.208442113923235	0.023645325405330736	0.06617800287698523	1.106007779143668	0.005294868211081073	0.021376864651662213	0.0004860314684541659	0.004808499924195011	0.00388169748393542	4.7296521170022015	1.1867746616203565	0.23384548203191943	0.0012381810091157402	0.23384548203191938	0.09400693385853055
7dpci1_track_7	7.297265037570174	0.0657917586906808	10.421808769097678	0.08790965102944373	6.952539306000953	0.09028217529270424	168.01417506737542	0.13783813460752606	96.32238179787662	0.12342888638457072	0.23094024885767217	0.13054843554336054	0.5604800649833817	0.04763578604694607	7.424229571491861	0.06566341978308798	0.030427357581303816	1.2753327072931302	0.044881357987942204	0.34417972239258493	0.0006579740508718134	0.013767031728609895	0.09113042914363075	40.090367004293	6.103014232665589	0.03181145004625584	0.001427741077641549	0.03181145004625584	0.12087953579521878
7dpci1_track_8	3.6918034083252413	0.07149181371787931	5.121819862947135	0.18522763909014586	2.9395285902955326	0.05666240772392608	43.03690840184541	0.1415443771574907	29.740867060568824	0.1668167320294864	0.6343901775807639	0.19283866004038522	0.8648912465138245	0.0826082438839579	4.515294710505104	0.09892245125145908	0.044036704011303746	3.6246866632646007	0.016843133959630587	0.060191803095170644	0.0006023877813174995	0.010172123205870257	0.015558394724856024	15.04516467896253	3.6246866632646007	0.24092037146877865	0.004057854090252601	0.24092037146877862	0.10357056416699478
7dpci1_track_9	3.1084158698932054	0.0981202923003506	4.573822777193628	0.11178662768169761	2.3212751364868702	0.12178458686306888	30.64709528235473	0.19496647294144787	23.428299965541136	0.09198532575780874	0.6974452318636619	0.10092526974413071	0.9380116537644999	0.02924617941528506	4.259952191810497	0.04764106097397833	0.1789078190446734	5.396419368030171	0.0134310563927347	0.04267685233682971	0.001073732610652961	0.012809960696063258	0.010243280384565848	11.997319247442357	5.396419368030171	0.44980209801290433	0.006041317343981699	0.4498020980129044	0.07405382765854723
7dpci1_track_10	2.7490954759014774	0.06890857390981174	4.484685419478682	0.13659282151128185	1.961244711449087	0.0742816774246794	23.85540744277036	0.13411203562949642	23.97118934713229	0.11952248588168934	0.5296501568771698	0.13971985369904658	0.8527764684026315	0.052207788052864294	4.905028606082075	0.0670508241074651	0.19819257021499223	1.754381696173515	0.01119441813722527	0.03635959462263076	0.0	0.008856572403189482	0.008159607905105367	9.999437442188057	2.3094625954254817	0.1754480395838773	0.0019640387164583744	0.1754480395838774	0.1013939460767674
7dpci1_track_12	7.199478326934119	0.10883368648322	15.168953727005695	0.19234661590048943	5.584465762031391	0.11620486676959847	164.76532594659957	0.21498563724513048	110.80820254631843	0.21407507974101	0.17688284842632426	0.2336154569117753	0.4360675943301477	0.09820613099979289	8.587033509346634	0.10932460169714403	0.20722612783691746	1.2177909264153017	0.11550491119814942	0.45520245408263565	0.0026371823680835745	0.022842953250418387	0.17090498057699774	103.17500379503102	11.573848027857236	0.011803158532802996	0.0013633227781890897	0.011803158532802997	0.12856140724804926
7dpci1_track_13	4.6682392260667145	0.038035775110536116	8.625562067504575	0.11467140756737472	2.8844828215371843	0.039221772004073015	68.56207113643687	0.07531781882057706	46.20148048843681	0.13324126904371925	0.41882183059863903	0.2116558723178865	0.7885563517839358	0.08557120442246116	5.56365697873268	0.09835775815583735	0.019652991005501948	0.11610656478218971	0.0163506195241793	0.06393300392934907	0.0008142858272143249	0.01334983943501034	0.013307048402778542	14.605225128170442	1.4165772169911686	0.007949659369388582	0.00012998185569569986	0.007949659369388582	0.10273211305475496
7dpci1_track_14	2.903436551567783	0.08831465520707048	3.9143473773224957	0.25439975499957207	2.518557834765888	0.11234649455919844	26.69000663111047	0.18619665444804248	22.628578210172773	0.2521768615249589	0.6987182848652114	0.2073759771435303	0.879830303490535	0.11517445002011516	4.348436036285157	0.1529386912460484	0.12214886485896068	1.516012923604734	0.01249745127367662	0.13192246590525245	0.0	0.005725970860373109	0.023006255765678205	11.107555424196057	1.7259458028559436	0.13648483988676202	0.0016971837332236178	0.1358023885076788	0.09565233209304937
7dpci1_track_15	4.602675240050812	0.02816737078165019	9.484040738338786	0.05075458087169956	2.5293661707389545	0.07264166659473983	66.60624812197902	0.05579105489940847	47.76134439007717	0.04151021629273186	0.36750555050633105	0.05419625119265379	0.795860527212094	0.04052598444937432	5.8539177320745095	0.02686491365370766	0.09184985221751588	3.202744497971539	0.01700722225216006	0.08661356360137146	0.003110951606364631	0.011739360740436479	0.01602085428577019	15.191736889865364	3.202744497971539	0.2108214828357209	0.003585487814117052	0.21082148283572089	0.08777106026010403
7dpci1_track_16	4.204020763594687	0.043734124732761004	5.147588380122723	0.033095680446184744	4.127077981582094	0.03753536383260634	55.630049656502436	0.08748196022484687	43.17988160017848	0.057867342563373385	0.375192225276608	0.0469920156310647	0.682219455157423	0.03310156315104265	5.791986780801224	0.022906085924117928	0.14687109074872823	1.6846287328629157	0.005740342458018771	0.013539948093610261	0.0012768259944210606	0.005319756461074213	0.0029302565738299046	5.127572920902374	1.8180445857921537	0.3285431058416712	0.0018859499397523	0.3285431058416712	0.10297290070678104
7dpci1_track_17	6.941665126250424	0.08831988290805062	13.872898442366656	0.14444017612878743	3.904160441340036	0.1476111831914773	152.56387741986046	0.1784206510474343	79.04580633334048	0.18146064691437683	0.3171745778128597	0.18575307622277262	0.7713783705396885	0.05273585954985083	6.382332367443063	0.09990133057068647	0.0725133118861864	2.884790389759157	0.08538119302773622	0.44583982304928704	0.0005624365529739897	0.02457971051594211	0.10845132295743679	76.26692946024356	9.76142309103979	0.03782491848269493	0.0032295366662293628	0.037824918482694925	0.10644778317185163
7dpci1_track_18	3.9780272289314165	0.04193526930162796	5.917405582744493	0.05184636887809538	2.7879161585673256	0.07474742403538139	49.802189990109454	0.08492564309673369	31.262296851860683	0.10438303353406105	0.6498269166269077	0.12187820618650405	0.9109361498943365	0.044695310034845497	4.423831484218077	0.06480889072947292	0.154777254297291	1.7454646854734943	0.01497395414785184	0.08948984900493243	0.0009113571933562286	0.008850199852078668	0.01783107630180435	8.114190219949815	1.8242441494360566	0.21511261606636203	0.003293980249558152	0.21998065554586368	0.12472294609265186
7dpci1_track_19	3.5793561444427042	0.06306105650464865	5.034492902173211	0.11539800232560905	2.73291733881743	0.11295513141879497	40.409486395474296	0.12599786376431518	27.79539673167744	0.11125743251322259	0.6647327166471695	0.11651603542300655	0.9079362909959274	0.052734241722456665	4.370149899596587	0.05836108290394275	0.06869916184039186	2.9979808957641048	0.013687982106790642	0.07283371443355247	0.0004497124624302544	0.008789599548542814	0.01492004471580454	12.22681867952527	3.0382586693768405	0.24519713380426994	0.0033562539801491975	0.2451971338042699	0.09547298714398968
7dpci1_track_20	3.729269518153735	0.038156733625931354	4.7872425610681635	0.07284076557601064	3.34096780413665	0.13382369363322372	43.7551584377579	0.07668713036473765	29.457945351072308	0.08773931465366255	0.6407582110922335	0.11307036499610458	0.8610800279596632	0.06175631400103572	4.449880237968753	0.056736652360554515	0.1917648006066412	2.2905653820108554	0.007159118975523972	0.015547217204131089	0.0005372166372312561	0.006748629921854502	0.0037180956644652747	6.178121812146945	2.298524729377007	0.3707543249644775	0.0026542743231107737	0.37075432496447774	0.09176576848826765
7dpci1_track_21	4.500043424044089	0.03529841092214848	8.754485070348903	0.06797368225206796	2.629640890552528	0.10156622793835164	63.697746240442854	0.07167130046425603	43.43795666483259	0.07643525135808066	0.42759710016979563	0.09751575280743796	0.8408994551244979	0.05611495057992204	5.440984761759538	0.04998807717889944	0.20658864385906556	0.5323395694071139	0.0205206657869098	0.12843950874246576	0.00172074434710771	0.009777077271702869	0.028272241544479923	10.873804558560966	1.6580673114040239	0.04895614653916158	0.001004612721345116	0.048956146539161596	0.10775821182530657
7dpci1_track_26	3.365713774372568	0.06777999400992589	6.054708212995562	0.054260095297052995	2.0369636609876425	0.07593516705080619	35.75154940662508	0.11800377417911102	28.914295128978136	0.04658967495412384	0.5381792069459499	0.12086589227192492	0.9206748549835553	0.06984949375170625	4.869780720697857	0.08341799152180354	0.14843015743975516	6.741607877631114	0.019904362058742624	0.5201961255529259	0.00033976716343300664	0.005716752189347199	0.08047065152530684	12.355324349778767	7.179749150896754	0.5456439415734018	0.010860694568236413	0.5456439415734027	0.1180069156952378
7dpci1_track_27	4.598351485777422	0.2716461288800707	8.333023536340674	0.38493968964035635	2.784075338036758	0.1974840720268945	71.330326483183	0.42810757843971115	45.40634497008759	0.38736731959130927	0.48976522996477845	0.4049467410505657	0.8248942843276519	0.11726267563546958	5.357976386719582	0.18237396833940828	0.004140286964244493	14.350660944491976	0.044182300456369394	0.12055042198676082	0.0017461205114018305	0.04332933672832136	0.026080084276638497	19.398509145953977	14.350660944491976	0.7397816418013314	0.03268525477017267	0.7397816418013315	0.04305982098099228
7dpci2_track_0	3.627703163578322	0.03810753062930176	6.538562907805529	0.05187833806491663	2.101373202570399	0.04591156769011208	41.40412186187275	0.07590125583892784	32.585974865045735	0.03253948386645543	0.4896203094398735	0.047464875265903955	0.8824101244246688	0.03116130845749359	5.07028210605687	0.02317138466220992	0.18942277538599472	1.6057675264747602	0.007287092974138577	0.02525379729936685	0.00031337939617927463	0.006091003787141352	0.005568203454011613	6.447296347924259	2.1381442677919678	0.24906060460393534	0.0018149277819440428	0.24906060460393525	0.11356829545530706
7dpci2_track_1	4.743966206990769	0.008341639137393497	7.5557572327382445	0.04618456809600963	3.1849029218494427	0.05812311795447718	70.70713895202357	0.016641474354717013	41.25289254565082	0.016719693510060054	0.5223941472614598	0.02826271253254878	0.820796010209255	0.022030294956772688	4.906083187126367	0.014042136257507148	0.0992811919308455	0.15485218631213726	0.006538975149487075	0.025138309983475313	0.0003272661763434802	0.004104784785530292	0.006496641359411004	5.78539490988712	0.5342470644509616	0.026766052918444357	0.00017502255488356365	0.026766052918444357	0.11938111949346535
7dpci2_track_2	3.778589621313262	0.016958752896988522	5.269690177548057	0.10311204374604009	3.5167258281320293	0.044844249217116494	44.867741826720454	0.03396575813884265	30.737192906068284	0.10178939967078669	0.6118014407608677	0.17258731810193395	0.8406610385555275	0.09332106682079498	4.583407548417242	0.08643658387037517	0.19913017980786626	0.28098176818972354	0.0034992956997921968	0.009494761473136935	0.0	0.00324854361262498	0.0022419364508441345	3.0960214814940357	0.5566330544209652	0.09075575536838046	0.00031758122449196624	0.09075575536838044	0.13526258320103887
7dpci2_track_3	5.1156663313753	0.020508532139655623	7.8233761613338455	0.027986614535485753	3.5350807600169487	0.025883088162338783	82.25019161250958	0.04100695453347734	46.09037678660632	0.026120253672212414	0.4868127528877432	0.03737620060828618	0.8415948752772567	0.016673751773400983	5.083397023372314	0.018886097239179323	0.016387040636961146	0.5704663157510702	0.005722625679828067	0.02108129511752552	0.0007482573008253698	0.004706410235131516	0.004285583725438932	5.063125141538983	0.5738541518713861	0.11267079122157976	0.0006447727632111595	0.11267079122157982	0.13055009161772507
7dpci2_track_4	4.697173666420777	0.008978854831517764	5.777507487918942	0.03605850553249008	3.91904526956008	0.049414994438809756	69.31993054932978	0.017960425784332306	36.40226084408183	0.035219903887633554	0.6598919719167837	0.07509950846996952	0.895553864302767	0.020796343218437173	4.3727427089508835	0.03633354987669448	0.11099281795033299	0.5686632413159511	0.004646927692278529	0.02165641383968556	0.00015014582673353823	0.0036814120567255472	0.0034912345912580696	4.1113953185202945	0.7466698923792049	0.13831392927708422	0.0006427348281855367	0.13831392927708422	0.1216401626865399
7dpci2_track_5	4.458794465986272	0.014703491462182286	7.003171565233033	0.025888749197728215	3.108660556239861	0.04099969782510111	62.471029165218084	0.02953597037118543	41.94036092595705	0.038351192498215364	0.44747338160839456	0.055576767424324436	0.7433672607331157	0.03664183663031082	5.306076588354587	0.03027780277023648	0.14822970007822026	0.41918212729343424	0.0071262408945492834	0.027493864084931093	0.0010397825888028742	0.005210805806678616	0.006286620080608141	6.304981569044328	0.9997504058993965	0.06648427480763777	0.00047378295797864125	0.06648427480763781	0.1250227160193304
7dpci2_track_7	4.273190497181898	0.06575894459234555	6.766054360319725	0.13693001186055465	2.8648612592632485	0.050705964647122785	57.61403933903526	0.13125829653112578	37.25978523791858	0.11550621030689903	0.5296064722813919	0.14541203240434905	0.8455566397453846	0.04825815730728264	4.91135186868902	0.0752354518642343	0.2052316857138713	1.7982558396199944	0.020056125333825617	0.06794361088899274	0.0016645411059439822	0.017593197958586545	0.01440238710279938	17.744769289645426	4.92895017915523	0.10134005183540636	0.002032488780947295	0.10134005183540637	0.09884886425567029
7dpci2_track_8	6.437061138070503	0.04514718592605707	9.847418139166875	0.17345285392376392	5.4739005143437085	0.146549407152121	130.43959703922118	0.08620454103786868	69.53049029587224	0.13463424411144265	0.35143845008367214	0.20585090619173957	0.6623864134613958	0.1269458772510013	6.082029270258515	0.10894108945921782	0.1763923062077864	1.79529468433965	0.04047473231104701	0.2778170864303469	0.0011243279057291454	0.014567012754990578	0.06485470681844915	34.702704807808	5.3197070989044235	0.05173356642608776	0.002029141918530202	0.05013354759053901	0.12225371821461575
7dpci2_track_9	4.102247222308138	0.011439338188018896	5.018376409057022	0.02788053341177759	3.5446995012011846	0.020726570506799567	52.87499743541651	0.022787862630347114	29.989539823116548	0.015303275719309234	0.7391247892120986	0.03100614063645221	0.910384125122755	0.017282179500216776	4.124805079887932	0.015578677948776654	0.17517167247643947	1.529370435973634	0.004922833064317117	0.02342036246253556	0.0005041898010587828	0.004580509351530354	0.004134109751095397	4.355504142687913	1.529370435973634	0.3511351122329121	0.0017285795405428822	0.3511351122329122	0.12303124480399981
7dpci2_track_10	5.14840766626186	0.014842215664113992	6.953988737218185	0.04514165459247347	4.189027507190401	0.046715969183430156	83.28971770615253	0.029767492867667115	43.73708107333823	0.03652097570772011	0.548649770506634	0.06172776503784248	0.8197701193790502	0.023457921980852562	4.792371107423009	0.029633642065833788	0.1897539352652822	1.605021616586821	0.004875497187200694	0.02306893093546943	0.0001956963281449608	0.003904842115181092	0.004131377231824412	4.313623460124699	1.911781023346445	0.3720819935777201	0.0018140847130962005	0.37208199357772	0.09649971897751167
7dpci2_track_11	2.371269052677031	0.22823336147877307	4.238628468727808	0.2842047212407287	1.6646795925285145	0.24300739524219891	18.5850881385568	0.4283360720874338	19.47301951410787	0.2758227621198352	0.607138674217758	0.13135278408454182	0.9784534232740582	0.0141700870237957	4.578990864663507	0.06559917708458368	0.2004589918413348	2.812805145587225	0.012111572624630694	0.03559638632266011	0.0	0.011317654479131202	0.007578617772566489	7.628183623291451	2.862243962546012	0.36873852079265235	0.004466003374079104	0.36873852079265235	0.093887728902005
7dpci2_track_12	3.585650145374112	0.007931587328860082	4.5711901354247875	0.03575500952199959	3.0970015851735986	0.03286209560135841	40.39364264468212	0.01586240479697953	25.656069006974327	0.01267095362606064	0.7713529271611244	0.020945905380007096	0.9432730376430953	0.008713387612030696	4.03691630567508	0.010465692740216378	0.15831346729699786	0.7078699349864525	0.003952767795644176	0.012815433699749867	0.0	0.003924149655928383	0.0026106351834692372	3.497233459692742	0.7078699349864525	0.2024085446810989	0.000800073976978653	0.20240854468109892	0.1216288022593476
7dpci2_track_13	5.4631657944369385	0.008989895394842703	6.724839408349603	0.047474487455925134	4.585788691502676	0.03424601498622123	93.77211927193927	0.017994341044412217	37.320108745367605	0.01856693422037019	0.846498243503856	0.02608486576404769	0.9625043680557156	0.00974553059046983	3.8539369870296896	0.013244153536444708	0.07583629145948798	1.0719623878173286	0.003949221469706316	0.010418288781132688	0.0007828678989798873	0.0038872198157688547	0.0019777638194766354	3.494095827944546	1.1750984306316683	0.3067924981462018	0.0012115915204238155	0.30679249814620185	0.11252838993179017
7dpci2_track_14	3.274873878230569	0.028283681016832596	4.056693953733804	0.12320135044715588	2.8745738919547805	0.06137950499469262	33.71990272766178	0.05763395619235315	24.79918475600901	0.07578101491181605	0.6945157464588169	0.08781865694743005	0.8932257311327968	0.031610268436091514	4.267186065935365	0.04771684839434437	0.20366484765375295	1.9227620534979035	0.005772302625992937	0.02516093497097408	0.0012497204394606195	0.005108686980339854	0.004433010331751064	5.107077098062858	1.9227620534979035	0.37648972525345614	0.0021732126297398843	0.37648972525345614	0.12108693836187043
7dpci2_track_15	3.2077970685690476	0.032004321630237684	5.8786113033945595	0.08006258332428187	2.0718050878694316	0.07201352427839768	32.35998078466565	0.06399412941353716	31.688577342243217	0.12755320969592324	0.42053127381182576	0.21833815517681418	0.7374833121537363	0.12414354703855641	5.5593590252599085	0.10293135622123262	0.004540131252843928	1.826781427276061	0.008108718671526634	0.027383306736438028	0.0	0.0065763528033296855	0.006252060995156885	7.174234288325244	1.9076696212590964	0.25463085729564394	0.002064729986900023	0.2546308572956441	0.12249867827602967
7dpci2_track_16	4.708329514033725	0.00859940967804706	6.938016655283284	0.0197952024356575	3.187674963442597	0.01966340602909417	69.6491284824564	0.017142941036571806	40.95337240384845	0.01630337461378075	0.5221274594100739	0.028549883551701138	0.8776390401436711	0.011711391390586324	4.90739854914867	0.014464489662805296	0.16601727967389607	0.5285736809168727	0.003922112189976539	0.015223532363621098	0.0007091262679547522	0.00337348289337234	0.002725735839828315	3.470110740775088	0.5422562144306203	0.15232184803382093	0.0005974233769732028	0.15232184803382087	0.14009518798702952
7dpci2_track_17	5.745972237780844	0.012816291234852938	7.472268402514569	0.03134498195077054	4.683998278321222	0.021488908291760988	103.74047914535723	0.025460505686018244	53.078604324325475	0.05411564079001956	0.46574131833338417	0.08841721533049626	0.8216431547697557	0.02029810036668429	5.209468451115579	0.04385184162829144	0.16628275436295853	0.4700434453786223	0.005068102923780028	0.014734528907308189	0.0004379333207889492	0.004419138072391186	0.0030362794217168297	4.484032464983594	0.4700434453786223	0.10482605758304699	0.0005312692489249739	0.10482605758304696	0.11777640218261233
7dpci2_track_18	5.263041845724332	0.0168397827626276	6.862499148862457	0.03828153583293821	4.248248627942537	0.020468523193394428	87.04556685227831	0.03344261089204161	48.27159620505376	0.05584270614745831	0.4729663507230318	0.10218690160755306	0.8112043388144112	0.026200325715545793	5.172571410746318	0.046214454889012394	0.10167420316491928	1.3415296086931645	0.008723199505243157	0.0408512054976341	0.0009510143633206122	0.004852713356916239	0.009926254319360417	7.717899649690867	1.568931304108764	0.17382055605593397	0.001516271388588213	0.1738205560559339	0.14157987314076154
7dpci2_track_19	5.126737227648877	0.010100926457175705	8.081681609112128	0.09581498079970595	3.5656912199947826	0.075632150560285	82.58026975401346	0.02020677324744544	43.06453591972666	0.06997242331824624	0.5673568449265041	0.13667559163148985	0.8836564923391046	0.028317963122475413	4.737890018196996	0.0656340494175184	0.038156515068163255	2.180354235394667	0.007414307201182369	0.029545760671885652	0.000458002146805351	0.005513491683494039	0.006244319451975083	6.559849848247949	2.243087206942359	0.33237868027985606	0.002464357642718429	0.33237868027985606	0.10326922532310162
7dpci2_track_20	3.98489127290923	0.014697718691206875	4.503832124348177	0.035286353793157615	3.65031523623122	0.018517860416742388	49.89725249486259	0.02934390035814774	26.378831328960086	0.02259629070963781	0.9014075048619532	0.022767672653223228	0.9763650897115549	0.007443144537570722	3.734466075462116	0.011354227291442904	0.06689157397190792	0.4368626734649286	0.004466375949246892	0.015035514247399795	0.00021422347990096878	0.0037609821767574272	0.0030941754546457744	3.951651152006921	0.5160262833495206	0.11055193301743237	0.0004937664947718134	0.1105519330174324	0.1290553044832272
7dpci2_track_21	3.7766389119305854	0.05378386632189596	7.202364404169524	0.12581642076100932	2.1679656444635627	0.10267207106001036	44.93815849690787	0.10739550990833016	34.51996223242345	0.09801477145091728	0.48082045321514283	0.1478700247065384	0.8676439410369389	0.059171013027308275	5.151105997179451	0.06898400131398	0.034490034788981244	3.1136272226595	0.015542499044032761	0.0662228153897529	0.0013468434783043901	0.01219517268668073	0.012097146102321266	13.751313134035376	4.770176023793919	0.22642399255334197	0.0035191946878063984	0.22642399255334195	0.08530072135267334
7dpci2_track_23	2.5638027694775647	0.16633829562027444	3.0489508432727823	0.24102170647463866	2.2902689400852254	0.115727522262924	21.221306208124144	0.325476626347725	17.779471332209912	0.21788520037751535	0.8421886539500645	0.1120669996782646	0.9559533202587366	0.03768028991952192	3.882723019940222	0.06063493624848626	0.016130018063665968	3.229715002081431	0.01627734000017114	0.32819877737350955	0.0	0.006244520757626446	0.046758532262394216	12.204633718854215	5.095136751567761	0.26463022786927526	0.004307476193350956	0.2646302278692752	0.09640438238003456
7dpci3_track_0	4.765896880399655	0.009434697423539935	5.343013662843122	0.019539640419554374	4.439399736408019	0.018394052993914743	71.36377440152208	0.018810802044718456	32.19804511395827	0.017162411785997356	0.8655138562781233	0.029770833246101604	0.9721959324781335	0.008774165033867768	3.8116681228839093	0.015152054547775119	0.15724489915188222	1.58496782203557	0.010255585263836842	0.037191955535309754	0.0012059666903829	0.006518731118236836	0.010301642575641626	6.049326051547613	1.58496782203557	0.2620073390869854	0.002687038605757589	0.2620073390869853	0.17533751453087004
7dpci3_track_1	5.828598744141141	0.004004444777970466	7.486113008343925	0.014397227568552516	5.141747795322056	0.02353978637604234	106.72966679481661	0.008018246993607267	50.512539374762696	0.008914458435030533	0.525746132706559	0.01649759053647548	0.7889669443854093	0.009253606835045707	4.8894607016435385	0.00820635389232062	0.2686851522777663	1.133129120479266	0.004694460613094208	0.015603995211313365	0.0005402066504174812	0.003948339501887143	0.00294132598681309	2.7690592154592	1.1577908245033466	0.4092108663307716	0.0019210242944399656	0.40921086633077147	0.17471035304442714
7dpci3_track_2	5.78942364984338	0.012400451598754914	10.664548402336111	0.02360635296645456	3.3904597716294984	0.06737981423377859	105.31429172404788	0.024937335904332565	50.804521837109284	0.09050368251371264	0.5225742154961383	0.14506203103677004	0.8728014366671525	0.08492593951756365	4.9469960683368805	0.07948214271782406	0.23326327224557586	2.925349489185888	0.011877855951129035	0.04430848255374926	0.0008682539538240227	0.00731009160907048	0.010868828262566918	7.006233344386721	2.977545353763877	0.41753526401309915	0.004959423720464223	0.4175352640130992	0.154171838974724
7dpci3_track_3	3.2485351811980343	0.016184045533844893	3.4924496271035204	0.021825161582333164	3.131468842282781	0.01776493882972969	33.16185061642586	0.03237171716182935	21.196744216715906	0.015758718107851736	0.9273591341939463	0.016202902777239844	0.9838067615994797	0.006395473884468704	3.681492410362972	0.00813573635856065	0.2477748782999986	1.2463165369750655	0.0073862946896517045	0.017203811118087595	0.0016295558894359051	0.006999010655814214	0.0038850201368325725	4.356855678249346	1.2463165369750655	0.2860587150492567	0.002112913967896914	0.2860587150492566	0.1745760913013788
7dpci3_track_4	5.4180838997579945	0.0057337542179140685	6.211744864073567	0.027385203758833524	5.074899632602908	0.01656491989362861	92.22647336132364	0.011472000907388737	37.13210128403268	0.01069503720281772	0.8407345628019889	0.018080329031458602	0.9579800387141919	0.005797151938978097	3.8665982120494813	0.0090906159984624	0.17057060569078294	1.2931499990279305	0.005062662015617872	0.011133027228873982	0.0008030514472938086	0.004755776397610724	0.002783248516336251	2.986245293016072	1.2931499990279305	0.4330354248032533	0.0021923119965683805	0.4330354248032534	0.18256878221015743
7dpci3_track_5	4.489150973222201	0.005083960741884685	4.92396230169152	0.016686646283970548	4.311997333007308	0.018420286938391765	63.312508373958686	0.010172475289734867	29.990683486953746	0.0115754626061277	0.8848324826900065	0.021281324510445204	0.9788823841987123	0.005944044700835185	3.7691976013346626	0.010738262015037565	0.26503348677877453	0.20615052579554688	0.005418678266341269	0.036791117517733826	0.0004019172203886534	0.0045313219557360064	0.006164622615606484	3.196243876701936	0.34552534352394537	0.06449774602564576	0.0003494925346171657	0.06449774602564577	0.20634241718456087
7dpci3_track_6	5.869628835095823	0.005579307294660567	7.527515350812208	0.020192429845155874	4.700748922559653	0.019445539807465797	108.2392241619612	0.011155046972662879	40.72461691448833	0.012707383769847409	0.8204021249896414	0.021738587876641968	0.969633399228972	0.006288915687736602	3.914435472264951	0.010951343692209011	0.02757670921741886	1.1172951075196547	0.006204147764590414	0.0308798723740707	0.00043412680413376095	0.005046821583643071	0.005099593562277068	3.6595583513238257	1.1754006343004897	0.3053087286107842	0.001894180466120537	0.305308728610784	0.19324571816921896
7dpci3_track_7	4.9390591908717365	0.006014050172717035	6.1039344576249	0.0090252116920243	4.079387682214867	0.010323376401243317	76.63974341532047	0.012039338849341743	33.058735047269025	0.009800155191857195	0.8814093908345993	0.018669029383762498	0.9816336444041391	0.005252910035578571	3.776357679034015	0.009373981130828006	0.2744200736658757	0.8895019383408979	0.0053379597479192515	0.014186476316819586	0.0006786497157611929	0.0053607105495574086	0.002909265588592894	3.1486315148746242	0.9040018117894945	0.28250429881640726	0.001507996575696134	0.2825042988164072	0.19522595669691298
7dpci3_track_8	5.234587084176113	0.007940692450986426	6.745294946665741	0.018135631140693387	4.2749639984693175	0.02459356432721704	86.08790013772831	0.015870184417126593	36.377673944682	0.012137030049630794	0.817652933922579	0.01888366789429753	0.9739238787728992	0.007273447902587055	3.920838021291401	0.00949967672329354	0.2330471037494384	0.7049088439085555	0.0054994569920180985	0.014487211436539759	0.0004083721898774952	0.005255177774182577	0.002794694717610315	3.2438917521840667	0.735395862780652	0.21730344221071812	0.0011950509346553351	0.21730344221071823	0.20154139620145087
7dpci4_track_0	2.7920864285761104	0.022301211989098072	3.4807601933637398	0.031177309609072758	2.3586164026322436	0.019707270663419197	24.503240808495356	0.04494596660682512	18.94185634410491	0.027597929178151404	0.8581980543013984	0.021571520607946978	0.9732337381126869	0.012483648935575213	3.827257998160017	0.010887318779203297	0.23238435569738444	0.2741705247294628	0.005175029419776154	0.018121995243280075	0.0	0.003966353943089872	0.003718513087454105	3.0641290509660983	0.36884485893858515	0.08947747309892798	0.0004630485556941816	0.08947747309892796	0.1963390253326999
7dpci4_track_1	4.997877517963476	0.004825297667426248	7.5625733950276635	0.008974212667878501	3.3986680639799745	0.014022611277646013	78.47497788208219	0.009660164832522406	36.86099906540769	0.009386237958325551	0.7259377276595177	0.01851635357546692	0.9600950597473339	0.006297962860271033	4.161128379898116	0.009262984517244716	0.2409117065814245	0.3272295172425854	0.0038199933286456908	0.008374333967886375	0.000581468944074156	0.0034496471613082585	0.0020129061979740435	2.261813718018679	0.36890787179075935	0.14467571517305788	0.0005526602667781252	0.14467571517305786	0.211309653993651
7dpci4_track_2	5.107817396426252	0.005371428944147382	5.305688494484463	0.010992669760384027	5.056921239381836	0.013784331913545646	81.96588430662753	0.010734951713934932	34.910297819045	0.010967238818594838	0.8453409702369651	0.017831669446290627	0.9552059056187073	0.006214346948604723	3.856031508059229	0.008887813693915572	0.1610740736856495	0.5516927388060103	0.004724781277871739	0.01387274787173181	0.0009877367538139972	0.004054576032423829	0.00262898344144307	2.7975376367258873	0.5516927388060103	0.1972065474878425	0.000931757803444282	0.19720654748784247	0.18361593192420353
7dpci4_track_3	5.325449742134262	0.003880303410791935	7.630353028677318	0.015252487760233214	3.8572363987801173	0.014189366006476753	89.09821278824394	0.007766138304932229	40.1568878195701	0.009621942243165498	0.6945034867854095	0.02011656646727123	0.9141230218654516	0.008836245433124841	4.254361318642689	0.010161709120597596	0.23148364327743792	1.038485122337867	0.005718458514472847	0.032726481963150506	0.000865960437788033	0.0054611644496559576	0.004402974897386441	3.385892801687417	1.038485122337867	0.3067093919276831	0.0017539049337376488	0.30670939192768304	0.19395320369770835
7dpci4_track_4	4.774877179093807	0.01659693880764057	5.4183705052729865	0.01447607726392837	4.331923829575556	0.030396471521261337	71.64632129064935	0.03296181577165751	33.822307460460905	0.01557362349848083	0.7871636022362848	0.030465945631158006	0.9357852165273781	0.012610474376852115	3.9969105878843307	0.015310979443283643	0.15302758763511523	0.8834736595872698	0.00583563778644152	0.012873809741879008	0.0005384321622398287	0.0059150039424710485	0.002994578894324611	3.4552745157387736	0.8834736595872698	0.25568841363053724	0.0014921049681376516	0.2556884136305372	0.19126161300209474
7dpci4_track_5	5.081122986229752	0.01452870819759704	6.912774977476293	0.009620504413323974	3.831930575224705	0.03156644219694594	81.12616551464154	0.029074192907955817	37.828213941949365	0.01223052512997807	0.7126826702543494	0.03601404575539925	0.9168963634156803	0.017735599399820088	4.201091672289219	0.01755593444048785	0.20321543120121355	0.5571099360429054	0.004218197896684008	0.013279605725119216	0.0007848318986092074	0.003521864971259913	0.0027650175741473445	2.497590191190186	0.5659477760979441	0.22305898622120376	0.0009409069465147487	0.2230589862212037	0.17889311545530848
7dpci4_track_6	5.885576185916228	0.012311556181790785	8.821946490877536	0.05312229969372569	4.079556562869866	0.022118113027979076	108.8412866920643	0.02465459828757356	43.20202145812213	0.05818224830228845	0.7380024318851853	0.08632429833822301	0.9588247772316769	0.017961695020964098	4.139705537644144	0.04880530446536902	0.15501301604526052	0.7751684802700989	0.008682971914552145	0.060353771084047735	0.0004420553761169406	0.005022440134573491	0.011874349599162283	5.141177824116176	0.7751684802700989	0.15077643816052186	0.00130918757792402	0.1507764381605219	0.14511903420405997
7dpci4_track_7	5.2372558705583145	0.009808950820741989	6.348535205092594	0.022892718584943374	4.51780694361277	0.01671153115792092	86.17856160059472	0.01969138072891021	37.67347435047082	0.016999828553383	0.7632424209235086	0.019566399456740845	0.9203706277895491	0.008616378294784191	4.0582263656872035	0.009817376978571815	0.2734171232284018	0.4180235783561484	0.004616861050954725	0.010437470619736931	0.00026532464804628357	0.003934457523362408	0.0025854861698596096	2.7336381927498605	0.4601456482172881	0.1529183999056013	0.0007060030044984892	0.1529183999056013	0.17669044976015566
7dpci4_track_8	6.055319570252119	0.0051563231894697316	7.957381067730531	0.02976069383782643	5.403028064058499	0.03165788629530942	115.19551096810886	0.010298551154199663	47.06394636156567	0.008688614152709918	0.6536594161841435	0.018301723508585298	0.8866145050757553	0.009224173616945124	4.385147111721554	0.00921811803019843	0.31089409570109516	0.539270373069951	0.0049686116565017145	0.015586700987873578	0.000987908082950451	0.0039839396572441035	0.0033399266101498994	2.9419093274090473	0.553206894758611	0.18330625218313196	0.0009107775813067524	0.18330625218313198	0.19439260963635469
7dpci4_track_9	4.712515423860823	0.005150264041511754	5.954058862063917	0.0223283734533262	3.877766590653361	0.014771552295598551	69.76971703015248	0.010292254373016887	31.763611256380617	0.010574168237807366	0.869137932807503	0.014543145044209742	0.9854489336368224	0.004745833366531936	3.802728861159922	0.00733578846862171	0.26198802682146133	0.3881053829589858	0.004204098539714537	0.009867714535199848	0.0004214516162884185	0.0036617762997303246	0.0023906692654230358	2.4892419779172337	0.42197087752079193	0.15591307972546578	0.0006554739507962269	0.15591307972546578	0.18689426083720864
7dpci4_track_10	5.773827973265916	0.008718181514181928	7.819486730090857	0.05953665211390458	5.551173049195728	0.05147337230025097	104.73951565364233	0.017400917210794196	54.989987280509915	0.042389836329186886	0.43707554736842874	0.06982375767399472	0.6984136500490293	0.02765581999431276	5.372394112453493	0.03674773610028794	0.2850043308995348	0.8396058324508353	0.0072326396315150025	0.022684149598605954	0.0010678507622267385	0.006094064224714434	0.004505510498491217	4.282437724006693	1.3627365185555607	0.19605791994221727	0.0014180162818464767	0.19605791994221736	0.1241426717152042
7dpci5_track_0	7.885832304578019	0.024552848610834482	10.66556071603558	0.02816018150746088	5.933852861088507	0.052024270512533076	195.48195769076443	0.049345371555559014	65.96984867808713	0.06041030237424709	0.5676085954150608	0.08005446506959404	0.8489397946614713	0.056199157410358795	4.716215146686653	0.03898387432134586	0.11858182091807613	8.233343669841487	0.03061604735708937	0.08321618766610897	0.00479510566380662	0.02477364585552059	0.019630545234531293	18.1656623718265	8.233343669841487	0.45323663411309184	0.013876314253974205	0.4532366341130918	0.13033325527486322
7dpci5_track_1	7.641594247587124	0.007710989703516483	8.923107846557086	0.021746265764896335	7.181359953441582	0.02208939245806769	183.46095188138085	0.015448473011648029	61.554032619763184	0.025545338288530867	0.6097372649891122	0.05658955893799568	0.8581404293129651	0.023588390008052337	4.544958545386363	0.02707178309483243	0.26368765469446726	6.065074909082521	0.014289093324826748	0.030030725182295437	0.002209596091698141	0.013250294938308102	0.0072452759315195115	8.478261152095358	6.065074909082521	0.7153677859502557	0.010221957055017893	0.7153677859502561	0.09218010844834851
7dpci5_track_2	6.567416323964648	0.012301390446275647	13.251124519301783	0.016324002685216978	3.369021067067769	0.02910808297895379	135.52040260935343	0.02449472178111231	58.960447705601226	0.021397256840825375	0.4901339081820072	0.02645237848700673	0.8888767538188647	0.02006177775698148	5.064786599417092	0.013191421306761252	0.12049815306775856	5.944049379377792	0.01527081708529087	0.039346142807822115	0.0011645522576805743	0.014264734187801751	0.008172252991919201	9.060755102636676	5.944049379377792	0.6560214145560646	0.010017983025719435	0.6560214145560644	0.1239254680949283
7dpci5_track_3	6.516099026871325	0.013263043114100568	9.186203482342751	0.018667562019127892	4.765607458665962	0.02886451492706913	133.41406396236982	0.026377914881171992	50.7322466956646	0.016229024508887368	0.651556801592371	0.025979633686309286	0.8973543610555329	0.010031473092529141	4.392785158781327	0.013125267170835547	0.04845869299811297	6.772088582274266	0.014976678112861179	0.04494206646497437	0.0021421641026822206	0.014277490280711453	0.008343968964057286	8.88623129160277	6.772088582274266	0.7620878142878964	0.011413543888323753	0.7620878142878964	0.09825784229624003
